# Supplementary material for: Ghost Imaging Based on Deep Learning
Source: Sci Rep. 2018 Apr 24;8:6469. doi: 10.1038/s41598-018-24731-2 (PMC5915577; doi:10.1038/s41598-018-24731-2)
Supplement: Supplementary file 1 — Dataset 1 [file 41598_2018_24731_MOESM1_ESM.zip]

Archive with 1 entries (1 files):
- 41598_2018_24731_MOESM1_ESM/GICNN IN DLGI.nb
