# Supplementary material for: Ghost Imaging Based on Deep Learning
Source: Sci Rep. 2018 Apr 24;8:6469. doi: 10.1038/s41598-018-24731-2 (PMC5915577; doi:10.1038/s41598-018-24731-2)
Supplement: Supplementary file 1 — Dataset 1 [file 41598_2018_24731_MOESM1_ESM.zip › 41598_2018_24731_MOESM1_ESM/GICNN IN DLGI.nb]

(* Content-type: application/vnd.wolfram.mathematica *)

(*** Wolfram Notebook File ***)
(* http://www.wolfram.com/nb *)

(* CreatedBy='Mathematica 11.1' *)

(*CacheID: 234*)
(* Internal cache information:
NotebookFileLineBreakTest
NotebookFileLineBreakTest
NotebookDataPosition[       158,          7]
NotebookDataLength[    871262,      14793]
NotebookOptionsPosition[    868984,      14735]
NotebookOutlinePosition[    869340,      14751]
CellTagsIndexPosition[    869297,      14748]
WindowFrame->Normal*)

(* Beginning of Notebook Content *)
Notebook[{
Cell[BoxData[{
 RowBox[{
  RowBox[{"f", "=", 
   RowBox[{
    RowBox[{"ColorConvert", "[", 
     RowBox[{"#", ",", "\"\<Grayscale\>\""}], "]"}], "&"}]}], 
  ";"}], "\[IndentingNewLine]", 
 RowBox[{
  RowBox[{"num", "=", "200"}], ";"}], "\[IndentingNewLine]", 
 RowBox[{
  RowBox[{
   RowBox[{"a", "=", 
    RowBox[{"f", "@", 
     RowBox[{"Table", "[", 
      RowBox[{
       RowBox[{"Import", "[", 
        RowBox[{"StringJoin", "[", 
         RowBox[{"\"\<F:train data path\>\"", ",", 
          RowBox[{"ToString", "[", "i", "]"}], ",", "\"\<.bmp\>\""}], "]"}], 
        "]"}], ",", 
       RowBox[{"{", 
        RowBox[{"i", ",", "1", ",", "num"}], "}"}]}], "]"}]}]}], ";"}], 
  "\[IndentingNewLine]"}], "\[IndentingNewLine]", 
 RowBox[{
  RowBox[{"target", "=", 
   RowBox[{
   "Import", "[", 
    "\"\<F:\\\\hyc&wg\:6df1\:5ea6\:5b66\:4e60\:7684\:9b3c\:50cf\:6062\:590d\\\
\\data_ccd\\\\\:8bad\:7ec3\:56fe\:7247\\\\label_.bmp\>\"", "]"}]}], ";", 
  RowBox[{"target0", "=", 
   RowBox[{"ColorConvert", "[", 
    RowBox[{
     RowBox[{"ImageResize", "[", 
      RowBox[{"target", ",", 
       RowBox[{"{", 
        RowBox[{"64", ",", "64"}], "}"}]}], "]"}], ",", "\"\<Grayscale\>\""}],
     "]"}]}], ";"}], "\n"}], "Input",
 CellChangeTimes->{{3.710111164666662*^9, 3.7101111795745153`*^9}, {
   3.7101112110013123`*^9, 3.7101112145875177`*^9}, {3.710112341963*^9, 
   3.7101123595440054`*^9}, {3.710112425400772*^9, 3.710112426969862*^9}, {
   3.7101127423549013`*^9, 3.7101127429609356`*^9}, {3.710113816043312*^9, 
   3.7101139343330784`*^9}, 3.7101141433540335`*^9, {3.710121970455364*^9, 
   3.7101219785878286`*^9}, {3.7212866911896486`*^9, 3.721286706753539*^9}, {
   3.7212871548011656`*^9, 3.721287187103013*^9}, {3.7212872407590823`*^9, 
   3.7212872420951586`*^9}, {3.7212873001914816`*^9, 3.72128730366368*^9}, {
   3.721287572400051*^9, 3.721287574920195*^9}, {3.721287793970724*^9, 
   3.7212877971759076`*^9}, {3.721287982447504*^9, 3.7212879837985816`*^9}, {
   3.7212886863677664`*^9, 3.721288688166869*^9}, {3.7212888576565638`*^9, 
   3.7212888622378254`*^9}, {3.721289273280336*^9, 3.721289275375456*^9}, {
   3.7218104762575564`*^9, 3.7218105013362455`*^9}},
 CellID->101890408,ExpressionUUID->"53e8c269-eee9-4ea8-9b8c-b84972cf49a0"],

Cell[CellGroupData[{

Cell[BoxData[{
 RowBox[{
  RowBox[{"data0", "=", 
   RowBox[{"Flatten", "@", 
    RowBox[{"Table", "[", 
     RowBox[{
      RowBox[{"ImageRotate", "[", 
       RowBox[{
        RowBox[{"a", "[", 
         RowBox[{"[", "i", "]"}], "]"}], ",", 
        RowBox[{"j", " ", "Degree"}], ",", "\"\<MaxAreaCropping\>\""}], "]"}],
       ",", 
      RowBox[{"{", 
       RowBox[{"i", ",", "1", ",", "num"}], "}"}], ",", 
      RowBox[{"{", 
       RowBox[{"j", ",", "0", ",", "340", ",", "90"}], "}"}]}], "]"}]}]}], 
  ";"}], "\[IndentingNewLine]", 
 RowBox[{
  RowBox[{"data1", "=", 
   RowBox[{"Flatten", "@", 
    RowBox[{"Table", "[", 
     RowBox[{
      RowBox[{"ImageRotate", "[", 
       RowBox[{"target0", ",", 
        RowBox[{"j", " ", "Degree"}], ",", "\"\<MaxAreaCropping\>\""}], "]"}],
       ",", 
      RowBox[{"{", 
       RowBox[{"i", ",", "1", ",", "num"}], "}"}], ",", 
      RowBox[{"{", 
       RowBox[{"j", ",", "0", ",", "340", ",", "90"}], "}"}]}], "]"}]}]}], 
  ";"}], "\[IndentingNewLine]", 
 RowBox[{"numdata0", "=", 
  RowBox[{"Dimensions", "[", "data0", "]"}]}], "\[IndentingNewLine]", 
 RowBox[{"numdata1", "=", 
  RowBox[{"Dimensions", "[", "data1", "]"}]}], "\n", 
 RowBox[{
  RowBox[{"trainData", "=", 
   RowBox[{"Table", "[", 
    RowBox[{
     RowBox[{
      RowBox[{"ImageResize", "[", 
       RowBox[{
        RowBox[{"data0", "[", 
         RowBox[{"[", "i", "]"}], "]"}], ",", 
        RowBox[{"{", 
         RowBox[{"300", ",", "300"}], "}"}]}], "]"}], "\[Rule]", 
      RowBox[{"{", 
       RowBox[{"ImageData", "@", 
        RowBox[{"ImageResize", "[", 
         RowBox[{
          RowBox[{"data1", "[", 
           RowBox[{"[", "i", "]"}], "]"}], ",", 
          RowBox[{"{", 
           RowBox[{"64", ",", "64"}], "}"}]}], "]"}]}], "}"}]}], ",", 
     RowBox[{"{", 
      RowBox[{"i", ",", "1", ",", 
       RowBox[{"numdata0", "[", 
        RowBox[{"[", "1", "]"}], "]"}]}], "}"}]}], "]"}]}], ";"}], "\n", 
 RowBox[{
  RowBox[{"trainData", "[", 
   RowBox[{"[", "10", "]"}], "]"}], ";"}], "\[IndentingNewLine]", 
 RowBox[{
  RowBox[{"data1", "[", 
   RowBox[{"[", "10", "]"}], "]"}], ";"}], "\[IndentingNewLine]"}], "Input",
 CellChangeTimes->{{3.7101139636067524`*^9, 3.710114012432545*^9}, {
   3.7101140971593914`*^9, 3.7101142190903654`*^9}, {3.7101195794669614`*^9, 
   3.710119580782037*^9}, 3.7101209915007253`*^9, {3.7101211174259276`*^9, 
   3.7101211225402203`*^9}, {3.7101222256619124`*^9, 3.71012227220557*^9}, {
   3.7101223314939547`*^9, 3.7101223502930274`*^9}, {3.7101223866291027`*^9, 
   3.710122388000181*^9}, {3.7101228629442496`*^9, 3.7101228844384546`*^9}, {
   3.710123389616099*^9, 3.710123394638384*^9}, {3.710123491663885*^9, 
   3.7101234942310314`*^9}, {3.7101253201803493`*^9, 3.71012532254148*^9}, {
   3.7101254154635506`*^9, 3.7101254183977084`*^9}, {3.71012557623125*^9, 
   3.7101255790224*^9}, {3.7101258129339542`*^9, 3.710125844195629*^9}, {
   3.7101272600545607`*^9, 3.7101272628387184`*^9}, {3.710127376255104*^9, 
   3.710127378750244*^9}, {3.710128316765938*^9, 3.7101283180120077`*^9}, {
   3.721287348176226*^9, 3.7212873493032904`*^9}, {3.721287405731518*^9, 
   3.7212874316329994`*^9}, {3.7212875786474085`*^9, 3.721287584776759*^9}, {
   3.721287686746591*^9, 3.7212876879916625`*^9}, {3.721287721313568*^9, 
   3.721287725199791*^9}, {3.7212880579478226`*^9, 3.721288066048286*^9}, {
   3.721288711834223*^9, 3.7212887134743166`*^9}, {3.7212888325781293`*^9, 
   3.7212888556564493`*^9}, {3.721289277256563*^9, 
   3.7212892781526146`*^9}},ExpressionUUID->"c584248e-aee8-427d-925e-\
8ea98bde6041"],

Cell[BoxData[
 RowBox[{"{", "800", "}"}]], "Output",
 CellChangeTimes->{3.710125851878045*^9, 3.710127271848227*^9, 
  3.7101273862366695`*^9, 3.7101281370208445`*^9, 3.7101283554201097`*^9, 
  3.721287435747235*^9, 3.7212876161535535`*^9, 3.7212876916348705`*^9, 
  3.7212878260415583`*^9, 3.7212880204796796`*^9, 3.7212880843963356`*^9, 
  3.7212884229977026`*^9, 3.7212887279161425`*^9, 3.7212888765926466`*^9, 
  3.721288989110082*^9, 3.721289159987856*^9, 3.721289223658498*^9, 
  3.721289299836855*^9},ExpressionUUID->"e3717696-ed7f-4355-803d-\
5e86e53c5fbf"],

Cell[BoxData[
 RowBox[{"{", "800", "}"}]], "Output",
 CellChangeTimes->{3.710125851878045*^9, 3.710127271848227*^9, 
  3.7101273862366695`*^9, 3.7101281370208445`*^9, 3.7101283554201097`*^9, 
  3.721287435747235*^9, 3.7212876161535535`*^9, 3.7212876916348705`*^9, 
  3.7212878260415583`*^9, 3.7212880204796796`*^9, 3.7212880843963356`*^9, 
  3.7212884229977026`*^9, 3.7212887279161425`*^9, 3.7212888765926466`*^9, 
  3.721288989110082*^9, 3.721289159987856*^9, 3.721289223658498*^9, 
  3.7212892998398547`*^9},ExpressionUUID->"b103d1aa-7cc9-41d7-8e58-\
c8be3fa7d86e"]
}, Open  ]],

Cell[CellGroupData[{

Cell[BoxData[{
 RowBox[{"net", "=", 
  RowBox[{"NetChain", "[", 
   RowBox[{
    RowBox[{"{", 
     RowBox[{
      RowBox[{"ConvolutionLayer", "[", 
       RowBox[{"5", ",", "5"}], "]"}], ",", "Ramp", ",", 
      RowBox[{"PoolingLayer", "[", 
       RowBox[{"2", ",", "2"}], "]"}], ",", 
      RowBox[{"ConvolutionLayer", "[", 
       RowBox[{"5", ",", "5"}], "]"}], ",", "Ramp", ",", 
      RowBox[{"PoolingLayer", "[", 
       RowBox[{"2", ",", "2"}], "]"}], ",", "Ramp", ",", " ", 
      RowBox[{"LinearLayer", "@", 
       RowBox[{"{", 
        RowBox[{"1", ",", "64", ",", "64"}], "}"}]}]}], "}"}], ",", 
    RowBox[{"\"\<Input\>\"", "\[Rule]", 
     RowBox[{"NetEncoder", "[", 
      RowBox[{"{", 
       RowBox[{"\"\<Image\>\"", ",", 
        RowBox[{"{", 
         RowBox[{"300", ",", "300"}], "}"}], ",", 
        RowBox[{"ColorSpace", "\[Rule]", "\"\<Grayscale\>\""}]}], "}"}], 
      "]"}]}]}], "]"}]}], "\[IndentingNewLine]", 
 RowBox[{"NetGraph", "[", "net", "]"}]}], "Input",
 CellChangeTimes->{{3.7100606100473347`*^9, 3.7100606826744885`*^9}, {
   3.710060733781412*^9, 3.710060738100659*^9}, {3.7100608914214287`*^9, 
   3.7100609034381156`*^9}, {3.7100609403672276`*^9, 
   3.7100609934562645`*^9}, {3.710064036882853*^9, 3.7100640730249205`*^9}, {
   3.7100641704454927`*^9, 3.7100642256016474`*^9}, {3.7100642974987593`*^9, 
   3.7100643757542353`*^9}, {3.7100644135393963`*^9, 
   3.7100644310413976`*^9}, {3.7100718431654577`*^9, 
   3.7100718547461195`*^9}, {3.71007206437811*^9, 3.710072158651502*^9}, 
   3.71007220144195*^9, 3.7100722319476943`*^9, {3.7100726953401995`*^9, 
   3.71007279658499*^9}, {3.71007297614526*^9, 3.710072976329271*^9}, {
   3.710073045517228*^9, 3.710073073914852*^9}, {3.7100731442678766`*^9, 
   3.710073169545322*^9}, 3.710073286090988*^9, 3.710073565229954*^9, {
   3.710073654609066*^9, 3.7100736662587323`*^9}, {3.710073912696828*^9, 
   3.7100739140759068`*^9}, {3.710074871969695*^9, 3.710074876714967*^9}, {
   3.710074967559162*^9, 3.710074994058678*^9}, 3.7101065879147434`*^9, {
   3.7101066530624695`*^9, 3.7101066675342975`*^9}, {3.7101112722648163`*^9, 
   3.710111344327938*^9}, {3.7101114653518605`*^9, 3.710111485568017*^9}, {
   3.710122074157284*^9, 3.7101220791255636`*^9}, {3.710123961504496*^9, 
   3.710123964470663*^9}, {3.7101240951520805`*^9, 3.7101241063187094`*^9}, {
   3.71012527543088*^9, 3.7101253063505926`*^9}, {3.7101256095580187`*^9, 
   3.7101256109910927`*^9}, {3.710125667744131*^9, 3.710125668479167*^9}, 
   3.7101257465993805`*^9, 3.710125941927843*^9, {3.7101262339822392`*^9, 
   3.710126254851339*^9}, 3.7101263024777155`*^9, {3.7101272788856273`*^9, 
   3.710127279156643*^9}, {3.710127963006121*^9, 3.710127963964174*^9}, {
   3.7212874456077986`*^9, 3.721287459680604*^9}, {3.7212875908891087`*^9, 
   3.7212875983925376`*^9}, {3.7212879920490537`*^9, 3.72128800038253*^9}, {
   3.7212886900079746`*^9, 3.721288692880139*^9}, {3.721288828031869*^9, 
   3.7212888518882337`*^9}, {3.72128927946369*^9, 3.7212892805997543`*^9}, 
   3.7218103805739927`*^9},ExpressionUUID->"a8a59889-2ef0-4d30-99d5-\
abea4fb6b22d"],

Cell[BoxData[
 StyleBox[
  TagBox[
   TagBox[
    RowBox[{"NetChain", 
     RowBox[{"[", 
      PanelBox[
       DynamicModuleBox[{NeuralNetworks`Private`NetChain`assoc3 = Association[
        "Type" -> "Chain", "Nodes" -> 
         Association[
          "1" -> Association[
            "Type" -> "Convolution", "Arrays" -> 
             Association[
              "Weights" -> 
               NeuralNetworks`TensorT[{5, 1, 5, 5}, NeuralNetworks`RealT], 
               "Biases" -> NeuralNetworks`Nullable[
                 NeuralNetworks`TensorT[{5}, NeuralNetworks`RealT]]], 
             "Parameters" -> 
             Association[
              "OutputChannels" -> 5, "KernelSize" -> {5, 5}, 
               "Stride" -> {1, 1}, "PaddingSize" -> {0, 0}, 
               "Dilation" -> {1, 1}, "Dimensionality" -> 2, "InputChannels" -> 
               1, "$GroupNumber" -> 1, "$InputSize" -> {300, 300}, 
               "$OutputSize" -> {296, 296}], "Inputs" -> 
             Association[
              "Input" -> NeuralNetworks`TensorT[{1, 300, 300}, 
                 NeuralNetworks`RealT]], "Outputs" -> 
             Association[
              "Output" -> 
               NeuralNetworks`TensorT[{5, 296, 296}, NeuralNetworks`RealT]]], 
           "2" -> Association[
            "Type" -> "Elementwise", "Arrays" -> Association[], "Parameters" -> 
             Association[
              "Function" -> NeuralNetworks`ValidatedParameter[Ramp], 
               "$Dimensions" -> {5, 296, 296}], "Inputs" -> 
             Association[
              "Input" -> NeuralNetworks`TensorT[{5, 296, 296}, 
                 NeuralNetworks`RealT]], "Outputs" -> 
             Association[
              "Output" -> 
               NeuralNetworks`TensorT[{5, 296, 296}, NeuralNetworks`RealT]]], 
           "3" -> Association[
            "Type" -> "Pooling", "Arrays" -> Association[], "Parameters" -> 
             Association[
              "KernelSize" -> {2, 2}, "Stride" -> {2, 2}, 
               "PaddingSize" -> {0, 0}, "Function" -> Max, "Dimensionality" -> 
               2, "Channels" -> 5, "$InputSize" -> {296, 296}, 
               "$OutputSize" -> {148, 148}, "$MXPoolingConvention" -> "valid",
                "$MXGlobalPool" -> False], "Inputs" -> 
             Association[
              "Input" -> NeuralNetworks`TensorT[{5, 296, 296}, 
                 NeuralNetworks`RealT]], "Outputs" -> 
             Association[
              "Output" -> 
               NeuralNetworks`TensorT[{5, 148, 148}, NeuralNetworks`RealT]]], 
           "4" -> 
           Association[
            "Type" -> "Convolution", "Arrays" -> 
             Association[
              "Weights" -> 
               NeuralNetworks`TensorT[{5, 5, 5, 5}, NeuralNetworks`RealT], 
               "Biases" -> NeuralNetworks`Nullable[
                 NeuralNetworks`TensorT[{5}, NeuralNetworks`RealT]]], 
             "Parameters" -> 
             Association[
              "OutputChannels" -> 5, "KernelSize" -> {5, 5}, 
               "Stride" -> {1, 1}, "PaddingSize" -> {0, 0}, 
               "Dilation" -> {1, 1}, "Dimensionality" -> 2, "InputChannels" -> 
               5, "$GroupNumber" -> 1, "$InputSize" -> {148, 148}, 
               "$OutputSize" -> {144, 144}], "Inputs" -> 
             Association[
              "Input" -> NeuralNetworks`TensorT[{5, 148, 148}, 
                 NeuralNetworks`RealT]], "Outputs" -> 
             Association[
              "Output" -> 
               NeuralNetworks`TensorT[{5, 144, 144}, NeuralNetworks`RealT]]], 
           "5" -> Association[
            "Type" -> "Elementwise", "Arrays" -> Association[], "Parameters" -> 
             Association[
              "Function" -> NeuralNetworks`ValidatedParameter[Ramp], 
               "$Dimensions" -> {5, 144, 144}], "Inputs" -> 
             Association[
              "Input" -> NeuralNetworks`TensorT[{5, 144, 144}, 
                 NeuralNetworks`RealT]], "Outputs" -> 
             Association[
              "Output" -> 
               NeuralNetworks`TensorT[{5, 144, 144}, NeuralNetworks`RealT]]], 
           "6" -> Association[
            "Type" -> "Pooling", "Arrays" -> Association[], "Parameters" -> 
             Association[
              "KernelSize" -> {2, 2}, "Stride" -> {2, 2}, 
               "PaddingSize" -> {0, 0}, "Function" -> Max, "Dimensionality" -> 
               2, "Channels" -> 5, "$InputSize" -> {144, 144}, 
               "$OutputSize" -> {72, 72}, "$MXPoolingConvention" -> "valid", 
               "$MXGlobalPool" -> False], "Inputs" -> 
             Association[
              "Input" -> NeuralNetworks`TensorT[{5, 144, 144}, 
                 NeuralNetworks`RealT]], "Outputs" -> 
             Association[
              "Output" -> 
               NeuralNetworks`TensorT[{5, 72, 72}, NeuralNetworks`RealT]]], 
           "7" -> Association[
            "Type" -> "Elementwise", "Arrays" -> Association[], "Parameters" -> 
             Association[
              "Function" -> NeuralNetworks`ValidatedParameter[Ramp], 
               "$Dimensions" -> {5, 72, 72}], "Inputs" -> 
             Association[
              "Input" -> NeuralNetworks`TensorT[{5, 72, 72}, 
                 NeuralNetworks`RealT]], "Outputs" -> 
             Association[
              "Output" -> 
               NeuralNetworks`TensorT[{5, 72, 72}, NeuralNetworks`RealT]]], 
           "8" -> Association[
            "Type" -> "Linear", "Arrays" -> 
             Association[
              "Weights" -> 
               NeuralNetworks`TensorT[{4096, 25920}, NeuralNetworks`RealT], 
               "Biases" -> NeuralNetworks`Nullable[
                 NeuralNetworks`TensorT[{4096}, NeuralNetworks`RealT]]], 
             "Parameters" -> 
             Association[
              "OutputDimensions" -> {1, 64, 64}, "$OutputSize" -> 4096, 
               "$InputSize" -> 25920, "$InputDimensions" -> {5, 72, 72}], 
             "Inputs" -> 
             Association[
              "Input" -> NeuralNetworks`TensorT[{5, 72, 72}, 
                 NeuralNetworks`RealT]], "Outputs" -> 
             Association[
              "Output" -> 
               NeuralNetworks`TensorT[{1, 64, 64}, NeuralNetworks`RealT]]]], 
         "Edges" -> {
          NeuralNetworks`NetPath["Nodes", "1", "Inputs", "Input"] -> 
           NeuralNetworks`NetPath["Inputs", "Input"], 
           NeuralNetworks`NetPath["Nodes", "2", "Inputs", "Input"] -> 
           NeuralNetworks`NetPath["Nodes", "1", "Outputs", "Output"], 
           NeuralNetworks`NetPath["Nodes", "3", "Inputs", "Input"] -> 
           NeuralNetworks`NetPath["Nodes", "2", "Outputs", "Output"], 
           NeuralNetworks`NetPath["Nodes", "4", "Inputs", "Input"] -> 
           NeuralNetworks`NetPath["Nodes", "3", "Outputs", "Output"], 
           NeuralNetworks`NetPath["Nodes", "5", "Inputs", "Input"] -> 
           NeuralNetworks`NetPath["Nodes", "4", "Outputs", "Output"], 
           NeuralNetworks`NetPath["Nodes", "6", "Inputs", "Input"] -> 
           NeuralNetworks`NetPath["Nodes", "5", "Outputs", "Output"], 
           NeuralNetworks`NetPath["Nodes", "7", "Inputs", "Input"] -> 
           NeuralNetworks`NetPath["Nodes", "6", "Outputs", "Output"], 
           NeuralNetworks`NetPath["Nodes", "8", "Inputs", "Input"] -> 
           NeuralNetworks`NetPath["Nodes", "7", "Outputs", "Output"], 
           NeuralNetworks`NetPath["Outputs", "Output"] -> 
           NeuralNetworks`NetPath["Nodes", "8", "Outputs", "Output"]}, 
         "Inputs" -> Association["Input" -> NetEncoder["Image", 
             Association[
             "ImageSize" -> {300, 300}, "ColorSpace" -> "Grayscale", 
              "ColorChannels" -> 1, "MeanImage" -> None], 
             NeuralNetworks`TensorT[{1, 300, 300}, NeuralNetworks`RealT]]], 
         "Outputs" -> 
         Association[
          "Output" -> 
           NeuralNetworks`TensorT[{1, 64, 64}, NeuralNetworks`RealT]]], 
        NeuralNetworks`Private`NetChain`opart, 
        NeuralNetworks`Private`NetChain`part, 
        NeuralNetworks`Private`NetChain`selected = Null}, 
        DynamicBox[GridBox[{{
            NeuralNetworks`Private`NetChain`MouseClickBoxes[
             TagBox[
              GridBox[{{
                 TagBox[
                  TagBox[
                  "\"\"", Annotation[#, {"Inputs", "Input"}, "Mouse"]& ], 
                  MouseAppearanceTag["LinkHand"]], 
                 TagBox[
                  TagBox[
                  "\"Input\"", Annotation[#, {"Inputs", "Input"}, "Mouse"]& ], 
                  MouseAppearanceTag["LinkHand"]], 
                 TagBox[
                  TagBox[
                   TagBox[
                    GridBox[{{"\"image\""}, {
                    TemplateBox[{"\"3-tensor\"", "\" \"", 
                    StyleBox[
                    
                    TemplateBox[{
                    "\"(\"", "\"\[VeryThinSpace]\"", "\"size\"", "\":\"", 
                    "\" \"", 
                    
                    TemplateBox[{
                    "\[Times]", "\"\[Times]\"", "\"1\"", "\"300\"", 
                    "\"300\""}, "RowWithSeparators"], "\"\[VeryThinSpace]\"", 
                    "\")\""}, "RowDefault"], 
                    GrayLevel[0.5], StripOnInput -> False]}, "RowDefault"]}}, 
                    GridBoxAlignment -> {"Columns" -> {{Left}}}, 
                    BaselinePosition -> 2, DefaultBaseStyle -> "Column", 
                    GridBoxItemSize -> {
                    "Columns" -> {{Automatic}}, "Rows" -> {{Automatic}}}], 
                    "Column"], Annotation[#, {"Inputs", "Input"}, "Mouse"]& ], 
                  MouseAppearanceTag["LinkHand"]]}, {
                 TagBox[
                  TagBox[
                   StyleBox["\"1\"", 
                    GrayLevel[0.5], StripOnInput -> False], 
                   Annotation[#, {"Nodes", "1"}, "Mouse"]& ], 
                  MouseAppearanceTag["LinkHand"]], 
                 TagBox[
                  TagBox[
                   StyleBox["ConvolutionLayer", 
                    RGBColor[0.66, 0, 0], StripOnInput -> False], 
                   Annotation[#, {"Nodes", "1"}, "Mouse"]& ], 
                  MouseAppearanceTag["LinkHand"]], 
                 TagBox[
                  TagBox[
                   TemplateBox[{"\"3-tensor\"", "\" \"", 
                    StyleBox[
                    
                    TemplateBox[{
                    "\"(\"", "\"\[VeryThinSpace]\"", "\"size\"", "\":\"", 
                    "\" \"", 
                    
                    TemplateBox[{
                    "\[Times]", "\"\[Times]\"", "\"5\"", "\"296\"", 
                    "\"296\""}, "RowWithSeparators"], "\"\[VeryThinSpace]\"", 
                    "\")\""}, "RowDefault"], 
                    GrayLevel[0.5], StripOnInput -> False]}, "RowDefault"], 
                   Annotation[#, {"Nodes", "1"}, "Mouse"]& ], 
                  MouseAppearanceTag["LinkHand"]]}, {
                 TagBox[
                  TagBox[
                   StyleBox["\"2\"", 
                    GrayLevel[0.5], StripOnInput -> False], 
                   Annotation[#, {"Nodes", "2"}, "Mouse"]& ], 
                  MouseAppearanceTag["LinkHand"]], 
                 TagBox[
                  TagBox[
                   StyleBox["Ramp", 
                    GrayLevel[0], StripOnInput -> False], 
                   Annotation[#, {"Nodes", "2"}, "Mouse"]& ], 
                  MouseAppearanceTag["LinkHand"]], 
                 TagBox[
                  TagBox[
                   TemplateBox[{"\"3-tensor\"", "\" \"", 
                    StyleBox[
                    
                    TemplateBox[{
                    "\"(\"", "\"\[VeryThinSpace]\"", "\"size\"", "\":\"", 
                    "\" \"", 
                    
                    TemplateBox[{
                    "\[Times]", "\"\[Times]\"", "\"5\"", "\"296\"", 
                    "\"296\""}, "RowWithSeparators"], "\"\[VeryThinSpace]\"", 
                    "\")\""}, "RowDefault"], 
                    GrayLevel[0.5], StripOnInput -> False]}, "RowDefault"], 
                   Annotation[#, {"Nodes", "2"}, "Mouse"]& ], 
                  MouseAppearanceTag["LinkHand"]]}, {
                 TagBox[
                  TagBox[
                   StyleBox["\"3\"", 
                    GrayLevel[0.5], StripOnInput -> False], 
                   Annotation[#, {"Nodes", "3"}, "Mouse"]& ], 
                  MouseAppearanceTag["LinkHand"]], 
                 TagBox[
                  TagBox[
                   StyleBox["PoolingLayer", 
                    GrayLevel[0], StripOnInput -> False], 
                   Annotation[#, {"Nodes", "3"}, "Mouse"]& ], 
                  MouseAppearanceTag["LinkHand"]], 
                 TagBox[
                  TagBox[
                   TemplateBox[{"\"3-tensor\"", "\" \"", 
                    StyleBox[
                    
                    TemplateBox[{
                    "\"(\"", "\"\[VeryThinSpace]\"", "\"size\"", "\":\"", 
                    "\" \"", 
                    
                    TemplateBox[{
                    "\[Times]", "\"\[Times]\"", "\"5\"", "\"148\"", 
                    "\"148\""}, "RowWithSeparators"], "\"\[VeryThinSpace]\"", 
                    "\")\""}, "RowDefault"], 
                    GrayLevel[0.5], StripOnInput -> False]}, "RowDefault"], 
                   Annotation[#, {"Nodes", "3"}, "Mouse"]& ], 
                  MouseAppearanceTag["LinkHand"]]}, {
                 TagBox[
                  TagBox[
                   StyleBox["\"4\"", 
                    GrayLevel[0.5], StripOnInput -> False], 
                   Annotation[#, {"Nodes", "4"}, "Mouse"]& ], 
                  MouseAppearanceTag["LinkHand"]], 
                 TagBox[
                  TagBox[
                   StyleBox["ConvolutionLayer", 
                    RGBColor[0.66, 0, 0], StripOnInput -> False], 
                   Annotation[#, {"Nodes", "4"}, "Mouse"]& ], 
                  MouseAppearanceTag["LinkHand"]], 
                 TagBox[
                  TagBox[
                   TemplateBox[{"\"3-tensor\"", "\" \"", 
                    StyleBox[
                    TemplateBox[{
                    "\"(\"", "\"\[VeryThinSpace]\"", "\"size\"", "\":\"", 
                    "\" \"", 
                    
                    TemplateBox[{
                    "\[Times]", "\"\[Times]\"", "\"5\"", "\"144\"", 
                    "\"144\""}, "RowWithSeparators"], "\"\[VeryThinSpace]\"", 
                    "\")\""}, "RowDefault"], 
                    GrayLevel[0.5], StripOnInput -> False]}, "RowDefault"], 
                   Annotation[#, {"Nodes", "4"}, "Mouse"]& ], 
                  MouseAppearanceTag["LinkHand"]]}, {
                 TagBox[
                  TagBox[
                   StyleBox["\"5\"", 
                    GrayLevel[0.5], StripOnInput -> False], 
                   Annotation[#, {"Nodes", "5"}, "Mouse"]& ], 
                  MouseAppearanceTag["LinkHand"]], 
                 TagBox[
                  TagBox[
                   StyleBox["Ramp", 
                    GrayLevel[0], StripOnInput -> False], 
                   Annotation[#, {"Nodes", "5"}, "Mouse"]& ], 
                  MouseAppearanceTag["LinkHand"]], 
                 TagBox[
                  TagBox[
                   TemplateBox[{"\"3-tensor\"", "\" \"", 
                    StyleBox[
                    
                    TemplateBox[{
                    "\"(\"", "\"\[VeryThinSpace]\"", "\"size\"", "\":\"", 
                    "\" \"", 
                    
                    TemplateBox[{
                    "\[Times]", "\"\[Times]\"", "\"5\"", "\"144\"", 
                    "\"144\""}, "RowWithSeparators"], "\"\[VeryThinSpace]\"", 
                    "\")\""}, "RowDefault"], 
                    GrayLevel[0.5], StripOnInput -> False]}, "RowDefault"], 
                   Annotation[#, {"Nodes", "5"}, "Mouse"]& ], 
                  MouseAppearanceTag["LinkHand"]]}, {
                 TagBox[
                  TagBox[
                   StyleBox["\"6\"", 
                    GrayLevel[0.5], StripOnInput -> False], 
                   Annotation[#, {"Nodes", "6"}, "Mouse"]& ], 
                  MouseAppearanceTag["LinkHand"]], 
                 TagBox[
                  TagBox[
                   StyleBox["PoolingLayer", 
                    GrayLevel[0], StripOnInput -> False], 
                   Annotation[#, {"Nodes", "6"}, "Mouse"]& ], 
                  MouseAppearanceTag["LinkHand"]], 
                 TagBox[
                  TagBox[
                   TemplateBox[{"\"3-tensor\"", "\" \"", 
                    StyleBox[
                    
                    TemplateBox[{
                    "\"(\"", "\"\[VeryThinSpace]\"", "\"size\"", "\":\"", 
                    "\" \"", 
                    
                    TemplateBox[{
                    "\[Times]", "\"\[Times]\"", "\"5\"", "\"72\"", "\"72\""}, 
                    "RowWithSeparators"], "\"\[VeryThinSpace]\"", "\")\""}, 
                    "RowDefault"], 
                    GrayLevel[0.5], StripOnInput -> False]}, "RowDefault"], 
                   Annotation[#, {"Nodes", "6"}, "Mouse"]& ], 
                  MouseAppearanceTag["LinkHand"]]}, {
                 TagBox[
                  TagBox[
                   StyleBox["\"7\"", 
                    GrayLevel[0.5], StripOnInput -> False], 
                   Annotation[#, {"Nodes", "7"}, "Mouse"]& ], 
                  MouseAppearanceTag["LinkHand"]], 
                 TagBox[
                  TagBox[
                   StyleBox["Ramp", 
                    GrayLevel[0], StripOnInput -> False], 
                   Annotation[#, {"Nodes", "7"}, "Mouse"]& ], 
                  MouseAppearanceTag["LinkHand"]], 
                 TagBox[
                  TagBox[
                   TemplateBox[{"\"3-tensor\"", "\" \"", 
                    StyleBox[
                    
                    TemplateBox[{
                    "\"(\"", "\"\[VeryThinSpace]\"", "\"size\"", "\":\"", 
                    "\" \"", 
                    
                    TemplateBox[{
                    "\[Times]", "\"\[Times]\"", "\"5\"", "\"72\"", "\"72\""}, 
                    "RowWithSeparators"], "\"\[VeryThinSpace]\"", "\")\""}, 
                    "RowDefault"], 
                    GrayLevel[0.5], StripOnInput -> False]}, "RowDefault"], 
                   Annotation[#, {"Nodes", "7"}, "Mouse"]& ], 
                  MouseAppearanceTag["LinkHand"]]}, {
                 TagBox[
                  TagBox[
                   StyleBox["\"8\"", 
                    GrayLevel[0.5], StripOnInput -> False], 
                   Annotation[#, {"Nodes", "8"}, "Mouse"]& ], 
                  MouseAppearanceTag["LinkHand"]], 
                 TagBox[
                  TagBox[
                   StyleBox["LinearLayer", 
                    RGBColor[0.66, 0, 0], StripOnInput -> False], 
                   Annotation[#, {"Nodes", "8"}, "Mouse"]& ], 
                  MouseAppearanceTag["LinkHand"]], 
                 TagBox[
                  TagBox[
                   TemplateBox[{"\"3-tensor\"", "\" \"", 
                    StyleBox[
                    
                    TemplateBox[{
                    "\"(\"", "\"\[VeryThinSpace]\"", "\"size\"", "\":\"", 
                    "\" \"", 
                    
                    TemplateBox[{
                    "\[Times]", "\"\[Times]\"", "\"1\"", "\"64\"", "\"64\""}, 
                    "RowWithSeparators"], "\"\[VeryThinSpace]\"", "\")\""}, 
                    "RowDefault"], 
                    GrayLevel[0.5], StripOnInput -> False]}, "RowDefault"], 
                   Annotation[#, {"Nodes", "8"}, "Mouse"]& ], 
                  MouseAppearanceTag["LinkHand"]]}, {
                 TagBox[
                  TagBox[
                  "\"\"", Annotation[#, {"Outputs", "Output"}, "Mouse"]& ], 
                  MouseAppearanceTag["LinkHand"]], 
                 TagBox[
                  TagBox[
                  "\"Output\"", 
                   Annotation[#, {"Outputs", "Output"}, "Mouse"]& ], 
                  MouseAppearanceTag["LinkHand"]], 
                 TagBox[
                  TagBox[
                   TemplateBox[{"\"3-tensor\"", "\" \"", 
                    StyleBox[
                    
                    TemplateBox[{
                    "\"(\"", "\"\[VeryThinSpace]\"", "\"size\"", "\":\"", 
                    "\" \"", 
                    
                    TemplateBox[{
                    "\[Times]", "\"\[Times]\"", "\"1\"", "\"64\"", "\"64\""}, 
                    "RowWithSeparators"], "\"\[VeryThinSpace]\"", "\")\""}, 
                    "RowDefault"], 
                    GrayLevel[0.5], StripOnInput -> False]}, "RowDefault"], 
                   Annotation[#, {"Outputs", "Output"}, "Mouse"]& ], 
                  MouseAppearanceTag["LinkHand"]]}, {
                 ItemBox[
                  StyleBox["\"(uninitialized)\"", 
                   RGBColor[0.66, 0, 0], Small, StripOnInput -> False], 
                  Alignment -> Center, StripOnInput -> False], 
                 "\[SpanFromLeft]", "\[SpanFromLeft]"}}, 
               GridBoxAlignment -> {"Columns" -> {{Left}}}, AutoDelete -> 
               False, GridBoxItemSize -> {
                "Columns" -> {{Automatic}}, "Rows" -> {{Automatic}}}, 
               GridBoxSpacings -> {"Columns" -> {{1.1}}}], "Grid"], 
             If[
              ListQ[NeuralNetworks`Private`NetChain`part = MouseAnnotation[]],
               If[NeuralNetworks`Private`NetChain`opart === 
                NeuralNetworks`Private`NetChain`part, 
                NeuralNetworks`Private`NetChain`selected = Null; 
                NeuralNetworks`Private`NetChain`opart = Null, 
                NeuralNetworks`Private`NetChain`selected = 
                 Part[NeuralNetworks`Private`NetChain`assoc3, 
                   Apply[Sequence, NeuralNetworks`Private`NetChain`part]]; 
                NeuralNetworks`Private`NetChain`opart = 
                 NeuralNetworks`Private`NetChain`part; Null]; Null]]}, 
           NeuralNetworks`Private`NetChain`fmtSelected[
           NeuralNetworks`Private`NetChain`selected, 
            NeuralNetworks`Private`NetChain`part]}, 
          GridBoxSpacings -> {"Columns" -> {{1}}}, 
          GridBoxAlignment -> {"Columns" -> {{Left}}}],
         ImageSizeCache->{295., {101., 106.}},
         TrackedSymbols:>{NeuralNetworks`Private`NetChain`selected}],
        Initialization:>{NetChain}],
       BaselinePosition->Automatic], "]"}]}],
    False],
   Deploy],
  LineBreakWithin->False]], "Output",
 CellChangeTimes->{
  3.7101127654952245`*^9, 3.710114238348467*^9, 3.7101220805136414`*^9, 
   3.7101229262378345`*^9, 3.7101231733318386`*^9, 3.7101234410710154`*^9, 
   3.710123638587209*^9, 3.7101239664727783`*^9, 3.7101241091288676`*^9, 
   3.710125366901967*^9, 3.710125485206277*^9, 3.7101256126301737`*^9, 
   3.7101257492875257`*^9, 3.7101258542271624`*^9, 3.7101259445439825`*^9, {
   3.710126246610895*^9, 3.7101262555483737`*^9}, 3.710126303777777*^9, 
   3.710127281438769*^9, 3.710127389658863*^9, 3.7101280197512884`*^9, 
   3.7101281499235706`*^9, 3.710128358226266*^9, {3.7212874494210167`*^9, 
   3.721287460714663*^9}, 3.7212876214068537`*^9, 3.72128769477005*^9, 
   3.7212878291187344`*^9, 3.7212880234798512`*^9, 3.7212880856034045`*^9, 
   3.7212884242207727`*^9, 3.721288729374226*^9, 3.7212888780257287`*^9, 
   3.721288990262148*^9, 3.7212891644031086`*^9, 3.7212892280997515`*^9, 
   3.721289304255108*^9},ExpressionUUID->"06cef120-eb1b-4b13-b32b-\
9541751962e5"],

Cell[BoxData[
 StyleBox[
  TagBox[
   TagBox[
    RowBox[{"NetGraph", 
     RowBox[{"[", 
      PanelBox[
       DynamicModuleBox[{NeuralNetworks`Private`NetGraph`selection = None}, 
        DynamicBox[GridBox[
          Map[List, {
            ToBoxes[
             
             NeuralNetworks`Private`NetGraph`netLayerPlot[{{1, 2}, {2, 3}, {3,
               4}, {4, 5}, {5, 6}, {6, 7}, {7, 8}, {9, 1}, {8, 10}}, 
              Dynamic[NeuralNetworks`Private`NetGraph`selection], False, {
              "1", "2", "3", "4", "5", "6", "7", "8", "Input", "Output"}, {
               Hue[0.61, 0.75, 1], 
               RGBColor[0.29, 0.29, 0.83], 
               RGBColor[0.38759999999999994`, 0.57, 0.], 
               GrayLevel[0.4], Null}, {1, 2, 3, 1, 2, 3, 2, 4, 5, 5}, {
              ConvolutionLayer, Ramp, PoolingLayer, LinearLayer, Null}, {
               NeuralNetworks`TensorT[{5, 296, 296}, NeuralNetworks`RealT], 
               NeuralNetworks`TensorT[{5, 296, 296}, NeuralNetworks`RealT], 
               NeuralNetworks`TensorT[{5, 148, 148}, NeuralNetworks`RealT], 
               NeuralNetworks`TensorT[{5, 144, 144}, NeuralNetworks`RealT], 
               NeuralNetworks`TensorT[{5, 144, 144}, NeuralNetworks`RealT], 
               NeuralNetworks`TensorT[{5, 72, 72}, NeuralNetworks`RealT], 
               NeuralNetworks`TensorT[{5, 72, 72}, NeuralNetworks`RealT], 
               NeuralNetworks`TensorT[{1, 300, 300}, NeuralNetworks`RealT], 
               NeuralNetworks`TensorT[{1, 64, 64}, NeuralNetworks`RealT]}, 
              None]], 
            If[
             IntegerQ[NeuralNetworks`Private`NetGraph`selection], 
             ItemBox[
              NeuralNetworks`Private`NetGraph`vpathInfo[
               Part[{
                 NeuralNetworks`NetPath["Nodes", "1"], 
                 NeuralNetworks`NetPath["Nodes", "2"], 
                 NeuralNetworks`NetPath["Nodes", "3"], 
                 NeuralNetworks`NetPath["Nodes", "4"], 
                 NeuralNetworks`NetPath["Nodes", "5"], 
                 NeuralNetworks`NetPath["Nodes", "6"], 
                 NeuralNetworks`NetPath["Nodes", "7"], 
                 NeuralNetworks`NetPath["Nodes", "8"], 
                 NeuralNetworks`NetPath["Inputs", "Input"], 
                 NeuralNetworks`NetPath["Outputs", "Output"]}, 
                NeuralNetworks`Private`NetGraph`selection], 
               Association[
               "Input" -> 
                NeuralNetworks`TensorT[{1, 300, 300}, NeuralNetworks`RealT]], 
               Association[
               "Output" -> 
                NeuralNetworks`TensorT[{1, 64, 64}, NeuralNetworks`RealT]], 
               Association[
               "1" -> Association[
                 "Type" -> "Convolution", "Arrays" -> 
                  Association[
                   "Weights" -> 
                    NeuralNetworks`TensorT[{5, 1, 5, 5}, 
                    NeuralNetworks`RealT], "Biases" -> NeuralNetworks`Nullable[
                    NeuralNetworks`TensorT[{5}, NeuralNetworks`RealT]]], 
                  "Parameters" -> 
                  Association[
                   "OutputChannels" -> 5, "KernelSize" -> {5, 5}, 
                    "Stride" -> {1, 1}, "PaddingSize" -> {0, 0}, 
                    "Dilation" -> {1, 1}, "Dimensionality" -> 2, 
                    "InputChannels" -> 1, "$GroupNumber" -> 1, 
                    "$InputSize" -> {300, 300}, "$OutputSize" -> {296, 296}], 
                  "Inputs" -> 
                  Association[
                   "Input" -> 
                    NeuralNetworks`TensorT[{1, 300, 300}, 
                    NeuralNetworks`RealT]], "Outputs" -> 
                  Association[
                   "Output" -> 
                    NeuralNetworks`TensorT[{5, 296, 296}, 
                    NeuralNetworks`RealT]]], "2" -> 
                Association[
                 "Type" -> "Elementwise", "Arrays" -> Association[], 
                  "Parameters" -> 
                  Association[
                   "Function" -> NeuralNetworks`ValidatedParameter[Ramp], 
                    "$Dimensions" -> {5, 296, 296}], "Inputs" -> 
                  Association[
                   "Input" -> 
                    NeuralNetworks`TensorT[{5, 296, 296}, 
                    NeuralNetworks`RealT]], "Outputs" -> 
                  Association[
                   "Output" -> 
                    NeuralNetworks`TensorT[{5, 296, 296}, 
                    NeuralNetworks`RealT]]], "3" -> 
                Association[
                 "Type" -> "Pooling", "Arrays" -> Association[], "Parameters" -> 
                  Association[
                   "KernelSize" -> {2, 2}, "Stride" -> {2, 2}, 
                    "PaddingSize" -> {0, 0}, "Function" -> Max, 
                    "Dimensionality" -> 2, "Channels" -> 5, 
                    "$InputSize" -> {296, 296}, "$OutputSize" -> {148, 148}, 
                    "$MXPoolingConvention" -> "valid", "$MXGlobalPool" -> 
                    False], "Inputs" -> 
                  Association[
                   "Input" -> 
                    NeuralNetworks`TensorT[{5, 296, 296}, 
                    NeuralNetworks`RealT]], "Outputs" -> 
                  Association[
                   "Output" -> 
                    NeuralNetworks`TensorT[{5, 148, 148}, 
                    NeuralNetworks`RealT]]], "4" -> 
                Association[
                 "Type" -> "Convolution", "Arrays" -> 
                  Association[
                   "Weights" -> 
                    NeuralNetworks`TensorT[{5, 5, 5, 5}, 
                    NeuralNetworks`RealT], "Biases" -> NeuralNetworks`Nullable[
                    NeuralNetworks`TensorT[{5}, NeuralNetworks`RealT]]], 
                  "Parameters" -> 
                  Association[
                   "OutputChannels" -> 5, "KernelSize" -> {5, 5}, 
                    "Stride" -> {1, 1}, "PaddingSize" -> {0, 0}, 
                    "Dilation" -> {1, 1}, "Dimensionality" -> 2, 
                    "InputChannels" -> 5, "$GroupNumber" -> 1, 
                    "$InputSize" -> {148, 148}, "$OutputSize" -> {144, 144}], 
                  "Inputs" -> 
                  Association[
                   "Input" -> 
                    NeuralNetworks`TensorT[{5, 148, 148}, 
                    NeuralNetworks`RealT]], "Outputs" -> 
                  Association[
                   "Output" -> 
                    NeuralNetworks`TensorT[{5, 144, 144}, 
                    NeuralNetworks`RealT]]], "5" -> 
                Association[
                 "Type" -> "Elementwise", "Arrays" -> Association[], 
                  "Parameters" -> 
                  Association[
                   "Function" -> NeuralNetworks`ValidatedParameter[Ramp], 
                    "$Dimensions" -> {5, 144, 144}], "Inputs" -> 
                  Association[
                   "Input" -> 
                    NeuralNetworks`TensorT[{5, 144, 144}, 
                    NeuralNetworks`RealT]], "Outputs" -> 
                  Association[
                   "Output" -> 
                    NeuralNetworks`TensorT[{5, 144, 144}, 
                    NeuralNetworks`RealT]]], "6" -> 
                Association[
                 "Type" -> "Pooling", "Arrays" -> Association[], "Parameters" -> 
                  Association[
                   "KernelSize" -> {2, 2}, "Stride" -> {2, 2}, 
                    "PaddingSize" -> {0, 0}, "Function" -> Max, 
                    "Dimensionality" -> 2, "Channels" -> 5, 
                    "$InputSize" -> {144, 144}, "$OutputSize" -> {72, 72}, 
                    "$MXPoolingConvention" -> "valid", "$MXGlobalPool" -> 
                    False], "Inputs" -> 
                  Association[
                   "Input" -> 
                    NeuralNetworks`TensorT[{5, 144, 144}, 
                    NeuralNetworks`RealT]], "Outputs" -> 
                  Association[
                   "Output" -> 
                    NeuralNetworks`TensorT[{5, 72, 72}, 
                    NeuralNetworks`RealT]]], "7" -> 
                Association[
                 "Type" -> "Elementwise", "Arrays" -> Association[], 
                  "Parameters" -> 
                  Association[
                   "Function" -> NeuralNetworks`ValidatedParameter[Ramp], 
                    "$Dimensions" -> {5, 72, 72}], "Inputs" -> 
                  Association[
                   "Input" -> 
                    NeuralNetworks`TensorT[{5, 72, 72}, 
                    NeuralNetworks`RealT]], "Outputs" -> 
                  Association[
                   "Output" -> 
                    NeuralNetworks`TensorT[{5, 72, 72}, 
                    NeuralNetworks`RealT]]], "8" -> 
                Association[
                 "Type" -> "Linear", "Arrays" -> 
                  Association[
                   "Weights" -> 
                    NeuralNetworks`TensorT[{4096, 25920}, 
                    NeuralNetworks`RealT], "Biases" -> NeuralNetworks`Nullable[
                    NeuralNetworks`TensorT[{4096}, NeuralNetworks`RealT]]], 
                  "Parameters" -> 
                  Association[
                   "OutputDimensions" -> {1, 64, 64}, "$OutputSize" -> 4096, 
                    "$InputSize" -> 25920, "$InputDimensions" -> {5, 72, 72}],
                   "Inputs" -> 
                  Association[
                   "Input" -> 
                    NeuralNetworks`TensorT[{5, 72, 72}, 
                    NeuralNetworks`RealT]], "Outputs" -> 
                  Association[
                   "Output" -> 
                    NeuralNetworks`TensorT[{1, 64, 64}, 
                    NeuralNetworks`RealT]]]]], Alignment -> Center], 
             Nothing]}], GridBoxAlignment -> {"Columns" -> {{Left}}}],
         ImageSizeCache->{600., {50.5, 55.5}},
         TrackedSymbols:>{NeuralNetworks`Private`NetGraph`selection}],
        Initialization:>{NetGraph}],
       BaselinePosition->(Top -> Scaled[3])], "]"}]}],
    False],
   Deploy],
  LineBreakWithin->False]], "Output",
 CellChangeTimes->{
  3.7101127654952245`*^9, 3.710114238348467*^9, 3.7101220805136414`*^9, 
   3.7101229262378345`*^9, 3.7101231733318386`*^9, 3.7101234410710154`*^9, 
   3.710123638587209*^9, 3.7101239664727783`*^9, 3.7101241091288676`*^9, 
   3.710125366901967*^9, 3.710125485206277*^9, 3.7101256126301737`*^9, 
   3.7101257492875257`*^9, 3.7101258542271624`*^9, 3.7101259445439825`*^9, {
   3.710126246610895*^9, 3.7101262555483737`*^9}, 3.710126303777777*^9, 
   3.710127281438769*^9, 3.710127389658863*^9, 3.7101280197512884`*^9, 
   3.7101281499235706`*^9, 3.710128358226266*^9, {3.7212874494210167`*^9, 
   3.721287460714663*^9}, 3.7212876214068537`*^9, 3.72128769477005*^9, 
   3.7212878291187344`*^9, 3.7212880234798512`*^9, 3.7212880856034045`*^9, 
   3.7212884242207727`*^9, 3.721288729374226*^9, 3.7212888780257287`*^9, 
   3.721288990262148*^9, 3.7212891644031086`*^9, 3.7212892280997515`*^9, 
   3.721289304283109*^9},ExpressionUUID->"16bbdda7-351a-46aa-b35b-\
74be1863d8b5"]
}, Open  ]],

Cell[CellGroupData[{

Cell[BoxData[{
 RowBox[{"trained", "=", 
  RowBox[{"NetTrain", "[", 
   RowBox[{"net", ",", "trainData", ",", 
    RowBox[{"MeanSquaredLossLayer", "[", "]"}], ",", 
    RowBox[{"TargetDevice", "\[Rule]", "\"\<GPU\>\""}]}], 
   "]"}]}], "\[IndentingNewLine]", 
 RowBox[{
  RowBox[{"dec", "=", 
   RowBox[{"NetDecoder", "[", "\"\<Image\>\"", "]"}]}], ";"}]}], "Input",
 CellChangeTimes->{{3.7100606100473347`*^9, 3.7100606826744885`*^9}, {
   3.710060733781412*^9, 3.710060738100659*^9}, {3.7100608914214287`*^9, 
   3.7100609034381156`*^9}, {3.7100609403672276`*^9, 
   3.7100609934562645`*^9}, {3.710064036882853*^9, 3.7100640730249205`*^9}, {
   3.7100641704454927`*^9, 3.7100642256016474`*^9}, {3.7100642974987593`*^9, 
   3.7100643757542353`*^9}, {3.7100644135393963`*^9, 
   3.7100644310413976`*^9}, {3.7100718431654577`*^9, 
   3.7100718547461195`*^9}, {3.71007206437811*^9, 3.710072158651502*^9}, 
   3.71007220144195*^9, 3.7100722319476943`*^9, {3.7100726953401995`*^9, 
   3.71007279658499*^9}, {3.71007297614526*^9, 3.710072976329271*^9}, {
   3.710073045517228*^9, 3.710073073914852*^9}, {3.7100731442678766`*^9, 
   3.710073169545322*^9}, 3.710073286090988*^9, 3.710073565229954*^9, {
   3.710073654609066*^9, 3.7100736662587323`*^9}, {3.710073912696828*^9, 
   3.7100739140759068`*^9}, {3.710074871969695*^9, 3.710074876714967*^9}, {
   3.710074967559162*^9, 3.710074994058678*^9}, 3.7101065879147434`*^9, {
   3.7101066530624695`*^9, 3.7101066675342975`*^9}, {3.7101112722648163`*^9, 
   3.710111344327938*^9}, {3.7101114653518605`*^9, 3.7101114974376955`*^9}, 
   3.7101127038496985`*^9, {3.710112792968796*^9, 3.7101128107608137`*^9}, {
   3.7101129981355305`*^9, 3.7101130103652306`*^9}, {3.7101131663881545`*^9, 
   3.7101131724355*^9}, {3.7101220946874485`*^9, 3.7101221190628347`*^9}, {
   3.7101237933969774`*^9, 3.7101238009154024`*^9}, {3.710126011720547*^9, 
   3.7101260200599833`*^9}, 3.71012611978216*^9, {3.721287900594823*^9, 
   3.721287935303808*^9}, {3.7212894117172537`*^9, 3.721289438780802*^9}, 
   3.7218104611498775`*^9},ExpressionUUID->"3cfd05bb-14fd-4967-a55b-\
2696aefbf892"],

Cell[BoxData[
 StyleBox[
  TagBox[
   TagBox[
    RowBox[{"NetChain", 
     RowBox[{"[", 
      PanelBox[
       DynamicModuleBox[{NeuralNetworks`Private`NetChain`assoc3 = Association[
        "Type" -> "Chain", "Nodes" -> 
         Association[
          "1" -> Association[
            "Type" -> "Convolution", "Arrays" -> 
             Association[
              "Weights" -> NeuralNetworks`Private`DummyRawArray[{5, 1, 5, 5}],
                "Biases" -> NeuralNetworks`Private`DummyRawArray[{5}]], 
             "Parameters" -> 
             Association[
              "OutputChannels" -> 5, "KernelSize" -> {5, 5}, 
               "Stride" -> {1, 1}, "PaddingSize" -> {0, 0}, 
               "Dilation" -> {1, 1}, "Dimensionality" -> 2, "InputChannels" -> 
               1, "$GroupNumber" -> 1, "$InputSize" -> {300, 300}, 
               "$OutputSize" -> {296, 296}], "Inputs" -> 
             Association[
              "Input" -> NeuralNetworks`TensorT[{1, 300, 300}, 
                 NeuralNetworks`RealT]], "Outputs" -> 
             Association[
              "Output" -> 
               NeuralNetworks`TensorT[{5, 296, 296}, NeuralNetworks`RealT]]], 
           "2" -> Association[
            "Type" -> "Elementwise", "Arrays" -> Association[], "Parameters" -> 
             Association[
              "Function" -> NeuralNetworks`ValidatedParameter[Ramp], 
               "$Dimensions" -> {5, 296, 296}], "Inputs" -> 
             Association[
              "Input" -> NeuralNetworks`TensorT[{5, 296, 296}, 
                 NeuralNetworks`RealT]], "Outputs" -> 
             Association[
              "Output" -> 
               NeuralNetworks`TensorT[{5, 296, 296}, NeuralNetworks`RealT]]], 
           "3" -> Association[
            "Type" -> "Pooling", "Arrays" -> Association[], "Parameters" -> 
             Association[
              "KernelSize" -> {2, 2}, "Stride" -> {2, 2}, 
               "PaddingSize" -> {0, 0}, "Function" -> Max, "Dimensionality" -> 
               2, "Channels" -> 5, "$InputSize" -> {296, 296}, 
               "$OutputSize" -> {148, 148}, "$MXPoolingConvention" -> "valid",
                "$MXGlobalPool" -> False], "Inputs" -> 
             Association[
              "Input" -> NeuralNetworks`TensorT[{5, 296, 296}, 
                 NeuralNetworks`RealT]], "Outputs" -> 
             Association[
              "Output" -> 
               NeuralNetworks`TensorT[{5, 148, 148}, NeuralNetworks`RealT]]], 
           "4" -> Association[
            "Type" -> "Convolution", "Arrays" -> 
             Association[
              "Weights" -> NeuralNetworks`Private`DummyRawArray[{5, 5, 5, 5}],
                "Biases" -> NeuralNetworks`Private`DummyRawArray[{5}]], 
             "Parameters" -> 
             Association[
              "OutputChannels" -> 5, "KernelSize" -> {5, 5}, 
               "Stride" -> {1, 1}, "PaddingSize" -> {0, 0}, 
               "Dilation" -> {1, 1}, "Dimensionality" -> 2, "InputChannels" -> 
               5, "$GroupNumber" -> 1, "$InputSize" -> {148, 148}, 
               "$OutputSize" -> {144, 144}], "Inputs" -> 
             Association[
              "Input" -> NeuralNetworks`TensorT[{5, 148, 148}, 
                 NeuralNetworks`RealT]], "Outputs" -> 
             Association[
              "Output" -> 
               NeuralNetworks`TensorT[{5, 144, 144}, NeuralNetworks`RealT]]], 
           "5" -> Association[
            "Type" -> "Elementwise", "Arrays" -> Association[], "Parameters" -> 
             Association[
              "Function" -> NeuralNetworks`ValidatedParameter[Ramp], 
               "$Dimensions" -> {5, 144, 144}], "Inputs" -> 
             Association[
              "Input" -> NeuralNetworks`TensorT[{5, 144, 144}, 
                 NeuralNetworks`RealT]], "Outputs" -> 
             Association[
              "Output" -> 
               NeuralNetworks`TensorT[{5, 144, 144}, NeuralNetworks`RealT]]], 
           "6" -> Association[
            "Type" -> "Pooling", "Arrays" -> Association[], "Parameters" -> 
             Association[
              "KernelSize" -> {2, 2}, "Stride" -> {2, 2}, 
               "PaddingSize" -> {0, 0}, "Function" -> Max, "Dimensionality" -> 
               2, "Channels" -> 5, "$InputSize" -> {144, 144}, 
               "$OutputSize" -> {72, 72}, "$MXPoolingConvention" -> "valid", 
               "$MXGlobalPool" -> False], "Inputs" -> 
             Association[
              "Input" -> NeuralNetworks`TensorT[{5, 144, 144}, 
                 NeuralNetworks`RealT]], "Outputs" -> 
             Association[
              "Output" -> 
               NeuralNetworks`TensorT[{5, 72, 72}, NeuralNetworks`RealT]]], 
           "7" -> Association[
            "Type" -> "Elementwise", "Arrays" -> Association[], "Parameters" -> 
             Association[
              "Function" -> NeuralNetworks`ValidatedParameter[Ramp], 
               "$Dimensions" -> {5, 72, 72}], "Inputs" -> 
             Association[
              "Input" -> NeuralNetworks`TensorT[{5, 72, 72}, 
                 NeuralNetworks`RealT]], "Outputs" -> 
             Association[
              "Output" -> 
               NeuralNetworks`TensorT[{5, 72, 72}, NeuralNetworks`RealT]]], 
           "8" -> 
           Association[
            "Type" -> "Linear", "Arrays" -> 
             Association[
              "Weights" -> 
               NeuralNetworks`Private`DummyRawArray[{4096, 25920}], "Biases" -> 
               NeuralNetworks`Private`DummyRawArray[{4096}]], "Parameters" -> 
             Association[
              "OutputDimensions" -> {1, 64, 64}, "$OutputSize" -> 4096, 
               "$InputSize" -> 25920, "$InputDimensions" -> {5, 72, 72}], 
             "Inputs" -> 
             Association[
              "Input" -> NeuralNetworks`TensorT[{5, 72, 72}, 
                 NeuralNetworks`RealT]], "Outputs" -> 
             Association[
              "Output" -> 
               NeuralNetworks`TensorT[{1, 64, 64}, NeuralNetworks`RealT]]]], 
         "Edges" -> {
          NeuralNetworks`NetPath["Nodes", "1", "Inputs", "Input"] -> 
           NeuralNetworks`NetPath["Inputs", "Input"], 
           NeuralNetworks`NetPath["Nodes", "2", "Inputs", "Input"] -> 
           NeuralNetworks`NetPath["Nodes", "1", "Outputs", "Output"], 
           NeuralNetworks`NetPath["Nodes", "3", "Inputs", "Input"] -> 
           NeuralNetworks`NetPath["Nodes", "2", "Outputs", "Output"], 
           NeuralNetworks`NetPath["Nodes", "4", "Inputs", "Input"] -> 
           NeuralNetworks`NetPath["Nodes", "3", "Outputs", "Output"], 
           NeuralNetworks`NetPath["Nodes", "5", "Inputs", "Input"] -> 
           NeuralNetworks`NetPath["Nodes", "4", "Outputs", "Output"], 
           NeuralNetworks`NetPath["Nodes", "6", "Inputs", "Input"] -> 
           NeuralNetworks`NetPath["Nodes", "5", "Outputs", "Output"], 
           NeuralNetworks`NetPath["Nodes", "7", "Inputs", "Input"] -> 
           NeuralNetworks`NetPath["Nodes", "6", "Outputs", "Output"], 
           NeuralNetworks`NetPath["Nodes", "8", "Inputs", "Input"] -> 
           NeuralNetworks`NetPath["Nodes", "7", "Outputs", "Output"], 
           NeuralNetworks`NetPath["Outputs", "Output"] -> 
           NeuralNetworks`NetPath["Nodes", "8", "Outputs", "Output"]}, 
         "Inputs" -> Association["Input" -> NetEncoder["Image", 
             Association[
             "ImageSize" -> {300, 300}, "ColorSpace" -> "Grayscale", 
              "ColorChannels" -> 1, "MeanImage" -> None], 
             NeuralNetworks`TensorT[{1, 300, 300}, NeuralNetworks`RealT]]], 
         "Outputs" -> 
         Association[
          "Output" -> 
           NeuralNetworks`TensorT[{1, 64, 64}, NeuralNetworks`RealT]]], 
        NeuralNetworks`Private`NetChain`opart, 
        NeuralNetworks`Private`NetChain`part, 
        NeuralNetworks`Private`NetChain`selected = Null}, 
        DynamicBox[GridBox[{{
            NeuralNetworks`Private`NetChain`MouseClickBoxes[
             TagBox[
              GridBox[{{
                 TagBox[
                  TagBox[
                  "\"\"", Annotation[#, {"Inputs", "Input"}, "Mouse"]& ], 
                  MouseAppearanceTag["LinkHand"]], 
                 TagBox[
                  TagBox[
                  "\"Input\"", Annotation[#, {"Inputs", "Input"}, "Mouse"]& ], 
                  MouseAppearanceTag["LinkHand"]], 
                 TagBox[
                  TagBox[
                   TagBox[
                    GridBox[{{"\"image\""}, {
                    TemplateBox[{"\"3-tensor\"", "\" \"", 
                    StyleBox[
                    
                    TemplateBox[{
                    "\"(\"", "\"\[VeryThinSpace]\"", "\"size\"", "\":\"", 
                    "\" \"", 
                    
                    TemplateBox[{
                    "\[Times]", "\"\[Times]\"", "\"1\"", "\"300\"", 
                    "\"300\""}, "RowWithSeparators"], "\"\[VeryThinSpace]\"", 
                    "\")\""}, "RowDefault"], 
                    GrayLevel[0.5], StripOnInput -> False]}, "RowDefault"]}}, 
                    GridBoxAlignment -> {"Columns" -> {{Left}}}, 
                    BaselinePosition -> 2, DefaultBaseStyle -> "Column", 
                    GridBoxItemSize -> {
                    "Columns" -> {{Automatic}}, "Rows" -> {{Automatic}}}], 
                    "Column"], Annotation[#, {"Inputs", "Input"}, "Mouse"]& ], 
                  MouseAppearanceTag["LinkHand"]]}, {
                 TagBox[
                  TagBox[
                   StyleBox["\"1\"", 
                    GrayLevel[0.5], StripOnInput -> False], 
                   Annotation[#, {"Nodes", "1"}, "Mouse"]& ], 
                  MouseAppearanceTag["LinkHand"]], 
                 TagBox[
                  TagBox[
                   StyleBox["ConvolutionLayer", 
                    GrayLevel[0], StripOnInput -> False], 
                   Annotation[#, {"Nodes", "1"}, "Mouse"]& ], 
                  MouseAppearanceTag["LinkHand"]], 
                 TagBox[
                  TagBox[
                   TemplateBox[{"\"3-tensor\"", "\" \"", 
                    StyleBox[
                    
                    TemplateBox[{
                    "\"(\"", "\"\[VeryThinSpace]\"", "\"size\"", "\":\"", 
                    "\" \"", 
                    
                    TemplateBox[{
                    "\[Times]", "\"\[Times]\"", "\"5\"", "\"296\"", 
                    "\"296\""}, "RowWithSeparators"], "\"\[VeryThinSpace]\"", 
                    "\")\""}, "RowDefault"], 
                    GrayLevel[0.5], StripOnInput -> False]}, "RowDefault"], 
                   Annotation[#, {"Nodes", "1"}, "Mouse"]& ], 
                  MouseAppearanceTag["LinkHand"]]}, {
                 TagBox[
                  TagBox[
                   StyleBox["\"2\"", 
                    GrayLevel[0.5], StripOnInput -> False], 
                   Annotation[#, {"Nodes", "2"}, "Mouse"]& ], 
                  MouseAppearanceTag["LinkHand"]], 
                 TagBox[
                  TagBox[
                   StyleBox["Ramp", 
                    GrayLevel[0], StripOnInput -> False], 
                   Annotation[#, {"Nodes", "2"}, "Mouse"]& ], 
                  MouseAppearanceTag["LinkHand"]], 
                 TagBox[
                  TagBox[
                   TemplateBox[{"\"3-tensor\"", "\" \"", 
                    StyleBox[
                    
                    TemplateBox[{
                    "\"(\"", "\"\[VeryThinSpace]\"", "\"size\"", "\":\"", 
                    "\" \"", 
                    
                    TemplateBox[{
                    "\[Times]", "\"\[Times]\"", "\"5\"", "\"296\"", 
                    "\"296\""}, "RowWithSeparators"], "\"\[VeryThinSpace]\"", 
                    "\")\""}, "RowDefault"], 
                    GrayLevel[0.5], StripOnInput -> False]}, "RowDefault"], 
                   Annotation[#, {"Nodes", "2"}, "Mouse"]& ], 
                  MouseAppearanceTag["LinkHand"]]}, {
                 TagBox[
                  TagBox[
                   StyleBox["\"3\"", 
                    GrayLevel[0.5], StripOnInput -> False], 
                   Annotation[#, {"Nodes", "3"}, "Mouse"]& ], 
                  MouseAppearanceTag["LinkHand"]], 
                 TagBox[
                  TagBox[
                   StyleBox["PoolingLayer", 
                    GrayLevel[0], StripOnInput -> False], 
                   Annotation[#, {"Nodes", "3"}, "Mouse"]& ], 
                  MouseAppearanceTag["LinkHand"]], 
                 TagBox[
                  TagBox[
                   TemplateBox[{"\"3-tensor\"", "\" \"", 
                    StyleBox[
                    
                    TemplateBox[{
                    "\"(\"", "\"\[VeryThinSpace]\"", "\"size\"", "\":\"", 
                    "\" \"", 
                    
                    TemplateBox[{
                    "\[Times]", "\"\[Times]\"", "\"5\"", "\"148\"", 
                    "\"148\""}, "RowWithSeparators"], "\"\[VeryThinSpace]\"", 
                    "\")\""}, "RowDefault"], 
                    GrayLevel[0.5], StripOnInput -> False]}, "RowDefault"], 
                   Annotation[#, {"Nodes", "3"}, "Mouse"]& ], 
                  MouseAppearanceTag["LinkHand"]]}, {
                 TagBox[
                  TagBox[
                   StyleBox["\"4\"", 
                    GrayLevel[0.5], StripOnInput -> False], 
                   Annotation[#, {"Nodes", "4"}, "Mouse"]& ], 
                  MouseAppearanceTag["LinkHand"]], 
                 TagBox[
                  TagBox[
                   StyleBox["ConvolutionLayer", 
                    GrayLevel[0], StripOnInput -> False], 
                   Annotation[#, {"Nodes", "4"}, "Mouse"]& ], 
                  MouseAppearanceTag["LinkHand"]], 
                 TagBox[
                  TagBox[
                   TemplateBox[{"\"3-tensor\"", "\" \"", 
                    StyleBox[
                    
                    TemplateBox[{
                    "\"(\"", "\"\[VeryThinSpace]\"", "\"size\"", "\":\"", 
                    "\" \"", 
                    
                    TemplateBox[{
                    "\[Times]", "\"\[Times]\"", "\"5\"", "\"144\"", 
                    "\"144\""}, "RowWithSeparators"], "\"\[VeryThinSpace]\"", 
                    "\")\""}, "RowDefault"], 
                    GrayLevel[0.5], StripOnInput -> False]}, "RowDefault"], 
                   Annotation[#, {"Nodes", "4"}, "Mouse"]& ], 
                  MouseAppearanceTag["LinkHand"]]}, {
                 TagBox[
                  TagBox[
                   StyleBox["\"5\"", 
                    GrayLevel[0.5], StripOnInput -> False], 
                   Annotation[#, {"Nodes", "5"}, "Mouse"]& ], 
                  MouseAppearanceTag["LinkHand"]], 
                 TagBox[
                  TagBox[
                   StyleBox["Ramp", 
                    GrayLevel[0], StripOnInput -> False], 
                   Annotation[#, {"Nodes", "5"}, "Mouse"]& ], 
                  MouseAppearanceTag["LinkHand"]], 
                 TagBox[
                  TagBox[
                   TemplateBox[{"\"3-tensor\"", "\" \"", 
                    StyleBox[
                    
                    TemplateBox[{
                    "\"(\"", "\"\[VeryThinSpace]\"", "\"size\"", "\":\"", 
                    "\" \"", 
                    
                    TemplateBox[{
                    "\[Times]", "\"\[Times]\"", "\"5\"", "\"144\"", 
                    "\"144\""}, "RowWithSeparators"], "\"\[VeryThinSpace]\"", 
                    "\")\""}, "RowDefault"], 
                    GrayLevel[0.5], StripOnInput -> False]}, "RowDefault"], 
                   Annotation[#, {"Nodes", "5"}, "Mouse"]& ], 
                  MouseAppearanceTag["LinkHand"]]}, {
                 TagBox[
                  TagBox[
                   StyleBox["\"6\"", 
                    GrayLevel[0.5], StripOnInput -> False], 
                   Annotation[#, {"Nodes", "6"}, "Mouse"]& ], 
                  MouseAppearanceTag["LinkHand"]], 
                 TagBox[
                  TagBox[
                   StyleBox["PoolingLayer", 
                    GrayLevel[0], StripOnInput -> False], 
                   Annotation[#, {"Nodes", "6"}, "Mouse"]& ], 
                  MouseAppearanceTag["LinkHand"]], 
                 TagBox[
                  TagBox[
                   TemplateBox[{"\"3-tensor\"", "\" \"", 
                    StyleBox[
                    
                    TemplateBox[{
                    "\"(\"", "\"\[VeryThinSpace]\"", "\"size\"", "\":\"", 
                    "\" \"", 
                    
                    TemplateBox[{
                    "\[Times]", "\"\[Times]\"", "\"5\"", "\"72\"", "\"72\""}, 
                    "RowWithSeparators"], "\"\[VeryThinSpace]\"", "\")\""}, 
                    "RowDefault"], 
                    GrayLevel[0.5], StripOnInput -> False]}, "RowDefault"], 
                   Annotation[#, {"Nodes", "6"}, "Mouse"]& ], 
                  MouseAppearanceTag["LinkHand"]]}, {
                 TagBox[
                  TagBox[
                   StyleBox["\"7\"", 
                    GrayLevel[0.5], StripOnInput -> False], 
                   Annotation[#, {"Nodes", "7"}, "Mouse"]& ], 
                  MouseAppearanceTag["LinkHand"]], 
                 TagBox[
                  TagBox[
                   StyleBox["Ramp", 
                    GrayLevel[0], StripOnInput -> False], 
                   Annotation[#, {"Nodes", "7"}, "Mouse"]& ], 
                  MouseAppearanceTag["LinkHand"]], 
                 TagBox[
                  TagBox[
                   TemplateBox[{"\"3-tensor\"", "\" \"", 
                    StyleBox[
                    
                    TemplateBox[{
                    "\"(\"", "\"\[VeryThinSpace]\"", "\"size\"", "\":\"", 
                    "\" \"", 
                    
                    TemplateBox[{
                    "\[Times]", "\"\[Times]\"", "\"5\"", "\"72\"", "\"72\""}, 
                    "RowWithSeparators"], "\"\[VeryThinSpace]\"", "\")\""}, 
                    "RowDefault"], 
                    GrayLevel[0.5], StripOnInput -> False]}, "RowDefault"], 
                   Annotation[#, {"Nodes", "7"}, "Mouse"]& ], 
                  MouseAppearanceTag["LinkHand"]]}, {
                 TagBox[
                  TagBox[
                   StyleBox["\"8\"", 
                    GrayLevel[0.5], StripOnInput -> False], 
                   Annotation[#, {"Nodes", "8"}, "Mouse"]& ], 
                  MouseAppearanceTag["LinkHand"]], 
                 TagBox[
                  TagBox[
                   StyleBox["LinearLayer", 
                    GrayLevel[0], StripOnInput -> False], 
                   Annotation[#, {"Nodes", "8"}, "Mouse"]& ], 
                  MouseAppearanceTag["LinkHand"]], 
                 TagBox[
                  TagBox[
                   TemplateBox[{"\"3-tensor\"", "\" \"", 
                    StyleBox[
                    
                    TemplateBox[{
                    "\"(\"", "\"\[VeryThinSpace]\"", "\"size\"", "\":\"", 
                    "\" \"", 
                    
                    TemplateBox[{
                    "\[Times]", "\"\[Times]\"", "\"1\"", "\"64\"", "\"64\""}, 
                    "RowWithSeparators"], "\"\[VeryThinSpace]\"", "\")\""}, 
                    "RowDefault"], 
                    GrayLevel[0.5], StripOnInput -> False]}, "RowDefault"], 
                   Annotation[#, {"Nodes", "8"}, "Mouse"]& ], 
                  MouseAppearanceTag["LinkHand"]]}, {
                 TagBox[
                  TagBox[
                  "\"\"", Annotation[#, {"Outputs", "Output"}, "Mouse"]& ], 
                  MouseAppearanceTag["LinkHand"]], 
                 TagBox[
                  TagBox[
                  "\"Output\"", 
                   Annotation[#, {"Outputs", "Output"}, "Mouse"]& ], 
                  MouseAppearanceTag["LinkHand"]], 
                 TagBox[
                  TagBox[
                   TemplateBox[{"\"3-tensor\"", "\" \"", 
                    StyleBox[
                    
                    TemplateBox[{
                    "\"(\"", "\"\[VeryThinSpace]\"", "\"size\"", "\":\"", 
                    "\" \"", 
                    
                    TemplateBox[{
                    "\[Times]", "\"\[Times]\"", "\"1\"", "\"64\"", "\"64\""}, 
                    "RowWithSeparators"], "\"\[VeryThinSpace]\"", "\")\""}, 
                    "RowDefault"], 
                    GrayLevel[0.5], StripOnInput -> False]}, "RowDefault"], 
                   Annotation[#, {"Outputs", "Output"}, "Mouse"]& ], 
                  MouseAppearanceTag["LinkHand"]]}}, 
               GridBoxAlignment -> {"Columns" -> {{Left}}}, AutoDelete -> 
               False, GridBoxItemSize -> {
                "Columns" -> {{Automatic}}, "Rows" -> {{Automatic}}}, 
               GridBoxSpacings -> {"Columns" -> {{1.1}}}], "Grid"], 
             If[
              ListQ[NeuralNetworks`Private`NetChain`part = MouseAnnotation[]],
               If[NeuralNetworks`Private`NetChain`opart === 
                NeuralNetworks`Private`NetChain`part, 
                NeuralNetworks`Private`NetChain`selected = Null; 
                NeuralNetworks`Private`NetChain`opart = Null, 
                NeuralNetworks`Private`NetChain`selected = 
                 Part[NeuralNetworks`Private`NetChain`assoc3, 
                   Apply[Sequence, NeuralNetworks`Private`NetChain`part]]; 
                NeuralNetworks`Private`NetChain`opart = 
                 NeuralNetworks`Private`NetChain`part; Null]; Null]]}, 
           NeuralNetworks`Private`NetChain`fmtSelected[
           NeuralNetworks`Private`NetChain`selected, 
            NeuralNetworks`Private`NetChain`part]}, 
          GridBoxSpacings -> {"Columns" -> {{1}}}, 
          GridBoxAlignment -> {"Columns" -> {{Left}}}],
         ImageSizeCache->{295., {94., 99.}},
         TrackedSymbols:>{NeuralNetworks`Private`NetChain`selected}],
        Initialization:>{NetChain}],
       BaselinePosition->Automatic], "]"}]}],
    False],
   Deploy],
  LineBreakWithin->False]], "Output",
 CellChangeTimes->{3.721289376051214*^9, 3.721289430163309*^9, 
  3.721289516099224*^9},ExpressionUUID->"add0983c-53ed-4fdf-b7c5-\
bff4a8d1d874"]
}, Open  ]],

Cell[CellGroupData[{

Cell[BoxData[
 RowBox[{"\[IndentingNewLine]", 
  RowBox[{
   RowBox[{"ImageAdjust", "@", 
    RowBox[{"dec", "@", 
     RowBox[{"trained", "@", 
      GraphicsBox[
       TagBox[RasterBox[CompressedData["
1:eJxN2/nzl+MaB/Ccc2acGZk5/WCGaZnOmITSghKJskdokZ32TSoqEtlTlqwh
JZQUErJVqEGIbGOYZCaMfvZH3KfXNefdaObT9/M8z31fy/t6X9e9PPfnvxPn
jJ76jw4dOsz794H/Rk9YMGzu3AkLx/znwMXY2fNmTJs9ZfLw2fOnTJsyd9DE
fx64OfT/n38d+Fx++eXt6aefbnfddVe74YYb2nPPPdceeeSRtnDhwnbTTTe1
J554oi1btqwNHjy4vfPOO61Hjx7tlltuacOHD29bt25tF198cbv++uvb66+/
3j744IM2Z86ctmLFijZ16tR25plntmuuuabNnj27PfnkkyWf7JkzZ7Yff/yx
dD711FPt8ccfbw8//HB78cUX22mnndbmzp3bJk6c2CZMmNBWrVrVHnzwwXbJ
JZe0559/vl100UVlm74vvPBCu/HGG9sDDzzQZs2a1R566KF26qmntilTplTb
++67r40fP76NGzeu3X777e3ee+9t8+bNK1vPO++8+rz77rtl6+LFi9tVV13V
rrzyyrJZO74tWrSonXvuuXX/lVdeKRlk8kebs88+u/znGx/uuOOOsvnaa68t
vy+99NLCCyb6wZC++++/v56xhe0wZvett95aNt19990Vi8cee6wtWLCgbL3i
iivaySefXLp9+HTZZZeVrOnTp9eH7e736tWrsIavOLz//vvt0UcfbSNHjiz7
4Kv9s88+W5iyYdKkSSUXrkceeWS755572sqVK1u/fv1Kz4gRI8pmfvONveye
MWNGW758ecMlfBE3mImj2LEJRvy/+eabS4/+4ib2S5curWe33XZb2QR38mAB
d7Enh81DhgwpubDGA7LYDuPJkye3O++8s3Dy2bRpU8UeZvzQnq1izR+8ZwMf
yMRxvGIrHpN34okntvXr19d3+cBW+Iq3vq5hJqb4wS48dA8G2oof+eyExdVX
X13xHDt2bMllGzl0+gsHOQIHOn3XV9xcf/jhh+Unfp9//vkVpw0bNhRGnsGM
jjVr1pQ8MX711Verj5iJD87A8sILL6x78+fPL3zZKxZk0yVe5PoLN3+1YxOs
2EUXecOGDat48lVe6CfOb7zxRsUT3vgOH+1ee+210i/m2pK1ZMmSipHP2rVr
Sxd85BP+sR2PXYtTcpVMmNLBlnXr1rXRo0dXnerYsWNhIb4DBgwovsststgm
78ngM6z4Jk/gKnZ46B6dzzzzTPnH7qFDhxau9B199NF1H8fElUycJA+m6ghf
2ClH8HPjxo3lN79wVXu6YJxaoo3aoQ7gmNiedNJJ5Y9aBF9t+vfvX+3xCe/E
UD4eddRRZdfAgQOLr7t3725nnXVWcZ5dq1evLvzxmY9nnHFGxZl9bGWf2PnA
DL5yjp3Tpk1r1113XdlBD/tTX3EYRmICR7EQKxhccMEFJUftphdmMNGWDP3w
UTz4t3379sqNQw45pJ1wwgklWzs2eSZG2vfp06fiTSZ/8V0ennLKKSWHza6N
U2Imv8gRGz6Jr7rLTnLgDSd/8Ql+MKBLezLUV7xVa9nP5kMPPbTsJR9fBg0a
VLGQT2oxOeIrVsYDGMPE2Ke+8gfn6VW/5Cl54tOzZ8+Ky7HHHlt2skE+4CJe
w0Ze6OMvbOkwtpIFB/bTwxc8ZZ86gXeu2Z0cgBk+GBP4J37GA/kNS7kvvvzr
1KlT2QmT6KYPf9Wp1Bn1XLzluhoiX3BBPPGHPrrFBibGcrzHCxjiHR7gLd/5
Qq9+agZeixsccYE/+Jwxh0/sly/qjP78C5fJoN9cQh+4jBkzpvglLmyGk7yD
h/jpS5a/GU9hymZ24Qcu+C5m7IKfePFJvoo3WeoS384555waUzznH13HHXdc
O/7448tO9rmvdtCNs54br+hWY/mFJ+oDnutHv/iKg+/ixB5zOzjJA7ZlTNZP
LqllYqJGwBAO/CFHbMVODF9++eWKLV7wWzxeeumlg/n01ltvVVt4iKWx2FiA
S3iBP/KLDHE3tumLQ/rjltiaJ7EJLmLMXnHBMXjwXX3TR77pI7baihG74Asv
/WAmt7THK/nBR3iEN3S4To1WF3DDM3GiV73VH/7shyk54gq7008/veq3e2oA
jrFJDPjJDvkEM/dwiS796cGxbdu2FU5kw0kOwxRGYqqOwVd7bfgnltpmTkY3
HvgOK7bymT2//vpr5SRf5ScbfNijxukrDmoL/qi3Yq09+2DCD/GUA3ijRtEN
Y9j7vnnz5sKN7I8++qj64xCZ2rDP+KiGuKYX9sZxPuqrrdqGo3iDU/DLuA5T
9pCFm/BRb8UUjmQYX5OfmY+o1TDBf/VGrmU+ILY4r697+qgnsGGn+3hEHnvk
MnkwFUtrJzaRra7SL+dwh790sVs/tVxuw0B//so5+jIP1d61/MYr/ehho7/a
iat4wAleuCrnzF1gKSfUQjL4Ay/92U+2fKbrsMMOKx2wlQ/iZXznDw6Iu3Zk
uEeXvnymh+34Gs6ZO7AXn+kUBzbChI3spl9ek+N71gPmu7DBr1GjRh1cQ8ES
l/jDVrFw39yIbWJGPvzNAWHLb7a+9957FQPzBPFIbsMQf7I2ZaM8Dr/ZaryS
T/DAd/fUO5ygB/f00Tfz68TBtVxjt/FJvmpHJ77Bs3v37lUrtcN145TckYt8
0Q7m8pHvyRH32c8fmOMBHhlbYcMm3Orbt2/VzMwv33zzzeKwT+on/FzTp/7B
R73DffLFI3M0vuFv4iAv5R6bzWPVPTVHO7mdnCCTLDbTlbzGG8/JxxN8wwu2
6qP+kcUe/n388cdty5YtxVXjNbzJ0ReP6GPDDz/8cLB+sFs+0Q07nNJGXBJr
+PiIK77DBsbGMuMVfhhbMh/DicQ86zt8zfzFM/mOB+yCExvYwx813NjBT36p
bXTwJWtxuj/99NODYwY5cl+86dLfdxiJP9/JETfcxBWc5Y+5jlyDLTtwmEx/
2cgmfeSQ+GUdaXxhO57jE5/YiRM4bf6atbE2YqZNcHMtvubs1t74Rlfnzp3L
PnFgkzW9/uKPV3D1MSfImlk90Ucu8t38BhfULLh169atai8+081v/cwHjC/8
F0P4qjdixUfjl/UL25KHuCE2cFAPYe++7/wxb2Q3e8QS17WxL+M5bNgA6+xT
iAvu41lqDjvkDfvYQofn5kH6s19b8bVfAGvX4ozz9LIRBvzDRTzwTH3Gl8wx
6IOdupP1Bx7t2LGj5Mup+IAH7sFL/aCXTHUVrnv37q06hhPGQXrlNz/Fgh9q
J25lvWp8kF9yPvsHOIijMMoclD+Zz/FJjNnDF/0yxza/EAf65BtMxFYM4UyO
Z3DPOoTv2tIldtb7Yo3nnqudcpseNsDXvJyN+mRMYRtf4cJGtQjvM4/KWEmm
eR9u4wv8ks+ZF6m5eCtH+QZTbfmCm/wyL/M347G9D/6JodjKH33Z5cMGftFF
N138JYMN8pef7MQ37XGBDH/JlsOZI8GHDfIcRuqusQqWvvMbHmopHNzHJTUF
N2GgndiIXWKSccEHv+GRfVztxQeGbD/mmGNq/JKn9iTEgjx68dQzH/WX/fyU
i/r6qB+wYD9eshPO/MVVvsJBbKyvu3btWm3gm7UL7sohceGrZ9qrmfS6hhc5
uKwNHuEPHpmHyANtsi5gGx5pS0/2LcyryFA72QZDvsI1/GJnYgZLdQRuOApj
9TnrMPkjFuLGLzmauOGcusIu7bXRH6/YYl5NjzaZs6XWGCfNsdRdMbRvCGs5
gdupW6m3bEgO8ksc8ZEe+tX2rCnhLWbfffddyWebe9p98sknB9egdKiZMBV3
NomF+LtPj3EATnThG//J0U7NMz/EP35l75J/4sr2rAHgor7zjz36yK+se/mn
Xdbl6mTWHXw15slj15kPe38i7nBlD5zyLiT70fiBD2IjltkrEg91jl593MMr
45LcIU/uwls/fPQdn4wJbBRf2PEbJ/zFIfayyQeH7Uewmw5yyIChGkKmOu2e
v8Y2vFPnYaoW8Qv22Tuyfwk7119//XXJyV4r7PEtezHih/dyTf7hfmq9OZB+
bDNOiZFxVazZINbsyjyCX2zClayn+YYfbGKjmiKX7MeIA6zgyxbxhKVruOFq
1mTusVOs1Apy6MB5crQ1blmDshPPYGdezS+cYqd6wU791byvvvqqdLBVnmd8
UE/kizUX2TiIG76TiWv8EROxgDtbYOxafqg1Ymr9Tj69bGcnnIzxqYXZY2Az
2ezgq4/74qEvGXyjxzon69nMLcUDt/UzroQTYqWOqyNyi154qp3qKl7y++9r
q6yTxQVnUlfox2cyYYAfsOND3tu4Byv8VgPED7flEG7jmT0efeCadQpuaQ87
GPEve91qGezlkRpIl/ELnnCDmXkX/7WBOX/EGZ/4qJ1+cpvtcKRLreOPGkcv
TvGDTHM1dliT6S+3cBqPxUTtyf68WGUt5Rq+2ulPJ6xxPe/O5J1YwFlN1M53
8w38kB9kZI3rO7vdpwPOGePUBs/Iyd4gTKNfDOAhVta0vstxushml7Z5rwET
70j1oy/rFHGIjfKYT+olma7FULzYp726jeNZB+NS1gO4AAP94WHMEAPPjFnZ
V6GDPHLY/fvvv1e77EdpK97GC5w3x+EP3Nj7xx9/lD/Z99RHboudHHYtJrhC
ppjDAvf1o9vYmHVtbJRDMMQX+JMBB/zmlxjKf/34IV5k+qi9+EMnbPTTlmwY
+SvfMp+BgfhmrCLL98RD3cVLsWOPeQb/8VDs5KLYwogctqtzeQ+lZuHvEUcc
UXnJFzmgrXWPdslVHBPLvGNVQ+WXXBJLumEg58nyHDf4nf1ssaSPbfrhGX9x
I9zWTiyy35Kx6Pvvvz94pkH77H3K/czjfNjHB5zQBt/glf1n9uCodYI2apK4
84kssRUH8fPcPAmGcsiYpq8aIV7ZHxJn3FITjDOu6e7du3d9Z7P3i3wxnv70
00/Fab6//fbbZS+8tcn7v+zbk0ePMYZN1rP68sm97Lmynx9qAN5k3kQn/bjL
5+y9p/aIcXIu78e9y5KbWbOzM2cr9GVb3ot6rtbKJzxUn+k0z4OResQf8RUL
98RJLMkXE7zQnx/mFXmfyFZ5vXPnznqePa2cpREH2OEhbLIvkzmxPCKbjfZz
ve+hn+9w017twrms6/yFFfzowRs65C1s2QaL3JNPclIe4j7sc75BHmavjs/G
araJIdvwRdzhlrE/8/+s8ezliknWSGKFJ2TmvSX/Mu+nI/rDdbpdwzpnFP76
66/Sb4zz/PDDD6+cwyPyxFiOwkCdc49//KYT5vIu8zD62SU38+4pe+p82rdv
X9UH+ZV5g3pojUoeG+gTXzzOXIn8zz//vGqmfUt1UF9rYvkFdxyBtXjIH9j4
m7MdfFFDxMon7x/gCSN1GCfEKu9T7IuQIZ6e0Qs347GcFRu5II76kC9mZPBH
PfAcZrjoI15yxX3t4OeaP9nPxzeYi5W/OesQe2GYfMMJ2Jr36Z+1Fn7iVOZB
2rJPjMQK9/WDXfYFcYG/coB/akv2muSHtvI1e3BspS9r5NQusTeXlEN854e2
5HouHuzAaX7nXaT85YfcYCs94p8zYvzAQzy2ThZzPot51n90iblxW920vwHj
zPHlNOztU2RuxNasCXEB7+jkE8zpE3N44ED20vFNneOjsRTm2vEzZ+dgHd/Z
ZvywrrCO9IzerDtzfgqv0w9W7KcPXnJIPaUbhvTmPQcsxUd/vrFHLeU3f+CR
+sQ3HJVn+JZzaXTlLAtOZI9JznsGC235om7k/RK7/SUDr8JD99hJjzmXPGOj
eYfvbMocgI1iYF6qJtJNFl56rh986YJH9hfxTn76yyb1jnx1Gv9TX2OXuHhu
vgKf1AjrJDK0E1fyjY38x2W8hl3OIvHLPVzMHlfm4jDMmlBcsqdKtz3c7Ler
8zDCu+xJsVs+8MWcl36y4eG5fMtZVHJd40POJNDLH/v6GQPgKufhB281BRfc
xwOcFlcy4WdfNPs37Mh7Jnlp3ioeHTp0KOzkEhyTE3lPa6zFIe35IPfszxjP
1Fe1Xz7lXU328WELU77gvH7s8D5UHPTHpZwbTX3NeGo8F0N9xYIu/VL38/4w
Z9bkXc6H7tq1q/gCNzKDHdzVmaybxQye7vGZfLiLBxzgm/O08saYTBac5Iwx
z9pcrOW62MKCb3ww12Ur7LLOgau+7sNDHJ1H0N59+IlLzkvAI+80YEAG3PJ+
OXuvchnf1GH8Fw8+wYbvchRntWV/zrlm39s4lzOY4h0eaAdr+Wz8MG6JCb1s
lP/ayQX1Wj7t2bOn/FPrzR/sC8A68z8fuP7222/FKThYY+DBZ599VnnhYw8K
dmzJ2iJnuumHi3m4fV1rH7xUl+GE72Kc/S31WT/Y0cdPMVNf1R81JfHwPe8B
cBBvcqbx22+/bd98803pYht71eqcI1JLYJU9XXFgEw7jJB1iB0e2wVz/rGvy
LseYJi44ACPy1ILsg7LRByba8T9nCnDed3zImKsuquVpAyM5aa5Gh7VCzozh
NXvFjU30yLOcP8UlsTJ2+/fzzz9XzsWnnDcQY7h/8cUXlYtqBV/Uc9jv37+/
4u4+n+AGdzLYjl++q/Fw4yc7xNt6jixcxeOcy8v8n8/yUu7SzQ5+Zr4m7vzh
H/zxOGdoxRr/8ILevJPgk/t4LPb6qwlZU/7yyy8Vb7r5p/7Jq5y1FX/8SB0n
SxzsN8tNNUBbOWM+kz0dOS0GZOFFxnrvAXAsOeweG13Lc9iqR/xOGzyFEx7R
BUuYqtn6yGXn43GULznraQzkc/Y35VZqDnlwwFF7r2LBF/VAfdSf7X/++WfZ
IXb8pj/rSzVGLtlH0l9s846YfHmfs9nmlr47z8EuPrFbPUxeiJe/YqSm+qtd
zr3nDET2KnEM3jnrxQ8xU2fYSa88hlP2zfAGl+UJGWqDM7t00wX/vF9nm7Zq
Y37TYP8AbrCSc/JJTOVs1tbsIifvLullk5iKvboIW2sI38VGzOU53WTBNL/9
ICd7flmnutZWH1zD95xfwwHyjF/JS/jhh/hkz8z8iD85D02ueY9Ys58s8YAL
eepR1gxffvll4WddyDfznrxD0xf2cjHngLJHCk/X+EWOWOqHG64z1uprfpQz
HHC21oc7/9Q8ddSYof7IL7UIV3CeDHWEzzDns7xU59irFuasEz9yPkxtNx8h
z9ghTvIeRjl/I5/VP23VEPvk+vIVr8SPzfSxmR6+8E+us1+swgV28ou+/EaE
fWpbzubzh37yyVGnccFYIHbk42P2M1IrfCcT5jiOJ8YC/pKpHdzkRX6/JIdw
FTb4a58/Z+Cy1sED9RL/yFdf1Q1+40ne96kP8NE+e+k4DSMf9sKDbpiIKZvd
005szVPIhRP+ZG+CLfldU9btZOK2WkEe2xNT2LuvJmhDLn7BEv54CO/8fizn
L8TJhyzY4It9EWe0jKFZ4+R3Y3nPwn81CeZ5950zueZlmVewXR825vcsamfW
wb7D1Hex1y+/k9JGDNgACxiIc/aCzcnzuwV84iNMxUTupX7knKL5L57R+ff3
WjlnrK36ri2equviDlvPxQW/1HlzWrjCnAw2yXvt1aWs1WHBt+xd50xa1uiu
/YWt3MNz9vM19RXGOS/nL5nqJ9/hmXNGYutDN8zEUm2BJ5/hQS+sjCn8wlsc
1wf35TSf6Fav8r4TN/nPFlxQh+AvXvntEB/0Nc/JnFXu4gGMtDPvlifs9U7I
3ERe5n0G/9kJT7xQK9SB1BX8IgP+cjv7oYmRMZ7u/F5Af7rFMvMuf9kkHuKZ
M+7iZd6Z8c5fPIEfm/EHfmqDa7WLr+yHlT1/99ht/IMHzPKOkMycjRGPnFdU
v+EvXmTkvCUb8x4RT8QEbuIOt+z954w5H/iLJzARO/bCwnXeHbGdbfie3/6x
X57nXTPfU7PY75O1XX7PlHeN2rFXfPHTnjibYZA9BZhow0Zt2KvmsUXb7LG4
D0Pv13EL92BEt9jIsfy+wDzXfZxju49cwLu/ry3EH+fz/sW5Td/FTZ3DaTHh
V34vwx5zBWuFnMEhl69swH84Gxvhi7v65wwZLomZfnmfKhe0d49O32GT36iI
g3dr+nme3w7iTM5v6iuuGWO1yzlGeeEZTsMF5jkj6hne8I+tWT9nTe8ZnMwJ
+EW+ccR8DwfoNS/An+wb5fdr6l3O5bNHXZV7xgW8ERO25vxb3u85Y6H2iDls
fOSCuXHym418YZ91qLjSQS+7xBNH8h4n7yHEKmO97/rYg8UJsvkaGfm9B1tz
Pivn0eilX5ucLc7eMz1ZE+fMhXzKOxS8zlkBeunMu6v8xjefnLFjs1jlzBkZ
+a0Ge9gIe3tr4pPfeLBTjcvvc/NuAFc9Z3v2C/Nbo5xtEX9jOfvIMw6pv96D
dOnSpWqNupn1Vt4/ZWzOuc/MS/ObRXHkL0zhiRfyjuzUI/XDuK29WGQcYWtk
mdPkfbuaAgu2siu/O8eV/HZMfcGznE10rZ7AVVv+8T1chRm86bVekh/GJnuQ
+MQ3sVYTPIOleanaTwa7tOMPPrAxvIInW+n4H4jVAN4=
         "], {{0, 64}, {64, 0}}, {0, 255},
         ColorFunction->RGBColor],
        BoxForm`ImageTag["Byte", ColorSpace -> "RGB", Interleaving -> True],
        Selectable->False],
       DefaultBaseStyle->"ImageGraphics",
       ImageSize->Automatic,
       ImageSizeRaw->{64, 64},
       PlotRange->{{0, 64}, {0, 64}}]}]}]}], "\[IndentingNewLine]", 
   RowBox[{"ImageAdjust", "@", 
    RowBox[{"dec", "@", 
     RowBox[{"trained", "@", 
      GraphicsBox[
       TagBox[RasterBox[CompressedData["
1:eJxN29XvZcXWheHO+Qj5EhLgjgQCwd3d3d1dG5pGG2jc3d3d3Z3gEtwSEkIC
FwRugb+Aq3V4KuftQLL57b1W1awxxxxzVq1a1UvNPGXvY/8zY8aM0///n//t
fdTZW82de9S5+yz8z4/95px+/Ow5s47Zac4Zs2bPmrvhzP/75+KW//vM98/n
kksumS688MJpm222mS6//PJpv/32m4499tjphBNOmC699NLpoosumq6//vrp
lVdemebMmTOdddZZ02KLLTbNnj17Ovzww6d99tlnOuCAA0a7K6+8crrmmmum
4447bmL3sMMOmw466KBp9913n0488cRh3+9TTz11mjt37rTttttO999//3TU
UUdN559//rDvo+2ee+45HX/88dOZZ545HXjggdMxxxwzHXzwwcP+eeedNx19
9NEDl76bbrrptPfeew8b2hnv5ptvnm644YZp5syZY1x/+XTjjTdOq6666hh7
gw02mK677rrp5JNPHvjZPfvss4f/eNh3332n008/fdpwww2Hbe3g1tb4m2++
+cB6yCGHTNtvv/3AcMEFF4zfV1111fDl7rvvHtcef/zxwRUsOMTZtddeO67x
yzja3XfffdNaa601bbnlloN/eGDdbrvtpquvvnr05Ud8i90RRxwxMOIK5+zt
vPPO00YbbTRsaK8tvw899NCB/YwzzhjXZs2aNWKwxRZbDCw33XTTdOSRRw5f
zj333MGF9mzzH6+77rrrtNVWW01PP/30tMkmm4x47rLLLuOe9rjGn9iI92mn
nTaw4wPHuDSuDz7E8a677hp2YTGO8eBbY401Bh42dtppp2mHHXYY2qAD+oNb
ux133HHYvf3228d3GsSFv2LhGozswsEmDvBzyimnTHvsscf4rQ9/tdltt90G
d/h3XyzYc+2pp54a7e+5555pzTXXHPeMrb/YrbDCCoMffNMRvDihF1oQswce
eGC0xxsMK6644sAqxrihKT5fccUVw2e4+IxXuPfff/9xTV8Y5DAct95667gG
K77lEdvGvuOOO4bu6FibrbfeetjMPp7x+eyzz47YyY9HH3102KJZ+bPXXnsN
HmmEf3DwDad0Kv/4IVZiipf0TlPiRJ/izn+Y6Jkt1y+77LLRVy7DhCe5fM45
54xrPnw66aSTBj/8hdU4uMaB9nJKHRIvfuLMfXGjG77CKi/kDE7kHrsw+euz
+uqrD53SAww4dZ+PapO8MT4O4Kcz1/295ZZbRrzoCVY80LpYwMsX3+HcbLPN
hv5xbVwakEvrrbfe6IdbHOOEjw8++ODAQltxgkf+iZsx9YcPFrpSs+Ao9jSG
B3mLC7/linrCP9dwhhu+4ZRPMLrHnnHFjo7pgj3+04n4q1HrrrvuiLX+sKof
fsNPE2qVOKmd9MGGePHVb9zig1/845vvxnFPjuCZbbEVK1qlpZdffnnUNZhh
5b944YBNONOGWDS/yPHqHdw0gkvYfJoblltuudHeb/byS83wETP3aBq25557
buS/a3TFD9jFCP/y4uKLLx7Y8e5euVtNNueZW4qR+sq3sNCTumyeDnO5x1f2
5RVNwKqOqQM0SDP4hE+tkl9iXl9Yyvlllllmeumll0b81T01SF0wHt/0rQY9
8cQTAztcOFWz6IfejCt2/DCue2oS3dC0e+uss85ou/LKKw8cxuErjnAuD+hI
rPlvnVLNMr574mF8nNGlGo1feoGN3zRIC2KEO3nn3sYbbzx8oVN98Smm4icO
2vMZr2zwAc7swAeL2MEDx2qrrTbmO+OLRd/xSEs41dZ8gnNY5KFrxqJ/tU48
cU7X2vBTzW/9hB81RTzEGa+33XbbsE9HtGc8GPShB5jXX3/9ae211x7+6yfm
/IfFvADrsssuO3z59ttvp5VWWmlohY61xRHbsFVXxVCc9eFH6z6++y2m4s1G
85O4aEM3YotvvuCWLvkNt7jBSjM4ES9jV8/KQ+uWhx56aMSKRuDil750pb6q
xcZtXldv1S1j0hx8tGN9oA9/5IH7aorfaozx5LS4v/rqq/N8phF8a0v/8ONL
zuqHL/mhr3vqiGswGodd3/MHfprgpxxW79hjH0axtMakOXZxpqbhU06LEy3A
pZ97aiV94Z1e8Cfm8PngTj/5oG+1hn7oQzz4q/8qq6wytKktPsWIRtjnI024
7hp+yn2+yzHj9hwgJnSNE/7zXX85bv3CNzqTfzhzj4933nnn8MM4sLIjhn6L
Jzvwwi1+nnvYwhvOjIdXmNiiE/zRvPHEjj3+yy15KEbs44kGYFIH4G7tZVzc
ygE49LPWMNcZg5bh0Q431VtxwsPDDz88vhtbfbDWYosOjO+5gi7FrGcAGja/
4VS/1j9+a4fLar740bgaAfdrr702+oi1eap4wUg/rf2NLR4+6jJ/2MfT888/
P/rhEw5aw2HPRzjCiTznv7HdNwbb1X3f2fKb3+JcLsEHD3/UfLbU1uoRW9rT
lPyAhT7VvNYIaoD6AIP5Wy5p9+STTw58X3/99fgtDrRDI8akV3qXj/gw74uH
Nvfee+/gpppkTLVOzdbXXFEO013PHfgqHnSnDtOxWJkXxcu9OHK/GsFHmuIT
flovGoeW8UcjeGOb5v2thtPM0ksvPeoiv3BPp/DTMV6bb9hi131jV9dps/XQ
oosuOvwxpn7zzTffiIm+8rJ5AG48iRPdsF+uyA025ava537P6fynJX+1YQ+P
rXtwY442Jg2zi2vtjKUtnbDNVzmtNol/zwALLbTQ8FsOv/jii6OvWLbeaQ0v
53DZOlqMjcc3f3Fk7hQbPluXiDMMrsHrg2dYxKs1lryibbbK0/YVfHDsGm2l
ARz4Cxe+4gnu+FTT+CVn+GU9pb9Y4b3aY25t/UDDdKoW4IUOiyEcfvOLJuV3
OnVN7tIjf3Honn70YZyevXDHd7FwHxZ+iz1diFN7HuzqI9Z0x6b5sGc3MZSn
7KhBuOAH3vnNV3ETH5qEDUc0wGdx4kdjN3/AV31igz/8U+NgkBfiJi7GXn75
5UdfPjb39GxrnOqG7/C8//77o21zjpjhV13RDpZnnnlm6ED94pN81las5a8a
Zz3T3pt2+vb84bnXWPjTl9bMI/iXJ2oOPPhTr+HHD8x8ZU8fY4uxnDIPi5v7
/tIY39jwXEwXYgKTv8YyDg7FmH1txEc8xdWHT9U49loz4qE1q/iGq3rAnli5
TxfGc09NwA1tGwfP7WPgLS2Zq3Hkrz70w6YY4hBP5Yz5Wj7RDm3QBEx02h6P
+RHfxQ027bRvnsCDNRNtGdv3npvgo2vzh7btW/kNi7H8hp8WjGlusnaTN3x4
4403hi497+iPX+uv6lb7u/qrH2zAJ/c//PDD8V08cCDudIQrcfGbJsSWb+pY
63/+0hl/rLX5BAdtqAFiSp/Gkxu44gddiZ8aLhfxDIN7fBVXGjDeCy+8MG/e
1A5OuNiEy3jqljbGEwsf+PDHXnua7uvb86z95PaotZWLtO8e3NprAzt/XOOD
OmDdpZ11vHWFMfGrjrJhHSre/OSb68ZWx8TJ92q/+NC5Z0ZYxcy49MiP5jJ4
8EA3YuWea8aFh6+wijF/tcWxMWmcRttPpTk6gq9nLjhgYwO/8ts47osJPWlv
7iqH6UJNkCO4tPclTnLefoyx4MIRfum1PS646FXt6LlKTej5oL16/rHv88EH
Hwzb8sZzrDlNXahGyRfrQrh91ANx0wcu41oTsv3YY48NPuSS+KrP/95LaX1u
PsSXuS7ttNagG23krvuu0wf+aNJvvKjDxoNFLbf26/m+OZzfzZH+/rtGw4ND
XMqv9mis68VYPePD22+/PTi3DwR/61v++y231Ul1D1905vlKzOWv63iiOX3w
RYc0jNvWTGKmjbhVV2DDg9orruzTSftwtA2LnFliiSVGLtEv/9RV+uALPZlD
PGPb1/53XIwl7/GrXc/muGfb85o28NlHZI8fuManuONfjrafrYa156EminH7
k/C1vmWnfQ8+qF3qobWZPuIrBrCKpzyhWXaN1VwDK9/Ek11j9B6q+k5Xajje
6A0eOrQHQlO0Tbu4UUPkf/hwwNfWseKpjXv2EnBAB7QFN95h4hPcxm4ty476
ri+MNGBMvuNFO3rno3iwRx/iol3zpNirB2Kj3rZ/giPXYLf/wAbt4ARn7M8/
//xjfDyXM8ajMz7QJx/wxo7Yq11i4TeO5ZPxtPERC7Wh2kT72qbznsPElG28
qHVsyh/j0hsePvnkk3l7lPzV3lj4ax+cfTXEeDhV6/gnJ/kkJp4naJs/bPOd
Vsub1ql4VOPMKXIIb2KjrvVeA3bt1ViYqvPqs5zAr4/Yth9tnaQWqh1iR2u4
05ffeO/9AAx4bh8IVjHFG36qCf7CgxPvbZrf8Qlj6xR98aU/3L0X5Rd+8ElH
dKo9PO0TyRt+s1utEA/1R93kr3E9zxtDDhin5xx227vXl432nj799NNhlx14
xYZP+rf2Mze3p0z7aghO6UjM4cS1vPKbHZj1Nw4c8Hm29QzABu5wy765g9+4
0Ed+G0NOqFsw6Q8j7ttrF0s+iZlx2V1yySUHf/KD73LIPl97V+mG1t97772h
z55P2zOiUfGhK/jfeeedMX/Azw6tqjls8FuMaFvOPfLII8OOMdQNdno/pB8f
4WNHHVA/6Uy94h/9a0uDPVOzzy8xlFv4hoXm8ONa78nFLc71FUu24DcWvNqq
Udae5jc1wBoTr+Zb18QDHvyJe3s96rLxaU/s6LSaLn9wYiyx6FlWzRM/mOzV
tGcrZp0J8Jd9vuKrdyw4khu9x7UOYJvPvU8Up96rs+M+nGLkHQ2Mar9xcdNe
Ff97j0DL8ti7I3HEZdr+/PPP5z3bwMFv+oKLTTHAk9+vv/76yE1xxpHv9Nte
m1zrvYp71Wax0sccAJ/x5FD76vzDE5/be7I+ZBNW19S63vvD5ToerIHESFt6
xwd/rYt6p6xm6MOGmq/ewEU74lFei23POP5qJ1/5Q8O4aQ5yD16aNJ68Mha+
5K0cEU+69r01PFvWYWLWuRp+8V87sZfTuKbb9ovMD3IGtt7vwi6/XNNXO36w
J+89H+JdPogfTRRXttQ99ckcR398grE9bjE0Bkx0hG/+WK+IiRjyP/u+t6/V
ez5a8rf5hPbNf+pucwlf+Akzu8biF032bNOei3wQW7Zg4Z/8tdakRXvTNBLn
MFqfamdNWW6bH/ltvoRZfrPfmgRm1/hBY803cIkre/JdH9qAEVf8pC08+i7v
YDGG32zytT1J/PfMrR64jnfP5PKO3/gVM/74zjbstCberuE+3HTFR/pWp9wz
lvdhclx7cdCW5tVM49Mgfv1V1+BtrmrtZ50hRvRrTuR79cUzcGeHxFKu4Q2n
NM2u2PnNV3E3Nn/Eko3eWcDsfu/aW7uKAX3AYHw+4wxuMcURG+KhttCFtuz/
/vvvI0fdxx0uOlOjhuAKn3Dyt/WCe2oIzuQ2PowFO3vqX3vDahzNiE97Q2Is
/tUC+GFrv7tnVGtBmKy15Lux+Kvuyzk5ChPdmYvlpToBv9ruOoyfffbZ8I8G
1Ns02ZoVNzD07NUapD7WIfKTL+IPQ2fU4HTugY7FuRqoDa7EyffeaeK6vWQ5
A3dnUGhB7Nii9d5dwaRWd34IJ/K2PTZ8wWWN5Lu1gr0FHPBRHOU1v+USnWvb
WTixopPFF198xO/dd98deyfqqLVx6y71ETYY48s7Gfrt3Acu8KCNa2ziYeGF
F553ftB19unCuPiW153zc0+9bf2Df5zZZ8AB/YoZjsSBRmmnvQl95Cuf8aze
8bH9Im1gMK744Z9v5hdj99uch2Nxb19WzOTDjBkzBue07hretW8tzw/76uIl
V+DFIQ56r4pfsXVNTNynHbjFtbMG/pobyqHeA7fX3pykLtOLdQZ/2ZaXf/31
14gHTuG0r6K9//T96quvRi1kn2bgav0S/t5rtzeGcxpy3doLl7DSChzuq0di
Zs1Je85T4pMdteH7778fOhY7Y6mh6mlnfGgMT3gWO3HEr5izgSNjihdO6Kna
xm/a//jjj4e/fGNTXVRXxMd16xk4jNn7ldZCne1Uj+lPW+OIlz1R47PV+QD3
aKW4WLPRCux8gQE2tazzoL7DLfbympbEqWfk9h7kIT/pF0flP26qpeqyNY7Y
y+0vv/xy+vnnn8c6Rw0wh+qvzogvfbDTGQK1k67Uzdad7WWZe7xv8ld/+cM/
9bwzurTZvN95hc78qBN+86X9HOse9/gNs3reHrHrapV87B0///DceSp8yj9+
NT85B+RZ780335x+/PHH8Z3vbHj+heett94aOmj/T764ztdyk3bEAd72Qnue
wTfNt5dJ72oHbdJ174Da19a2vbzOLRpDTvKFvtRMOaBte9byDHa8mu/wLlfM
leoRzdCxcfkj93755ZfxDGO++vPPP6e///575CKt/PTTT8O/9iU9//VezBi/
/vrrqM+dm8UBP3AJK55ghK85mj8wyy1rW7khNu1Hqhe+t/aDuzMlnSXteREW
NYB2O39gfPwbV55oC6MaKe7GUIf4otZ/99130xdffDGe4+n+t99+G7zJUfiN
6yOf3KN9NYJ/6mTvfsWY3363DsQrrns3RA80IK69t4edBlyzxoNZjountVfn
kVyTz9rSmDkjnLiQI73nSTdsq6VsGdc8hm9Y1Cr25KGcYYuf3tWqNbSIs/KY
j86O0Al+8cAeP/GprtFN7zzVCdjku3jKvc4usC/+ahfNdqYF3s6mdM5XW3g7
Z64mmHP69x1s808dpZ3mC/bEnfb18bv3Qa51Ro9t39W9P/74Y9xXq629xfmj
jz4auNjAPZ7by/jmm2/m2XFd3/Yu8G9d5JlJzWVPLpkD8E6L1jhiC6+/xsE7
bchTNY7OxIWe+aP29f7BWOKHa7lk/M6FqsF0CItYeV7tXDDeez9JS60Z1DPj
/PDDD0OH6p+/4tZ6wHcYejbkZ/8WBff9Gw8c0wk8/HYNn2LFf7pwnQ7YoUE4
em8urjB3rrFcUYdoon04elE/2ueDUe3gH2yLLLLI4IZuPdvijA7ax6VdWhNb
uPiiNrAhRtVs8cMHHL3rbp8ADn7Ulp3OoYgDm/Kwf+NgjQAf/XbWX/753bOf
egZj58CaL62XOy8v782J4tjc0DtiGI3R/EpX6pN4q3P89jxnvhNzfXEn1/GC
AznlPhzqrJioLfzr/KS6j1v45QSeaNfaQH/ca4sLNUQO04A9AP3Ygkls6QpO
3+Hv32TQEPvmAlg72+EZpzUW/PKgd97ps3fpPeOqqXRJV/p1ptG6QA50nsnY
dAIL3juz276JuMiFzqDo3354e5K4qP7zGyf9uxDa0hd/akL/vkMfGuscBa33
bwfkv71dfsNtfD7Rk/m+86Pi7aMeyjPverxjEJeeRdUA5+G1wxGMYuX5km1r
755BcU6DsOEM/2z2Pj4t+5hX4Hats6H0yKf+PRot9X7eX9fFoHeXfJJ/aioN
4QgWudQZXxhwKS7i3r+ro7P2TNVNmGHXp7Ok7Q+LkTh3plY7eweeH+WNsdpr
6H0qbL036t+F4VIbfuRbZ+ZhYb9//yYG4mQ8bfEIV+/y4epcPD2xzxc2cNm5
OrXSPXzRmxjSL07EZIEFFph3do0G2XK9c7WdfxRPmFqr46a1iXadMcSHHHRO
EI7eUxgXfu84+EtT9Cqeckz+9jzXeVv91C0cdsaM/52pyU/ag7PnugUXXHBg
wBmOcN75I/XAeO7hyzOPsfir/rQHK5+M9e99jN6T0ZAcc987+t5tyIueUXpn
2zsx/elTPneWXp/mcedGXe/f3YkjfRTn1mZ0Kn6dwadd3OlrX1DtgEGtMV7v
jcSs+oCH/q1Oaz264xtbtGjvWyzE0z384b+awAad4gpnbNCIvLXu6t/qmYfx
45nY2OZVtUYfH+9a+akeGZtP6gC9ik3a7b0DTMb3HC5ufKIHY8MIe2dx5U3n
ueExNr/Yw7/reOE3W3Sk5i611FLjYywffdjpjKb+bPFPe+sKeWBti5/OM/Rv
OPCnVsh1moBPPuDD2qXzGeYEfdt/7t+o+ag3+uAcl7hQz+HSFif6q03i3js1
/fp3h3KRLbj5bI2gRomZeYGv1lf/5ss9ax7c9m5EOzVbjvBNfPs3ArDgsXeK
+LXPgxc5YXwY2W7NCoP76kznItrjxxubraOM0/vM6rQ6gQ/v6dQJdZ7v+GO7
d0edr6qmw9t7KjmlDnbeEC7xMw6+es9i/u6dlJrTGtN3NUW79GRM41Q/5Yx8
6P2ZT2eI6I3eYVVf4JZTrWdcq07yOY3RP3/lT+eg+3fGPbPQhfUjLq3Z9KFX
uUUXanV7IHyVG7TV+1+Y1Tnjtv/GduclOzuOb1jUZbrBkz7+mjvc79/K8L1z
gtYc/TtkOYtTMYeJ79rAI3b8svYQe9fFXB2lfzFQz/4LtZcihQ==
         "], {{0, 64}, {64, 0}}, {0, 255},
         ColorFunction->RGBColor],
        BoxForm`ImageTag["Byte", ColorSpace -> "RGB", Interleaving -> True],
        Selectable->False],
       DefaultBaseStyle->"ImageGraphics",
       ImageSize->Automatic,
       ImageSizeRaw->{64, 64},
       PlotRange->{{0, 64}, {0, 64}}]}]}]}], "\[IndentingNewLine]", 
   RowBox[{"ImageAdjust", "@", 
    RowBox[{"dec", "@", 
     RowBox[{"trained", "@", 
      GraphicsBox[
       TagBox[RasterBox[CompressedData["
1:eJxV21fPllUWxnEyMwdzODEmtgPF3nvBDnbsgtgbSBELKKCIXcGOvffejcZ2
oAfGGP0CeOxnuYffzvzfvEPy8Nzvvvdee61rXWvt+sxdtnbRyn/MmTNn/b+3
/7do6cYF69Yt3bT4P9v/WLJm/epVa1YsX7hmw4pVK9bNW/bP7YXz//f51/bP
FVdcMd1xxx3T448/Pl144YXTySefPJ122mnTBRdcMN1yyy3je/PmzdP69eun
yy67bFq1atW0ePHi6dRTTx3fd91113TTTTdNS5Ysmfbdd9/pqquumk4//fTp
hhtumO69997pvvvum44++ujp8MMPH2VnnXXWdPXVVw+5119//XTbbbeNZ+19
LrrootHHypUrp6effnq68sorp7vvvnui5zHHHDN0e+SRR8bfZHl/3nnnTSed
dNJ0+eWXT4sWLRrldD/uuOOGLvp/6KGHphUrVkxLly6dDj300NEnvfW3du3a
IYONJ5544nTuuecOXW+88cZpwYIF45kO++2333TOOecMG33WrFkzdGXPEUcc
MT322GPjmR4+bLj55punZcuWjfo77rjjdPvtt49yMo866qiB7SmnnDI9+OCD
A99LLrlk6AvXM844Y9q6desMHmynrw95fMYW+tL1xRdfHH15vuaaa6ZNmzYN
+/mXXrfeeuvAbd68edO11147dHvzzTdHXe98+Ax+ZMLonnvuGeVs1e/ChQvH
O99HHnnkdP755w85/t6wYcN06aWXDl6ooy2MTzjhhFFOtjrr1q0b/oLXdddd
Nz7K+Bcn6Ks+7C+++OLhY3qrQwd68cdBBx007NIed/j24YcfHjzURhmcyIHJ
2WefPb3wwgvDB7gAb7Z5hvHxxx8/+OgZJ3zYBg/8OPPMM6cnnnhiYEEGO+kZ
d5YvXz4deOCBo5wf9A/bww47bNq4ceMo41dcERfarV69epSzi558gxt0I3vu
3LnTO++8M2xUBgMy/O19epLFVu/Yz1540IUe+RKefA9n78S8eFKH7crgr5w8
dcXUnnvuOWTceeedg9twp492nmHoQz++194zPeCJA/Cpjg8c6c5ucvQj/4gx
mPNxuCrXDx74G2ZvvPHGwKCcAhPl6ogVbcRSeIoH/pAbtONPfcGOLrAnh/3a
wANmuKQ++/Whf7Hpw39i8OWXX56JfXX0Lz7IpQfccVN9f9MR99gvtsUGf+Eb
brEpP4kT7fGXTrCSp5TJF/rgN/16xq3ddttt5Gj2kQNH8vObXMEmttGTLvjv
vbxJf/4Q33xGzy1btszEA756Dyt8LgbgQCaMDz744IEZvORf/WjHB+ynj/qw
1od3sJEHYEI/bdkAk2OPPXZwqbwtl+if3nzBrvnz5w8/043cuABHusuZdAr3
eMM39KFHcZ4d5QpcLkfyA66xmx/wvfER59gBd/qQQx9xAXf977///tP9998/
+EJHcWUcYBdb6Q4nsuGqLzL4HSfxCA/Y4D0/0VVf9OQjOJDDNnoecsghQ0dy
GvfwRZzDD0awxzfjRuOWNvqTs8s1uJgffNhPLzqHu3gin53awOy5554bXKAr
+fTlX/mADfKENnRnmzHSe+/4ig70pI+8gfcff/zxkEcfesdj2GknRujIr/Si
qzL+YQ//86sx7P333x/4wFA95Z7ppy/6y5fekQUHfuADftV3OR1P+FL7jz76
aPhfeeODeBIT8Nphhx2GHjjAFrxQxzcdyaGD/nALz+DENz5skfvhp1/2wwde
cMQBNuvDmAILsUNvfYgt+HnmR33yk/fs094YJibFif7p1PxNf7BuLBa3dPKO
fc0Xk9G8CdbqwZkdcFUmbuhNT3prQ753ZJOLa2K7MYF82NEBDuxp3CAf/2Ek
nvlav/iNT40R/AezYrtcAhN4vvrqqyOPsJEM+cs3uXwjb9AbfmTxEUx9w1g/
/iabvnQpRzz66KMjp7HFB4/03xirnTI26o/9++yzz8CnMeX5558f7+KreOZD
/NcXuXAk0/xJbPInDHBbPc9ksEMM0VV97eCiPk7DpRjT9wMPPDBsgaO2cgo9
4KwNrsChXMYn8JATYSp24cCeZPSdDvGYXPGjf3bBQnzxufFPuVwvr2qrjXyU
zsUd+3EFH+OOfnCfTOV8yrfiBed91CkvqausuISNPnzoXw6X83Giscf4yF6Y
FIt43hwA92HEL/pnMx5orxy+8KYfjPFTXMhP2ntPR5hoz158by2nDnz4Tlwa
Mxp32fX666/P9NecCbZyFMz4i23mYfoV4+xv7uo9Ppkf6YcefEUvfdGXXHEp
Nl577bVhM45bD+mLT/GGPtaQ6osJdrEdV7XXNx/jvPrmMNrwhfJyr/61pb+Y
ppf45U+YHnDAAQMPOOECPWGnjK+00we71feereb9cYNeyshmu5hrDNK/OLa2
hTm84h5bzHnZ37rHNxz5Nw7iMBthJl+qA38xZq0hJ9JNOVlwwGXv9dPa2Pty
Mgzg7dt8jg9bv6lbrlYXFvDUnk3K2Ci+6GpN29y33E1G6xW60B8Pn3nmmZn5
ezGgjr7wQ0x5bu7tPR6LOXMDOvLr7rvvPjgAW/yUJ9SX//QlV3hX7JLHRrFT
f7jSM7n6pgNZcIIle2HbPJgc8z28wE99pTu8WyuZU3nmG/gr42tc0UZM4AEf
44F6bIVx62t6G9uNTzjMX625tfX+2WefHTqK4zjBP+w2d4RxY7N3MJCH2vvA
OXaKqbfffnvUaTyKd/xqfCC/9UhzdbjR39/8LI74ozGD7fpmb+OmOVf+ZSv/
wqd2OOi7fQ9yYc12eMFaW3VwwriGE2SwR3s60bP5EryKbR+x2riO3/wllsiE
Db3xi1z68TeM+GD2nhB/wZ6ucCWLHvr3TszSnc58TDdzQ8/NtdWlEy62Zmaz
v+1f0BF+8iAs+YDu6tGHjuIOT5v76M/4YfzBw9aa5NKfb8jle/byC7l77LHH
6BNv8EgZ2cZ6/FUuFuUM4y172+cjEw7vvffeeGYL24zH+uYDuaK9Dfjit29Y
NL6SaZ5jbICdd3S1H0d/XINH69n2R5oX6i8ueBd/yfBNnvigU3N6sU+mOvrU
hj5iHX708jf71YFvc059sYNt2tJF7JDnPVnyJDzjtXkIPH34i17kaG++zjY6
wb4xx3yi/RF+wzt60Y9O7BWPcIYTP+GLvooBtuIM/uM8rJTDgp5kywtyu/b+
JlvelhPjn/61a85qfPBhc3movSt6wvzDDz+c2f+jkzxLZ/MX4ybZxjd7oPBq
LNdWH95p99JLLw0c2MCP+COetGEb/bRpfkAP/eBisQlPWMMYfnJLe0b87Dnb
jd18ba4d/mzyIYsc8umgPx+xS4/2K+BBz+b33sGe/nhBX+3wii5sF9/8274Q
rMWm8UC5+r6LPbi3b9VaEdfg1J4jnfUpF7PdeNS+pn6M22HbWgqXxT+ZyuGJ
H+R99dVXoz275ARtjcHiAa5yIP3Kq/rXHue1b/8ad9jeXhtd9GeNlJxyo77o
3d4abORrc0h4W7OJO3rJZ+0jtCeNR/yFL8pfeeWVgZm5YLzVv7riCMba6lts
aOMdn9Gdva2ljWH8zFb14aVte4zWPsrFPX7iAT/hAGzoJu7ag6SPcrkFXmyR
k+DVnI8eyn3Dmtzmju31w1ldXNa/vAc7fvWMr+SLPeWN3XTOh6071JMvPLPX
OzHcmgVf2u9pXw4O/NNaBqZiWS7Qjjw+7cxDbBSbuKY9bPis8yPY4AosWm/S
A5b6hEOcsm5vfMWL9gn1G37Nq+inX3+zB45iklz2tFcuhmBDbnuf9GAPXLUv
f4grNsGAT3DXHFXd5i50h3t7WfwEY++NCewrlxbj5UmycNAcxrjJbrYZD+gN
C3Xwsjkc7BqDyLOu0waf2YGHcOJ3Osvl7S+SLxeRSz8c1qY9LLrBgC/1Z33A
Lu3Z3Py7+UdrBfbBWj0cwXW4ecdv+muPRt32k+hPFt3l78Z55bDUtw9OkUt+
+3Kda9DbOKQ+uXzV3B2m+Z+uZItRbXCGf9tXZJdyfchN9MMjuu+0007juTkk
nY0rcOYr+GsDe8842n5Q+7j+tv7kk87X9IeXONPcJZ7jiGc4irnZ5wdwZYec
1ZkMW5pzdzbIl8YN/eQHfvRNrn7orX7rxE8++WTgob0xEB7ymD7aa8YNOMPM
M13FOzv4V06Ab3sZvvFWe2MyLrb+ZZdP66zWIPTSpr0IeMG8vaL2OpTTj5/J
oZc28aA9a1iwG29h1x4I3bVjn1gzdvmbH+FsbkInffBv8xU2NA7INXxHJhzg
rd7OO+88fG7c6ewPxu0hyzH831kwfOCOH+opb43rm79hRLewg3dzQXNtvKVP
Z9LkW28pL3/SXX/WYMqMva3Rv//++9GObeaabIcfO+VOY6m+yffMB/SFKa7B
DM442/oTN8vx5QV+oCc/wauxU1lro/JZ603xzB6+iF9ijI87ryKj85Lmh7PX
WM09YNv6nS/U9661KNvp3BhKLo4ai8j3zlqqNWdc52tcEjtijfzynfYwKx61
oVP3KtTDDRygrzxDZvv4nevgmrbwUV+ZZ+3UJwce7X/L+/5mc2f0ZDU/bb/D
e/N9mBmTOn/kQ3rDHve1/+OPP2buSJCtH36Ty/mJzM6qm2vSm55i0Ttt6E6O
Op3F7L333uPOg/5gRk9n283d+Ke1GIzp1p5ja3AYiAc8evLJJ2fuKsCLj9tn
1IZ8MvG8s/YPPvhg9NfebjmpMxh11GcHe8QSe9Tv3L/1MV3LV835fPAKfrgi
DvgZtuSzwXN5St5rzUaXzv2tq+CAU+JEzOmHfbga1+Qj8thMVz7SD+627mcL
rMQ23Zp3k5Xv5Uf9aOPT2ZMc3XgHG5wRV2SmA321aUyRGzuzJbc9TH2Zp9Cv
HI0T7YVkXzHGptn3G5p/wa65Ez6ShStwlGfoaF+HnXzLT57pwga+FB/inC7N
L7xvHctP8qt+7H/Qj15sac1Nbz6CgXwWTuZJyjrbggN/iJH2xjsT6N4UWcra
JyCXrbguV6nTeae5gG++Tn7zVva35u08rL0j4xIOyHN8gRPi6Oeffx78ai1N
TvuxeP7tt98O7rOndWzzN3qwDU86P8In8tlGDtvycXmdTfrDgeYG7fnzo3zG
z8r4hNzukMGeD42ZnXc3F9FHuLOVv+GgX/7GAzErzp566qmZfYB084wvfKit
MhyBi35xQ27DN/XYTCf+wUVzDT5uHSVW6N5doe44sE1eYR+9yKQDeextr8a8
ynjHD3S3rm+fWzlflxv5l1z62D9urmNe0L0d9vkbPrjNh8bExnQy29emK5ys
F3ASHvIk/3a/oDOMciFdvGuPUZ+dx2hnTk++ftmDg76bGzfGdb5NDgys841B
rXnZATN9a+fd7HU6fogh9xPkpNZ/bG/PzX6JfuCAM9ppIw80tscZPuRL9sLA
ONrcl9xyXXOe1jLti+IOmeSYk+MPn7CDj7RTXx9kyRH4TR8Y+BvexrrWPXDo
viM78M/eYGcvzhDhI371pV/YW1uyFVfND41znZ22/iRDTsT97pGJTXbjQ/f2
Wr/CxZ5895PYJbfDgfy4ivtizjyALXjHPnzgE++65ybPuX/HNvzvHI9f+B7e
/EZXOupDzOAPHMix//3NN9/M3MtR95dffhntyG6vuDUsGdr5dBbl0708uPMl
XOjFZ809+bkxFNb4oQ6cujNFd23UhYd+YNI5Y/df4df9geIQXo09cNMH3eW3
5PM5fqtvnvf111+POQ+9nE/R7YsvvhhtPv/888GLn376aWaeBZ/OlsxB9GNM
YmNjAH83h+vsp7Ml5T7tefInftOtfXG20qe7XK0d6NI5M57B31jRubl65JDd
WpCcYhrW7KW3XCgH8D2M2GbfCb7WRfxIphzc3ge55GvPJ615zFn01ZyjuR0Z
5HX/rjsV7CAXh9Vv36Ixld9az4Rb+3Ke8ZdNYYT78gL927OGY/fz+PLTTz8d
e6Z0tdb77bffpnfffXf6+++/Rz+4ri3eyml0kRfEBOzI/vLLLwfecnJrE/7v
jpxxwpja/mrzGc/4p5xt/oYLHX2zw3P3bHBJDsJHOOjDOznRuMt+bbrHTKZx
rzuzfEIfe8XtwdHbeC7f//XXX8M2GPjXXqs5Id3aHxcH+qcHfD777LNhg1hX
RyzZm4AHve2htI/VGhxGyuTn7srwdXej6BzPvG8N0LkuDNU1vvmbX+TXbHKf
mGyY4XF7A91lb07EN+rLt8502UpvOJS/lCvrPO73338fOaX1urzYWERvNrPR
OCEmtO8slY/KkcZn/XZ3XNzL+eySI5q7dtdH2+5kizP5BW443j0feIlJ44Rn
OuNYvznAme6TZT986E4GnP/888/phx9+mLkzBwscgTXZ/C++2Ew+jnQHD899
6Ek/duCJMhyTJ3BU/HmGC/xxg05sUd6+SutMcsiUk83t4dR9UrmUf+jfXpgY
6KwED7of/9Zbbw0b8bg9EHxtjul527ZtY85G7+aH+CzH+PBn58LqiwHyjZ3q
0ZVs/sADOUI9cz3vyWQfm+UQMptntf+Jx3JEdbt/xy5l+pidA8R/vyPBGb4i
Cyae1YOR89fGGP6V0/E0H9ATtnhhHGxvsHWIenKm/Qf445h6YrazVzyYfefC
XIIt9JAf4MRHzevYRG887+xBDOGlcbB7iuaPsGGHvE9H+DWva0zsnnr34mDQ
mQif8L9xgo+7QynXwDyOwZdsNnZ+oj6djI36ag5HHzr4bo/L2rc74p23kyn3
+psP8bK7Pt3blVfSs7kTmeaI7emZ37KtvXy+aV+8fXz4iiO6wLh7tp3fK//x
xx+nX3/9dYxfxjb94bqY6bcE+CCOjTtsUda9Tn+3BpAfrAsaq/WpP/aSL+7M
MfhfTtS2dYc5S+cJMPGBAZ2Ks86qye33O53tdG+R3uSJBW06v4Vh9xz4GD+7
Y+T+Hr/gcHtveKUuDPmULHZ27pX94lYZm3zkC/K6g6kdfeU+PGrPvT2t8l/n
o51R69d8BNbmdep4p01jZ3eSxZj2yvmsvT46wois7oDBwEc9vm5/2HgijsmB
QWtYOMKimPExdhXffPPdd9/9328ulMPCWpYc73x23XXXgTOf4Ii5V7+Z6Z4W
nvebJrnIO7qyrXsi3f+XS7o/6ru1orrwb55FjjrdyWwd4lm79kTFR79Z42v5
Qd1yjXI2iWM5nK042m+E6AZDuvGX8UVbmOkHZnDRBw7CXwzru3WzfVX6d46n
jW94iCN5Wj1zjOZ9/CEfxI/u5XYHkW/1w4/tt7VHJreKGzK608Tm9uv4ac6c
OUP/2b9PwSt12sOEMd52n76xuLMX/NE/fNjUvK69ju5tmPckt/P6uEiX5jZs
67c3eKSeHE5e+xh02mWXXUa97uLRn19n/y6mu5v40G9GzUG8E3tiFS7tOcK6
s1h8aKzpzkR35PnUek3f9LPG0MZz5/LytXpyu366G9D9gX7vKA+yvbMMmPG/
/EG3bOw3pJ0ltL/Md3DvXnr7AfQwTuFCe0hs6JwY38iRr8lgl5gVX/3GrN80
zL6L2R1dH/tW3Tvtt2vtocK7uxxsUU4vcYA3sIaZvvBKjNKr3yiytftb/i7X
yp3imm7yTWdojafiVf/igIzukHfPsv3R9lflDvEAY/3Bgh76IEPd7gLAU7vO
F61J5AI5g44wESvisDtzbOveE5/oB57lodZOnYvihzZ8Jd7J77dC7OlMDq7y
JAz5sbhWXwyxWVm/t+13d2SzgV39Nmz2bwzo6dP9A/v9/d6K7sZA/ZNV7IjT
9p9h0phSDmRjezr8TzfjAV36fZn+O0Ppt2za4kd3k/mye+Ozf9ujPWw8s7cz
f7iwEWfp7I4KzNQhhzx4xet+50NXdfXbmZR80J2CysxZ+w1jd8bI5Lv2Zdnh
2xyE78pr6tAfFnvttdfwUf6VE+hn/tFvkcqRbJVbtO98HUatoRon6GpOa/7F
R93F4dPOY8SP/sVUv9nDk86Z2n8hm81yRb/p5Et464/O1knt/9UH+Xih3zil
bTHBXviJpe5g/xfiU/Mm
         "], {{0, 64}, {64, 0}}, {0, 255},
         ColorFunction->RGBColor],
        BoxForm`ImageTag["Byte", ColorSpace -> "RGB", Interleaving -> True],
        Selectable->False],
       DefaultBaseStyle->"ImageGraphics",
       ImageSize->Automatic,
       ImageSizeRaw->{64, 64},
       PlotRange->{{0, 64}, {0, 64}}]}]}]}], "\[IndentingNewLine]", 
   RowBox[{"ImageAdjust", "@", 
    RowBox[{"dec", "@", 
     RowBox[{"trained", "@", 
      GraphicsBox[
       TagBox[RasterBox[CompressedData["
1:eJxN20fPXUUSh3FrhsXsmAVBZEzOOZhsk03GxuRk44AJNtgGY3LOOWcRBIgk
EQQCVgiJFRu2fJoz/rXmeXUtvT739umu8K/q6urqvvNXrF+y+l/z5s3b+J+t
/y1ZvnnRhg3Ltyz979Yvy9ZtXLtm3aqVi9dtWrVm1YYFK/69tXHh//+22fp3
6aWXTtdff/100kknTUccccR0/vnnT3feeed05plnTps2bZouvvjiaenSpdO6
deum119/fTrnnHNG3zPOOGO67rrrpuOPP3664IILpssuu2y69tprp9NPP306
6qijxhj09F+4cOF0++23T9dcc820Zs2aacuWLdPKlSvHmHvvvXfab7/9Bp0r
rrhiWrRo0Ri7bNmy6ayzzppuvPHG6eqrr54uueSSIdsJJ5wwXXXVVdPixYtH
/1NOOWV66qmnhkz33HPPdPbZZ0/nnnvuRK8999xzWr58+WijB97afSbraaed
Nm3YsGE8Dz/88MHn5ptvnk4++eRp9erV05tvvjndddddQ75bbrlluuGGG8Z7
ss2fP3+68sorpx133HG033bbbdOqVauGfOQk25IlS6YLL7xw8MWTPvQ48sgj
x2d0jj322Onyyy8fWOIZ1sZ5D5fHHntsYHfAAQeMfrDfY489ht30Q4sMZDz6
6KNHX+9OPfXUacGCBUMmdmAn/WBAf9/Zgf7sDXu0LrroosHDeO/IsWLFikHH
GLT0Z1c6w9DYY445ZtBlC1hqoy/9yYaOdjzZZPPmzWO8djKzG75osKV+jT/u
uOMGT5iS46abbhqy+A6jO+64Y2ABI3I88MADgxdsjeeL6PMd/nnQQQcN/6Mv
n2UHT76/du3a4QPswM/Ip814crGRuYG/d3wbPX5NnvPOO2/oRcb8DyZwT2bf
yclO+uMFLzjDn2/BhP/Djhxw8cfn0V2/fv2wL7keffTR4Zv0hQPc0CHr3nvv
PbCAAzreHXroocNP8SCnMXRqzvFfWNGPnWGDtzZ+Sibt+MEcTeP1QYOe++yz
z/Tggw8OGnffffegSVbj2NZn2JDRO7o89NBDYzybGkcntvHkj/jdeuutAzM0
wvLEE08cNNjtkUceGX5knCdZvCMzvNkBzr6j4c+8wg9t+pFbO9lgzVf4ILy0
8Qd0YQU/8xtN73bbbbeBs890NRZu2Qa9fIf82tmKXdHy3TsyG4+W+W6M73y5
eUsOvg6fJ554Yo5mdtRPG5yTDx/+cOCBBw5/Dyfv8GYr8pjXaPlsLDqHHXbY
wLr5hpbY57v38MXLH51hDVu+St7WDX03btw4xvvMhuTlE3TiT8bgbV6YD3TS
1rrDf40nIz3zZ3roQxZzjLx8kyx4FM/uu+++MQY/7/i4fvkWvGGPJv5k0U4G
4/mZseI5n4EDHdnCPNCGBrrmnnFimLWGndOXPGjrx4+yrTbfW6+SCVbkyV5o
wZKsrTn4oGfOiC3k1Q/+1jT28d4fX9CmL/tqY3vy4i3ei2dw0Ef89b55DQMy
sTfsWnOM4cPomDvkMhfYLh+EO5zQMh/Rs4bBkA1ha80Sr+gsztITL1jAla7o
wgN/fiKvEJfyBXLwKbKiBwf5gac5BRt4m//404Hf8A/0W1Pvv//+gRW8YQoH
vNnGGDYVw8hnbuEFQ3RhQD5+h5Z5LDa3ZuELB3/wI5fxvsOJ3vChk7WT/rCj
A/nJSgbzuhzKuoDutttuO2z06quvDlp8Qkzhw81xdsbD+ljuUR5D73IxupEf
rrBmg/IicnjSDX7NZb6gr/d469P6sv/++w/a5g+9yMF+2RX2/J/v6ccPYK8N
33LP9N5uu+0GJtrJtu+++w6+Bx988NAT1uRBC01y5BPWcPZhL/7KJ9lN/+YA
jLTRS2zSnx5ioD7WPXzEeXTIgEex0nxgi/I2csIVnuIB3cVktj3kkEOGnWFB
R/6DlvnL3mSGl/bmNnzgjl/zhNz80Pqov3fsgyZ+PmtHk23h6E9/NHbaaafh
W3CnEznxCVNt5Zaw0Dd/R4P85aCtn8bjJ3+Cuz6tHWFHJ3TYr/wT7vjDHo7W
amPQQVPs1A5PcQO2xu2+++7jM7u2ZrSO0BlPNkTPe3MTTmKs8ezFftEot4Sd
73Aqj/K5tZt9yVtuSE96wQp26BTj2I88fIR/os0X6AIH/mjPgS+dPY3Xbs7B
lk1gDr+HH354yEt28xqGZMFPXNCfPOI+mcR+cx4WxR4+gr8nfsUB+NORruKS
MXysuWw8PciizVyVq8AE3sbpTw99+QQ82BcvY3fYYYdhe3YhH7+iCxsVs+lF
bvMfxq2/rSnFbrYsL0GvXJYu9rZkQJO85CeHJ5tZd8St5pU/mKDNRvwDT/Gr
vR1Z0ffdmsCufI6NrRtoe99ezHu89YFLMYsc5NeWLxaDycHnxCBYkIU+fJCt
4IFOeXixufWK/Y2zFrAfek8//fQYx2Z8xHv681e+At/6oA0fsnjnyd/bA1lf
2ACf8oz8kh+Qlz/CUh/2YWdtsOFXYo71Nl8Rs72Hlfgonyr+kJf/wpwcdGov
BG9/4hDdeloP9IWHvuJHc5YO5II5ucQX/Mq/zAFyWMPZz9j2Z3jaL2qnX2ss
nyl+0NETHe/0lzfwidY4vg1vOj7//PPDDvyn+MLOahR08Q6mZCtPZC/2KD/G
03j2ai62ppKxHBPm2s0VdhM7yNocQgNteJsb5eblfeXnnmIXf6FjOSsa5kVz
Fa5sTB66wIi98GYjbeQvHycj/mizF3zYD108tbGN+gl8xYnWG/5PV/Ff7PPO
3IabPp58iK6efK59HnmNlZuGLfnZXnyjHxrVk3zWxn/ITM/2St5nI/jTxbvW
P77QXhi2ZJXTlT9XBzM/sz950ZzN1/Lpah7tP9iEnaup4EPW7MoXzF/xRZ7Q
vGM3GMDMODgZR254eMd+5iQZ+DXefLm+MCV3dR79YcI+xqAd/nTAJ/9qv4xf
e2b4kZl/6F/sZyf0xOb2I/Qwb8qh33vvvWFbNNtz4QEbMucbxUVt+OLpc3kN
+dpz62eOWZfoJr6QEw7G8QcyoVmNk670M0/Q4k9qjXCpT3EOTXYjP/uWSxob
XsVmvkQevus9/rDNP8iiD3x8Lh/iX+2LYUYHmJqP5TDVIf2xnTY0+aC4IE7g
WVy3l4A9XfLJ5p3xxRW+rj/6/I0M9CyHMafpjq8YBTu5Er7sRo7ydbzay5CN
TdAwH+HGLsZ5T8fqtj7DsP24dr5ARvapNpm/kaHcc7ZuYX0t9vOPcpL25ejp
S2ay4Cnu+cwX24vQsxoLPzGH4AcH3+NLN+0w1ddaYS2tFg5vTziZz2jDjg/I
OeQIxrOH+IM/36mO5l2y4dsegz+RUT9joqefd54wJh9/JDf80YAFWfhbtUv4
otX+qtqi8fpV76rGCo/26/yXr5GbjfR544035uyFTrkSOvCXT+DdOsMe+KPB
F4yRpxfHylX1oY88QD9Yl/9q95mc1QOsN3wavu0V8Wa/8BMzk7Hajv5w1TYb
P8hZXZRt6JRMxb/2OWSgK7+DP4z4DNz01a5/NjAXYeEJd+speeDNbjCQz1Wj
QB++aFgz2hOhW83YGmgelUNXyxV/+QEdqjeKNTBFT9yDP13ZgP58xDrCd+hI
Z1h6RwfydL5BLvKKq/yazO0Z8MGPLnAxX80PmBpLRr5P7mqIMMATr3yomjBf
NMYa7g927UHYhmxPPvnkXI2RbatxyHvYV9xp/fa+GoSaBn5krK5YjjG7h8fX
e3J5DyN4ea+fvBE9mOhPFn3gYRxsPPkFGfh6a0P7yOob/jrb8Rlm5ZzsCVe4
kAkP+rR/wVuOETbVfstVxUI0rCft78iAVvWfamtsYt+BLhnJTXf+Qj/9tJOr
WrvPxWL9+Vj15s7P2pPQFz/z2PysZss2jz/++JCPr9KNfNVb+Ky4SkcYaocv
34VF+59333135PDV18hr3vhDFx06ly/pC0/xW51Pm758qH1L8Yy+fW6tK6fn
Q3wPht5Xg2xPRTd9YQMjPgULmLSP6swAzviSnY+QiQ3h61ldQd/qvHTT/vLL
Lw/bkh9dc7A6rPfsQFdzl9zFBz5MbrgaS1ZjykH5jjays6s+7FIsIxud+C7c
zU08tLevRYefeJIf7uzOB9hajSm/80S7umR+411nsWhZC9i/OpC9Olrl03wL
lniWt5O7vbk29qkegm95a+fzZBS30EZTXK5eEf1qq2pxnYO2By4nhjGs8GEL
tufT8DLnqku0FlTTYWd7186h+BVM0GYLsvKVzrNmz/hm8wT9+EJ5cnt92FjH
jCnfpjt9+ABfNp4+Yni5Hj/iF7DUr/W688za8DHeO3VB+PK1ap54oQG7ck7z
SDzXnl3ho718EhbFX5/x+uCDD4av0MH3zro98RFX6Wi8Z7VsvtgceuGFF8ac
yG/1ax9lnHa04NXen7/JjcgOb308+Wa1QTbubBg24cue7bvown6dfbXPd5/C
3hUffeCCtr7o0BuN1157bc4+ZOhsg95sZd6ym3kvjyA7PfTHhyyz5/flyuRg
n/YC+Ha2q13eJX41D/i7WAUT9sIXbbg2FzqT5le++6wPP/bHHuIzHPCCJ7nI
i7/zGPzJR0d08olwaX2q7hef1gA8ygP05beza7352hrZPBbDywvoTmdYd4em
/QdZzO/qk3i5b9N9luYsnasXVDdt34+OOOOJh/WtcyFzovN9n9lAfll+og//
gh1Zq7vhU5wVC+HH/tWArCn68Nfiqr7sa3w1V3zpwcZkpSs9jBEz6MFn5YVh
WO2pMwFP+nUuVJ6Mnv78l2x049vlluiXO1WzIRu7WGuzOV3gTC90OpvpjoH4
05kI2asTmF/tHfAmm/nGVtX5+GXnKtaE9ibdTYJx93joUa2t87/OZXzv7Kr6
Eb9i048++mispXyJnfinz90joFNnebP7BjYTZz2rU5KPXp7wIQOb+SyPKuaX
6/je+UHnNd2tggMZ9Ol+Fyzt3aqTVjftHLw6X+cH5n/nWtUyzJ/OgD3Nd2sa
P8Zf/G+P4M6GOMbPnBvCwfvuDxkHn+6QdCbQvSFYdVePD7X2sK8/a6L3L774
4vhMx+pyxWu4eMfPjcWbTPrwJ2swHzDPOi/lB2oaMOrMBI76sqP5Kk5Yh8wD
dgw/tWw+Xt6Dpj7khXVxGi3zle/R02f9Ok9oT1L9HA/v+GHxTzzwJHt1X75Y
DYL/+wyL6uls2x2n8mKfu8PVfgVG/EJ/8mnjt9ZK/buDguc333wz+rXvhk3r
EFnZny/qq61YUD7e2QkZqxuVs3qyHV35AL7l/uX2/vSlZ3duqsOzM3vSGV28
YcSOyVhdhm7lXeXC+uNlz13tiz+J42iruXz33Xdza1/1CfMMDvi88847Q3cy
mTNwLJbDDU17VXvI7pEa5+5AuVh7PHOos4Pu0lXTKReFY+sEPyRn592tD/mt
NYSeaMr95Bz+9tprr2Hn7ujxW/3QpJsYzv9feuml6Ysvvhi6i4ftLcjlPb/0
vZoz+1YHJyd6/NKcMoc6i+j83Wfy0heP/KNaW3dezRV+gNbsvYf202xI7u6y
if/d16hmmM1n6+3dOeVT4tn7778/ffvtt8O26up//vnn8F02b+7//vvvQzc5
ITlgxc78uPgNt+Z0+Zb4UI2LXt1Hglvrmr78UEzo7Lq6kM9wdPdHDsI30VC3
w4d9WvPISW6ylc9U569WjiebGAPHYpY/Pv/bb79NP/7446CD/yeffDJ0+vzz
z4c+zz333MASLmT/9ddfx/wkR+ct5j99yc5PqiV2zoUufbvzZW6Qt/zevCOv
PtXn0eUHsO7+Vfeq+Cdb0NV7eprP3fHzZx7Cr3sCsPNZG7v/888/0w8//DD9
8ccf02effTY9++yzQ+/OeclMX3mTuCdW8M3vv/9+4IK3NvtQvsDHYPvVV1+N
eQlfc7BYLPaYu3yyGCpeyA304cvo4mFc65450R0QviIvhi1axuHls7XZvU68
xBxzrHqifmKEuUL/t956a/r555+Hj7OzfzA3lv07z2cb+lTfQseY7hHyCRjQ
x/rt+fbbbw+/hFl3Ys3Z7h2095Kv0gWP9rTsXG7KrmQQ99mkcfi2Dmj31xrZ
PdJ8Ai36Fm/5B/9kMzWcn376afrll1/GHCu3//DDD4c9+bTcxrpovnY2BDt4
wFLsUDOALZ70EEfFmGrfcOkOOvk9+VXnE9WWYeNJX5/zdXLn58Xe7qm3fsC6
+43eR796NRowMye+/vrruRyIXT799NOR//J9/f/666+5GhAMfOcX5o/5Tj/y
wYR+dGr/a7w+3Vkxhv5ok4EviEfiAEzYih+wqfkDM7TZFi3+S3f3ieDSXenu
3Fd76b5cvz0wD6qBkU8/fsbG7A6n7lLx53JLf2LBl19+OXDkV/ZD5GsvzB+M
5TN8v5qbd/CAGR+rLiJPRN88F4eqd+rL/uSORvvm1lG1OhjxVzJ05qqvPz5h
DLzbN8O381o2rs4IL/7MFnTho2T03RyxlqHHJ1rDYJv+5KzGV3z1XiwVn8qH
yoHJoo/8Ad3u1Isz7dO7r969AXp7X72gPRz/4+Nw6g5B94K6sy0H6E4E/zV/
qqcWv2BuPSMr30ILDvzglVdemav70YN9xZC///575PGdqRRP5IDdE+TP3THH
o3Px8gIyVfMuH2APdk0fsraP02ZMv0lBj0ztvZs/xSU6Wjf5CnmMhye86Wpt
+/jjj4ct2ds86Hyjs1x2159c7IYW+5gvsPSOfjBic3SrZ+DHDtr4EZvz+9Zl
ujkPMr48WMzstwvmI/t2T7iz2O5pk9k786caQ3c8m9vtO/P3fq9Ubs4ubNL9
2WrR7RNgAX+68Y3uifCLznv9sX3nn+2b25+hizcc2A6PZ555ZuTk1UHMf7LP
noNrN4ZsZGG74k9+Xx7Rng8OsCU3/p2vmWsw6Ddo7QvZlc/CwfzkV/warc5W
q7PC0Zwph27vV30fv+4DGEvO7kHQr/uUxvW7KXzIy570EbOL5eZF91PFYPGE
7HizA9/ESx++Ub5MZvq0r2ET78sz9ScLe3UWgnf3gc2/4gvZvO9+HXnxlSPb
f7F1sa+9qflhTLWxclXjq5V27qg/O/fbxO5m0bP9TL+1KP6qFxnb7yDaC3VP
ofMHsbKcpzPd9lX6+2wtqSYg7+peGDuShX7od8el8wZjqwHiyx757Wzdtd+N
NSf1KQfLp/HgP+Z+ZxjVQdiE3/X7H/rRqfwCLv3Grrpo96P076xi5513Hnqj
SQYy9fs0/ig+es7Wb+kmZ5aP44UnPv2ekR7dGRLb0IYbXy53q65V7o6Hz92X
4xPVWGHYbzp8p6vzDzbm/91r7oyiM1zfYVm8gRV/8x2v6qDe4U+fZNe337iK
p/Sv/m8tybe6k6s/+aw33VkyJ8yj6rn5AxmqVdAHLp1pdW+/miaf04d8cOwe
Dr9sT1ftnc58QhvexeB+28B+YgWf734pmuJo6yN5u5ftKUbDobpQv8ftN4Ts
RKbuIVU/aX7mD81p+hvXPdHtt99+LgehV7l4Z6lsuMsuu4zx/SaqM2oy8EOf
7Stag3bddde581Ly0KMzl85x0MPTPpCOaMLHussW1QLJXl2+e4nulpe/0w8+
xsCY7fpNpzH9tqM9Gxt3j61zLnG1Ncm+V47V77zMKbh0tw8N+jR/u3dYHZON
jO1sq7tw9NSv/Y01TTt/685ye9JiTPEJze4V0pfN1VC6r+gp9tMRVv0OuXsJ
9GBH9Dpb6pzbdziTt7zed/ZqDuQL5hW80OT7+OljjRBf+ACacgP26zeTfIEe
cDGm3Kw7ZdUuyNDdcfpXB2/9Ytd58+bNnSdWR1Q3xN/31rFw4xPekRv97pZ1
FkgnmPGb/K37Iewiv+o+gH6dfXXPJT+o3vc/8AFhqg==
         "], {{0, 64}, {64, 0}}, {0, 255},
         ColorFunction->RGBColor],
        BoxForm`ImageTag["Byte", ColorSpace -> "RGB", Interleaving -> True],
        Selectable->False],
       DefaultBaseStyle->"ImageGraphics",
       ImageSize->Automatic,
       ImageSizeRaw->{64, 64},
       PlotRange->{{0, 64}, {0, 64}}]}]}]}], 
   "\[IndentingNewLine]"}]}]], "Input",
 CellChangeTimes->{{3.7100606100473347`*^9, 3.7100606826744885`*^9}, {
   3.710060733781412*^9, 3.710060738100659*^9}, {3.7100608914214287`*^9, 
   3.7100609034381156`*^9}, {3.7100609403672276`*^9, 
   3.7100609934562645`*^9}, {3.710064036882853*^9, 3.7100640730249205`*^9}, {
   3.7100641704454927`*^9, 3.7100642256016474`*^9}, {3.7100642974987593`*^9, 
   3.7100643757542353`*^9}, {3.7100644135393963`*^9, 
   3.7100644310413976`*^9}, {3.7100718431654577`*^9, 
   3.7100718547461195`*^9}, {3.71007206437811*^9, 3.710072158651502*^9}, 
   3.71007220144195*^9, 3.7100722319476943`*^9, {3.7100726953401995`*^9, 
   3.71007279658499*^9}, {3.71007297614526*^9, 3.710072976329271*^9}, {
   3.710073045517228*^9, 3.710073073914852*^9}, {3.7100731442678766`*^9, 
   3.710073169545322*^9}, 3.710073286090988*^9, 3.710073565229954*^9, {
   3.710073654609066*^9, 3.7100736662587323`*^9}, {3.710073912696828*^9, 
   3.7100739140759068`*^9}, {3.710074871969695*^9, 3.710074876714967*^9}, {
   3.710074967559162*^9, 3.710074994058678*^9}, 3.7101065879147434`*^9, {
   3.7101066530624695`*^9, 3.7101066675342975`*^9}, {3.7101112722648163`*^9, 
   3.710111344327938*^9}, {3.7101114653518605`*^9, 3.7101114974376955`*^9}, 
   3.7101127038496985`*^9, {3.710112792968796*^9, 3.7101128107608137`*^9}, {
   3.7101129981355305`*^9, 3.7101130103652306`*^9}, {3.7101131663881545`*^9, 
   3.7101131724355*^9}, {3.7101220946874485`*^9, 3.7101221190628347`*^9}, {
   3.7101237933969774`*^9, 3.7101238009154024`*^9}, {3.710126011720547*^9, 
   3.7101260200599833`*^9}, 3.71012611978216*^9, {3.721287900594823*^9, 
   3.721287935303808*^9}, {3.721288585566001*^9, 3.721288612864562*^9}, {
   3.7212897023238754`*^9, 3.721289747888482*^9}, {3.721289786391684*^9, 
   3.7212898005914965`*^9}, {3.7212898553306274`*^9, 
   3.7212898939438353`*^9}, {3.721290042185315*^9, 3.721290073313095*^9}, {
   3.721290627221777*^9, 3.721290752898965*^9}, {3.7212907905861206`*^9, 
   3.7212908298103642`*^9}, {3.721290878149129*^9, 3.7212908854445467`*^9}, {
   3.721810326836091*^9, 3.7218103491307993`*^9}, {3.7218206894189377`*^9, 
   3.721820797052889*^9}},ExpressionUUID->"29e0a02a-37fd-47d5-8be5-\
17207d93735f"],

Cell[BoxData[
 RowBox[{"{", 
  RowBox[{
   GraphicsBox[
    TagBox[RasterBox[CompressedData["
1:eJxN2/nzl+MaB/Ccc2acGZk5/WCGaZnOmITSghKJskdokZ32TSoqEtlTlqwh
JZQUErJVqEGIbGOYZCaMfvZH3KfXNefdaObT9/M8z31fy/t6X9e9PPfnvxPn
jJ76jw4dOsz794H/Rk9YMGzu3AkLx/znwMXY2fNmTJs9ZfLw2fOnTJsyd9DE
fx64OfT/n38d+Fx++eXt6aefbnfddVe74YYb2nPPPdceeeSRtnDhwnbTTTe1
J554oi1btqwNHjy4vfPOO61Hjx7tlltuacOHD29bt25tF198cbv++uvb66+/
3j744IM2Z86ctmLFijZ16tR25plntmuuuabNnj27PfnkkyWf7JkzZ7Yff/yx
dD711FPt8ccfbw8//HB78cUX22mnndbmzp3bJk6c2CZMmNBWrVrVHnzwwXbJ
JZe0559/vl100UVlm74vvPBCu/HGG9sDDzzQZs2a1R566KF26qmntilTplTb
++67r40fP76NGzeu3X777e3ee+9t8+bNK1vPO++8+rz77rtl6+LFi9tVV13V
rrzyyrJZO74tWrSonXvuuXX/lVdeKRlk8kebs88+u/znGx/uuOOOsvnaa68t
vy+99NLCCyb6wZC++++/v56xhe0wZvett95aNt19990Vi8cee6wtWLCgbL3i
iivaySefXLp9+HTZZZeVrOnTp9eH7e736tWrsIavOLz//vvt0UcfbSNHjiz7
4Kv9s88+W5iyYdKkSSUXrkceeWS755572sqVK1u/fv1Kz4gRI8pmfvONveye
MWNGW758ecMlfBE3mImj2LEJRvy/+eabS4/+4ib2S5curWe33XZb2QR38mAB
d7Enh81DhgwpubDGA7LYDuPJkye3O++8s3Dy2bRpU8UeZvzQnq1izR+8ZwMf
yMRxvGIrHpN34okntvXr19d3+cBW+Iq3vq5hJqb4wS48dA8G2oof+eyExdVX
X13xHDt2bMllGzl0+gsHOQIHOn3XV9xcf/jhh+Unfp9//vkVpw0bNhRGnsGM
jjVr1pQ8MX711Verj5iJD87A8sILL6x78+fPL3zZKxZk0yVe5PoLN3+1YxOs
2EUXecOGDat48lVe6CfOb7zxRsUT3vgOH+1ee+210i/m2pK1ZMmSipHP2rVr
Sxd85BP+sR2PXYtTcpVMmNLBlnXr1rXRo0dXnerYsWNhIb4DBgwovsststgm
78ngM6z4Jk/gKnZ46B6dzzzzTPnH7qFDhxau9B199NF1H8fElUycJA+m6ghf
2ClH8HPjxo3lN79wVXu6YJxaoo3aoQ7gmNiedNJJ5Y9aBF9t+vfvX+3xCe/E
UD4eddRRZdfAgQOLr7t3725nnXVWcZ5dq1evLvzxmY9nnHFGxZl9bGWf2PnA
DL5yjp3Tpk1r1113XdlBD/tTX3EYRmICR7EQKxhccMEFJUftphdmMNGWDP3w
UTz4t3379sqNQw45pJ1wwgklWzs2eSZG2vfp06fiTSZ/8V0ennLKKSWHza6N
U2Imv8gRGz6Jr7rLTnLgDSd/8Ql+MKBLezLUV7xVa9nP5kMPPbTsJR9fBg0a
VLGQT2oxOeIrVsYDGMPE2Ke+8gfn6VW/5Cl54tOzZ8+Ky7HHHlt2skE+4CJe
w0Ze6OMvbOkwtpIFB/bTwxc8ZZ86gXeu2Z0cgBk+GBP4J37GA/kNS7kvvvzr
1KlT2QmT6KYPf9Wp1Bn1XLzluhoiX3BBPPGHPrrFBibGcrzHCxjiHR7gLd/5
Qq9+agZeixsccYE/+Jwxh0/sly/qjP78C5fJoN9cQh+4jBkzpvglLmyGk7yD
h/jpS5a/GU9hymZ24Qcu+C5m7IKfePFJvoo3WeoS384555waUzznH13HHXdc
O/7448tO9rmvdtCNs54br+hWY/mFJ+oDnutHv/iKg+/ixB5zOzjJA7ZlTNZP
LqllYqJGwBAO/CFHbMVODF9++eWKLV7wWzxeeumlg/n01ltvVVt4iKWx2FiA
S3iBP/KLDHE3tumLQ/rjltiaJ7EJLmLMXnHBMXjwXX3TR77pI7baihG74Asv
/WAmt7THK/nBR3iEN3S4To1WF3DDM3GiV73VH/7shyk54gq7008/veq3e2oA
jrFJDPjJDvkEM/dwiS796cGxbdu2FU5kw0kOwxRGYqqOwVd7bfgnltpmTkY3
HvgOK7bymT2//vpr5SRf5ScbfNijxukrDmoL/qi3Yq09+2DCD/GUA3ijRtEN
Y9j7vnnz5sKN7I8++qj64xCZ2rDP+KiGuKYX9sZxPuqrrdqGo3iDU/DLuA5T
9pCFm/BRb8UUjmQYX5OfmY+o1TDBf/VGrmU+ILY4r697+qgnsGGn+3hEHnvk
MnkwFUtrJzaRra7SL+dwh790sVs/tVxuw0B//so5+jIP1d61/MYr/ehho7/a
iat4wAleuCrnzF1gKSfUQjL4Ay/92U+2fKbrsMMOKx2wlQ/iZXznDw6Iu3Zk
uEeXvnymh+34Gs6ZO7AXn+kUBzbChI3spl9ek+N71gPmu7DBr1GjRh1cQ8ES
l/jDVrFw39yIbWJGPvzNAWHLb7a+9957FQPzBPFIbsMQf7I2ZaM8Dr/ZaryS
T/DAd/fUO5ygB/f00Tfz68TBtVxjt/FJvmpHJ77Bs3v37lUrtcN145TckYt8
0Q7m8pHvyRH32c8fmOMBHhlbYcMm3Orbt2/VzMwv33zzzeKwT+on/FzTp/7B
R73DffLFI3M0vuFv4iAv5R6bzWPVPTVHO7mdnCCTLDbTlbzGG8/JxxN8wwu2
6qP+kcUe/n388cdty5YtxVXjNbzJ0ReP6GPDDz/8cLB+sFs+0Q07nNJGXBJr
+PiIK77DBsbGMuMVfhhbMh/DicQ86zt8zfzFM/mOB+yCExvYwx813NjBT36p
bXTwJWtxuj/99NODYwY5cl+86dLfdxiJP9/JETfcxBWc5Y+5jlyDLTtwmEx/
2cgmfeSQ+GUdaXxhO57jE5/YiRM4bf6atbE2YqZNcHMtvubs1t74Rlfnzp3L
PnFgkzW9/uKPV3D1MSfImlk90Ucu8t38BhfULLh169atai8+081v/cwHjC/8
F0P4qjdixUfjl/UL25KHuCE2cFAPYe++7/wxb2Q3e8QS17WxL+M5bNgA6+xT
iAvu41lqDjvkDfvYQofn5kH6s19b8bVfAGvX4ozz9LIRBvzDRTzwTH3Gl8wx
6IOdupP1Bx7t2LGj5Mup+IAH7sFL/aCXTHUVrnv37q06hhPGQXrlNz/Fgh9q
J25lvWp8kF9yPvsHOIijMMoclD+Zz/FJjNnDF/0yxza/EAf65BtMxFYM4UyO
Z3DPOoTv2tIldtb7Yo3nnqudcpseNsDXvJyN+mRMYRtf4cJGtQjvM4/KWEmm
eR9u4wv8ks+ZF6m5eCtH+QZTbfmCm/wyL/M347G9D/6JodjKH33Z5cMGftFF
N138JYMN8pef7MQ37XGBDH/JlsOZI8GHDfIcRuqusQqWvvMbHmopHNzHJTUF
N2GgndiIXWKSccEHv+GRfVztxQeGbD/mmGNq/JKn9iTEgjx68dQzH/WX/fyU
i/r6qB+wYD9eshPO/MVVvsJBbKyvu3btWm3gm7UL7sohceGrZ9qrmfS6hhc5
uKwNHuEPHpmHyANtsi5gGx5pS0/2LcyryFA72QZDvsI1/GJnYgZLdQRuOApj
9TnrMPkjFuLGLzmauOGcusIu7bXRH6/YYl5NjzaZs6XWGCfNsdRdMbRvCGs5
gdupW6m3bEgO8ksc8ZEe+tX2rCnhLWbfffddyWebe9p98sknB9egdKiZMBV3
NomF+LtPj3EATnThG//J0U7NMz/EP35l75J/4sr2rAHgor7zjz36yK+se/mn
Xdbl6mTWHXw15slj15kPe38i7nBlD5zyLiT70fiBD2IjltkrEg91jl593MMr
45LcIU/uwls/fPQdn4wJbBRf2PEbJ/zFIfayyQeH7Uewmw5yyIChGkKmOu2e
v8Y2vFPnYaoW8Qv22Tuyfwk7119//XXJyV4r7PEtezHih/dyTf7hfmq9OZB+
bDNOiZFxVazZINbsyjyCX2zClayn+YYfbGKjmiKX7MeIA6zgyxbxhKVruOFq
1mTusVOs1Apy6MB5crQ1blmDshPPYGdezS+cYqd6wU791byvvvqqdLBVnmd8
UE/kizUX2TiIG76TiWv8EROxgDtbYOxafqg1Ymr9Tj69bGcnnIzxqYXZY2Az
2ezgq4/74qEvGXyjxzon69nMLcUDt/UzroQTYqWOqyNyi154qp3qKl7y++9r
q6yTxQVnUlfox2cyYYAfsOND3tu4Byv8VgPED7flEG7jmT0efeCadQpuaQ87
GPEve91qGezlkRpIl/ELnnCDmXkX/7WBOX/EGZ/4qJ1+cpvtcKRLreOPGkcv
TvGDTHM1dliT6S+3cBqPxUTtyf68WGUt5Rq+2ulPJ6xxPe/O5J1YwFlN1M53
8w38kB9kZI3rO7vdpwPOGePUBs/Iyd4gTKNfDOAhVta0vstxushml7Z5rwET
70j1oy/rFHGIjfKYT+olma7FULzYp726jeNZB+NS1gO4AAP94WHMEAPPjFnZ
V6GDPHLY/fvvv1e77EdpK97GC5w3x+EP3Nj7xx9/lD/Z99RHboudHHYtJrhC
ppjDAvf1o9vYmHVtbJRDMMQX+JMBB/zmlxjKf/34IV5k+qi9+EMnbPTTlmwY
+SvfMp+BgfhmrCLL98RD3cVLsWOPeQb/8VDs5KLYwogctqtzeQ+lZuHvEUcc
UXnJFzmgrXWPdslVHBPLvGNVQ+WXXBJLumEg58nyHDf4nf1ssaSPbfrhGX9x
I9zWTiyy35Kx6Pvvvz94pkH77H3K/czjfNjHB5zQBt/glf1n9uCodYI2apK4
84kssRUH8fPcPAmGcsiYpq8aIV7ZHxJn3FITjDOu6e7du3d9Z7P3i3wxnv70
00/Fab6//fbbZS+8tcn7v+zbk0ePMYZN1rP68sm97Lmynx9qAN5k3kQn/bjL
5+y9p/aIcXIu78e9y5KbWbOzM2cr9GVb3ot6rtbKJzxUn+k0z4OResQf8RUL
98RJLMkXE7zQnx/mFXmfyFZ5vXPnznqePa2cpREH2OEhbLIvkzmxPCKbjfZz
ve+hn+9w017twrms6/yFFfzowRs65C1s2QaL3JNPclIe4j7sc75BHmavjs/G
araJIdvwRdzhlrE/8/+s8ezliknWSGKFJ2TmvSX/Mu+nI/rDdbpdwzpnFP76
66/Sb4zz/PDDD6+cwyPyxFiOwkCdc49//KYT5vIu8zD62SU38+4pe+p82rdv
X9UH+ZV5g3pojUoeG+gTXzzOXIn8zz//vGqmfUt1UF9rYvkFdxyBtXjIH9j4
m7MdfFFDxMon7x/gCSN1GCfEKu9T7IuQIZ6e0Qs347GcFRu5II76kC9mZPBH
PfAcZrjoI15yxX3t4OeaP9nPxzeYi5W/OesQe2GYfMMJ2Jr36Z+1Fn7iVOZB
2rJPjMQK9/WDXfYFcYG/coB/akv2muSHtvI1e3BspS9r5NQusTeXlEN854e2
5HouHuzAaX7nXaT85YfcYCs94p8zYvzAQzy2ThZzPot51n90iblxW920vwHj
zPHlNOztU2RuxNasCXEB7+jkE8zpE3N44ED20vFNneOjsRTm2vEzZ+dgHd/Z
ZvywrrCO9IzerDtzfgqv0w9W7KcPXnJIPaUbhvTmPQcsxUd/vrFHLeU3f+CR
+sQ3HJVn+JZzaXTlLAtOZI9JznsGC235om7k/RK7/SUDr8JD99hJjzmXPGOj
eYfvbMocgI1iYF6qJtJNFl56rh986YJH9hfxTn76yyb1jnx1Gv9TX2OXuHhu
vgKf1AjrJDK0E1fyjY38x2W8hl3OIvHLPVzMHlfm4jDMmlBcsqdKtz3c7Ler
8zDCu+xJsVs+8MWcl36y4eG5fMtZVHJd40POJNDLH/v6GQPgKufhB281BRfc
xwOcFlcy4WdfNPs37Mh7Jnlp3ioeHTp0KOzkEhyTE3lPa6zFIe35IPfszxjP
1Fe1Xz7lXU328WELU77gvH7s8D5UHPTHpZwbTX3NeGo8F0N9xYIu/VL38/4w
Z9bkXc6H7tq1q/gCNzKDHdzVmaybxQye7vGZfLiLBxzgm/O08saYTBac5Iwx
z9pcrOW62MKCb3ww12Ur7LLOgau+7sNDHJ1H0N59+IlLzkvAI+80YEAG3PJ+
OXuvchnf1GH8Fw8+wYbvchRntWV/zrlm39s4lzOY4h0eaAdr+Wz8MG6JCb1s
lP/ayQX1Wj7t2bOn/FPrzR/sC8A68z8fuP7222/FKThYY+DBZ599VnnhYw8K
dmzJ2iJnuumHi3m4fV1rH7xUl+GE72Kc/S31WT/Y0cdPMVNf1R81JfHwPe8B
cBBvcqbx22+/bd98803pYht71eqcI1JLYJU9XXFgEw7jJB1iB0e2wVz/rGvy
LseYJi44ACPy1ILsg7LRByba8T9nCnDed3zImKsuquVpAyM5aa5Gh7VCzozh
NXvFjU30yLOcP8UlsTJ2+/fzzz9XzsWnnDcQY7h/8cUXlYtqBV/Uc9jv37+/
4u4+n+AGdzLYjl++q/Fw4yc7xNt6jixcxeOcy8v8n8/yUu7SzQ5+Zr4m7vzh
H/zxOGdoxRr/8ILevJPgk/t4LPb6qwlZU/7yyy8Vb7r5p/7Jq5y1FX/8SB0n
SxzsN8tNNUBbOWM+kz0dOS0GZOFFxnrvAXAsOeweG13Lc9iqR/xOGzyFEx7R
BUuYqtn6yGXn43GULznraQzkc/Y35VZqDnlwwFF7r2LBF/VAfdSf7X/++WfZ
IXb8pj/rSzVGLtlH0l9s846YfHmfs9nmlr47z8EuPrFbPUxeiJe/YqSm+qtd
zr3nDET2KnEM3jnrxQ8xU2fYSa88hlP2zfAGl+UJGWqDM7t00wX/vF9nm7Zq
Y37TYP8AbrCSc/JJTOVs1tbsIifvLullk5iKvboIW2sI38VGzOU53WTBNL/9
ICd7flmnutZWH1zD95xfwwHyjF/JS/jhh/hkz8z8iD85D02ueY9Ys58s8YAL
eepR1gxffvll4WddyDfznrxD0xf2cjHngLJHCk/X+EWOWOqHG64z1uprfpQz
HHC21oc7/9Q8ddSYof7IL7UIV3CeDHWEzzDns7xU59irFuasEz9yPkxtNx8h
z9ghTvIeRjl/I5/VP23VEPvk+vIVr8SPzfSxmR6+8E+us1+swgV28ou+/EaE
fWpbzubzh37yyVGnccFYIHbk42P2M1IrfCcT5jiOJ8YC/pKpHdzkRX6/JIdw
FTb4a58/Z+Cy1sED9RL/yFdf1Q1+40ne96kP8NE+e+k4DSMf9sKDbpiIKZvd
005szVPIhRP+ZG+CLfldU9btZOK2WkEe2xNT2LuvJmhDLn7BEv54CO/8fizn
L8TJhyzY4It9EWe0jKFZ4+R3Y3nPwn81CeZ5950zueZlmVewXR825vcsamfW
wb7D1Hex1y+/k9JGDNgACxiIc/aCzcnzuwV84iNMxUTupX7knKL5L57R+ff3
WjlnrK36ri2equviDlvPxQW/1HlzWrjCnAw2yXvt1aWs1WHBt+xd50xa1uiu
/YWt3MNz9vM19RXGOS/nL5nqJ9/hmXNGYutDN8zEUm2BJ5/hQS+sjCn8wlsc
1wf35TSf6Fav8r4TN/nPFlxQh+AvXvntEB/0Nc/JnFXu4gGMtDPvlifs9U7I
3ERe5n0G/9kJT7xQK9SB1BX8IgP+cjv7oYmRMZ7u/F5Af7rFMvMuf9kkHuKZ
M+7iZd6Z8c5fPIEfm/EHfmqDa7WLr+yHlT1/99ht/IMHzPKOkMycjRGPnFdU
v+EvXmTkvCUb8x4RT8QEbuIOt+z954w5H/iLJzARO/bCwnXeHbGdbfie3/6x
X57nXTPfU7PY75O1XX7PlHeN2rFXfPHTnjibYZA9BZhow0Zt2KvmsUXb7LG4
D0Pv13EL92BEt9jIsfy+wDzXfZxju49cwLu/ry3EH+fz/sW5Td/FTZ3DaTHh
V34vwx5zBWuFnMEhl69swH84Gxvhi7v65wwZLomZfnmfKhe0d49O32GT36iI
g3dr+nme3w7iTM5v6iuuGWO1yzlGeeEZTsMF5jkj6hne8I+tWT9nTe8ZnMwJ
+EW+ccR8DwfoNS/An+wb5fdr6l3O5bNHXZV7xgW8ERO25vxb3u85Y6H2iDls
fOSCuXHym418YZ91qLjSQS+7xBNH8h4n7yHEKmO97/rYg8UJsvkaGfm9B1tz
Pivn0eilX5ucLc7eMz1ZE+fMhXzKOxS8zlkBeunMu6v8xjefnLFjs1jlzBkZ
+a0Ge9gIe3tr4pPfeLBTjcvvc/NuAFc9Z3v2C/Nbo5xtEX9jOfvIMw6pv96D
dOnSpWqNupn1Vt4/ZWzOuc/MS/ObRXHkL0zhiRfyjuzUI/XDuK29WGQcYWtk
mdPkfbuaAgu2siu/O8eV/HZMfcGznE10rZ7AVVv+8T1chRm86bVekh/GJnuQ
+MQ3sVYTPIOleanaTwa7tOMPPrAxvIInW+n4H4jVAN4=
      "], {{0, 64}, {64, 0}}, {0, 255},
      ColorFunction->RGBColor],
     BoxForm`ImageTag["Byte", ColorSpace -> "RGB", Interleaving -> True],
     Selectable->False],
    DefaultBaseStyle->"ImageGraphics",
    ImageSizeRaw->{64, 64},
    PlotRange->{{0, 64}, {0, 64}}], ",", 
   GraphicsBox[
    TagBox[RasterBox[CompressedData["
1:eJxN2+fPlVUWBXCYmYRJhGT8YIJRjBNiA8WCBVEUREUsgCAWwAJSBAWkKGJB
UeydYsGOqCgCKqgUjRU7xEAQE9DgZ/6IM/x2Zr3R5Pre+zzn7LL22vtU/jth
5sjJ/+jUqdOcfx/438jx8wbNnj1+/qj/HPgxesacqVNmTJo4dMbcSVMmze43
4Z8HHg78/+dfBz4XXnhhu+mmm9rSpUvbgAED2vjx49udd97ZLrvssvbCCy+0
u+66qw0bNqyeTZw4sT344INt6tSp7amnnmrz58+v96NGjWpHHHFEu++++9o1
11zT7rjjjrZmzZp2++23t+eee67dcMMN9fz8889vCxYsaDNmzGi9e/duV199
daN/yJAh7fXXX2/33ntvu//++0uX9ueee27ZRSe7Pv300zZlypR20UUXlf6H
H3643Xbbbe3ZZ5+t30888UR777332iOPPFIybr755jZp0qQ2e/bsNmjQoPrL
Jm0XL17cpk+fXvonTJjQrrjiivbAAw+Uz+T4Pnz48DZ48OCSc8kll7SxY8eW
7uuvv77NmzevPfPMM23ZsmX1l138vOeee9qpp57aVq5c2S6//PK2fPnyesfH
tWvXtoULF5ZOz2fNmtVmzpxZ9o8ZM6Z8fvnll9u0adPaLbfcUviIzXnnnVdY
f/fdd/VdHPTTnk0PPfRQe+yxx8oP7V555ZWymV7f/fUcLvrCgG7YvPvuu2XL
okWLCmN+0vHxxx+3uXPnVltY4IP+vvNRTNgX3/h+8cUX1+9rr722OIIHsMQL
8tkCT30fffTR8pWdYo5H4t+tW7fCnb24kthdcMEFFVN9Vq1aVfK1hyf/tV2/
fn1hy4bnn3++YsqHOXPmtMcff7ww9U78YMUf70aMGFHy4HHaaae1H3/8sWKC
p2yl44033ig9K1asqHizh21whMMnn3xS2L744ovl0+jRo9urr77aJk+e3J58
8sn6zedx48YVLldddVVx55BDDikZ7GKvXHrppZdKBm7Twy4YizU8f/311+Lw
ddddV+/pv/HGG0uuv/TAGubyCjfE5NZbb22vvfZatZNXnvONffAW17POOqt8
Fnc4weDuu+8uvuvHLs+8x1P5ds4557Sjjjqq/Nm8eXPxgFy+fPHFF8UZWOgH
h6effrp8himfzj777JI9dOjQyi/+sBVXYMwucRR/tsLMRw7LD/HgH2zYhYty
G/Zi5h358BD32C/2ZG7YsKHi9s477xRep59+erVhszidfPLJhZV84xO/6eIH
GfIcBt6zG4byim1w01dMcMtfMcI3Oaw+ii/+81Ec2E4mrODEz+QCThxzzDEl
m43wEx+1NTnKf1zSTz2TPz179iy78QUObICLGKuzahZbunbtWnrOOOOM9uGH
H5bM8A4WMOUPe/iK9+I1cuTIwhbO6rLY8qlfv36VX+yAD33qjTxiB6706dOn
ch6e+/fvr1zAQfkKE7apS/gFv759+xbuuJgxhj9w0Je98DUGwZjdOKQmqBlL
lixpGfdgBSd2sRsHDz300Mp/sYCZXFJ3whnxYi9ZW7ZsKTx814dstYZuNqjr
sKKLLDmb8VQOw0vdZSOZ2sIFFv3796/ayD95xgdYwwyvvfvll1/aiSeeWLbB
XN6RJzZixzb55Z0YskNbPPIhg73vv/9+cV8cr7zyytLFVvxlCwzgL4ZkqmOp
0+IMQ3FNnhx99NFVa8SRnrfeeqt9//337dJLL63f6hn7yOWTD/6IqWfyESZs
gAcuwMo7HOA/buGzfsl1PuIv7HHGOzrZTgd/8CO1TK01F6FLrN58883ihBpg
PkQeXmS8gY1cE2tt1CP5SpY6JKbyRlvcEx+26S8G8Gef3CbHbzLkgDrjOx/1
Vzf5wC8+wIH8zInUAbLefvvtjroiX3AV9nhKJ+zUBRwSJ/bgacY8XOQ/fOiE
abjqndiR6538wlEcUgvJ0BbfYK0eiD9b1RB9YKXWmBPRTQbctWG/Dz6pUeIj
Vsl1ffgaDpItBnzSBo6wN8eQ/+qluAV/sVF7cBXWdPpLtjZnnnlm8QHfN23a
VNgax9UBHIHfcccdV3pxFsZyDG5s8uzLL79sH330UYcdZBtL4ISj7IeNfvIF
z4wFsFOn2cHOzKXxj53qu5pFHlkwYpsaZLzlBw6RDWfxUmu/+uqrmmvSxQ+x
1Z/txinf8QguZJNDLo6oi+zAR9xjBxlsohdO3huf4I0HfBB/PMQXdouDOqeP
WPEL1sYifcQNp9gm5mThiNoFWzmXOJn34yYb2cEPdsBMbuADDuI0ealt5rHy
OWsa39nJfu3VOjLo0T55JA/ZNnDgwOKQOKlVYmmc8Ex7eIcL5KrTMNMXH8RV
HLzXHj+MC2TARL2kQ4y94wc/+YZ35hDy1XcY4bDazx5127go19mhfpMBDzmG
D8YFHFVL1TE+ZD6qVumHm9rCAXfFS52gTzs6ycYxsnFKH5zQh6/ijVPGD/bx
DY/wFd/EVf7gvdiJrRj8+eefZQ982ABXevVP7qsdeIrv5MNIHPWDjXjjKCzY
iR84Bgv9xSB8wG965TubYU0X/rIrc2zvPvvss7IJBpmn0SXOuKNWyDVjp3rm
LxlwUDfgBC/+0Ml2PsFLPOUH28QBVmIhL/CUP/w2d2Zf5ohw57d6lPkEObjg
nY91W9aDYumzbdu20s0GtZwuGJprq6l0speccFouwYIeeYvP8GYzf/CBv2qw
/IIVG/mgduA2zLXHgx9++KHqsjZyH154ng+b4WzcSr3wfPXq1SVfXcY5PutL
Bk5bI7Bbe+s/9ssxvKcX1vqLEbk+sMF1sfKBtWf06QMnth977LHthBNOKDzE
cePGjVW31TVcYoNY4zb+eQdH8TSmkctm67VgY2zVnr/yWD+2iyNu0KMueY97
4iBO6iPZbOG/dZZ4yGl/8Z4O8fr666871q3yAH/4Tx8+4IIcDE/ZyV6cptP8
2jvt9OvVq1fhKo/ZmTmfdXjsYrt+6hlukZf1uXziR9bp6gbuGCPZyX8xDF/k
hD4+aoY6zh65L5bGN3koTuJo/WaexV4cUwd8x4PMv/n97bffFt50HX744R37
Op7pRyb56oK4m195Jt+ytjQG4RC9Rx55ZI0JfMzai2/w0Ja9GT/sKdALax91
Vbwy/vpuXIArXPBEP7hrC5OMO+aX4mQNRRc89LEWocfYbq/IeGbeiBtsY6s1
rVw9/vjja31hHqauyWc5q70a07lz58JHPfdObcw4arwSb3bjhxovbslTsYY3
jsEBR7SHqfz+/PPPix/qrnkEPOSrvNHOM7zI+Cz+sBEr/oqv/tqYg+OG+gQ7
Phjvtm/fXn34mjmVPIKDfCHLvF8u05vYyX/4wdoHF/zNupfvcpouNuMx/A47
7LDCie/kiLVcVlPkq/iyy1+8pk8dIA+mcAvnxUau+Q5/MrUV999//73kq4tq
uZqUfb+tW7fWM3OCb775prBnO98z5rMXLmoX39jBTjiINxvZZPyTE/iRuR29
+OE527KGx1Mf+YhjWQ8YW+iWG+KFE/xhl1qQuWjW5TAmj2/+4rTnxiH+kSX3
YCvOeCAfs68lR/kFL/Ehwxh90kknlX8+5stqGL/5SI54Z88JluY//IOTHDGP
8J5fMCKDv2LrGUyNM/QlP9gBK/HOHDE1GcbyWHv+6a+9friuZskd45mY0YVD
7BSDvXv3Fof/+uuveq4W7dixo+LOB/3F1G9Y0EM3fNghZ/3FZzlrfiUm4pR9
GxiLBzv5K14w5p/n2bsQVxw75ZRTqo+Yy2EYmzfgnfyHU9YO9gY8M3cQHz7h
F2zYxi51ig/801csjE98MS/2Ho5yEAfUIvO+6FFj5DJbyREL8tnIZ/NydUe8
sycktrCmnw/ks49sMVLP8ZC/dJh7pM5b6+qrHqk5sDIW0oE72fM1ZoiPXGA7
HLJHQics1HF/cXTPnj1lO9z4E97AWayyxqQz8xq4Zh9UjmRumf0L7fylQ/zU
TrFnIx/ETp7CLecC+IaTcMp+CnvYz7bMA8jjO91qbPb61Dd5xP6syf7444+y
xfzUe7rUPX7hAX1qCp14bV8u+yCpseKnPuzatatsgKnY8zdnP/SSYUzAB9hn
Lia/fRdj+vA8+2PGXW3FQR7qy2cys8dvbBHP1FrfU8Pia/aGMq8L7vrjFyz5
ad7mr9qtFsBQPPCWbv2MA9pZE6v1/u7bt6/jfEKuZp+Gf/rKCbUgax32aYsP
8ghOYp/9EnYbE2EDN7r5RY55J07jg5jIPe/lr48+MMEJ3FRL2QNDv9lj/BBH
sYaDuImRei/HswaFgbhkbUKOMcP8QGzw04fPcuyDDz6ofjDDX/rUD7mCZ7iB
i/E36yR1Edbiz045I17mCzDzzlxXjsBH7aMTJhkH4KoeqBNszv4pnMjXx3Mc
gDs7+KmNmItrxiB48j1rY/VBrmiHT9Z47DGfle+Ze2ZepJ8aKcedRcBIvtmn
osMYw6ecxfCJ7+odG8Um54XasIl/xkTfcUMu8j17a3Rm/51PqbtqMl1Z1+Ge
Ohd8YIGb2nhOn/MI4wb5eERn1kD685cevouDeT7b1EHjE71k4ysua0eO7+YA
YqF99v5hlXEEb/itr/lW1vP0eY9j7ICjOskWtsp/6xA2a0cXfqt/YhWdahUd
qelilDNfWOZcWPzVBTGR4zhkPqBWZl7Nbs/sE4g9jugPZ/zVll54sIeP8gi+
+CaP+Cd+OAZ7tsohMvghR+Q7W7SFjfyWU+JizUeO3ORP+AeHyMWdnBeSoV3W
5OqB9/SJReZI2ddWR+UKbLL2xAH8yVzKs4yj+Ms2uGRsJgcecoGtOIcf5ifW
5mwXG7yGkXE656P6sVuuyj/8Eg9cyx6k+q7WwgtX4Oc7m9mhhupLRvgkBmpZ
5gByUq57j6Mwyj58MIO9+misgwmO4ALcxEhtgQHMYEJe9o7Y5C88shfFfraL
l7qlnnme2kcWW+BjvuQcyXu4eE6OdvyhH278km9iBRv+sQUH2QrnnH8ZS43f
cIGpuPIVv7TD2cyn8QlnctamH79xiG3m8slz2MgNeWVMkcdkkZH9UXlLjvHB
e/bKTf34SD5f1CR2yT/xEgNczfkMPOWBvQLPvIMFbOV/5gepf/Sp3/yETdaQ
uKd99gj1oTM5ot6k/sp38o3dv/32W33/+eefaw3AR3rEWu5nr448v9VjsTDW
8wu/1MGcmeN95lR0kSP3YQZ/c1q4iBee8SNzYXbDng3mNTBPPpgLip2czPpZ
vVRP+bdu3bqqo+Saj+KK+Ikpf+QtLOS7MyY5Y4/DfgdsyeOjONKrTfaw6Mdp
scg+KP9xS6zwSz1Qc+Qq2TkHte8hZnTwNeshdumvxsGKT2zbvXt3PWcHXeyC
Dd/EUFvy9FMjrK/5lz1XuWJep47xhz5zo5ytqil8gf3OnTtrz5HtOIUPuCxv
fTfPyrkojvGbrPghbskzduEFueznnxoHm6xr5Xfu+FiPyTs66McNuImbd7gL
Q3KMOd7hhXqTscQ78xn1wNjDbphnrslemMIIP+FirPfbnpf/su43//U85wbG
Mf3ZJl/gAm+y2YDr+MBvscidMXiomfKRndmDETPxgz08cvaZe045U4WXWKrd
8JNL7LOHKM5yXN3QXizZ7bvcJdNYxT5YqyfsZk/uF8kN2MBNbZOvuCVucM5e
Cn5nP1ydFVv4yiN5Sg+OymU+4j6b4YAPfFYj8VFMxUqt8j33CNSC8JNvOQ+Q
4+zOulcd0RZH+Mo/vmevWwzMI2Clr5yjR+0RR7haVxv76BNj4zYdcMA39hn3
4SanxcB4n7tIdPA/8wdYqVVZ0/FdP7maO4wwhF/OGeEsRvzJ/mTub2T+QwZf
tfexP6efd/rA2zgqlvTiNE7kjhU+564UTNW3nJXz2ZiH1z/99FPhbi0ol9hp
D0ZbssJlenBWXLOnCX8Yyil8UVv44FnWpcbBLl26dOyVwso7tpItPql7uCRv
xUnNNq/ii7a4KL/4b44KL/6xA19wxPzP/Mc8AL72PHK/EXaZO8NYe/2Nd37L
y+ynZo+eHj5lfyDnyznzz1mg9/SwDUZZI+IIW/KeH7kvIWa5M2Otm31sscY1
Mcn9TNzK+Q4Oyjf1jD1ksS13KHFMXmevLnbBQD9/6cUP+oxpcp9cOSBPxEoO
4IM9ELEJz+FrrMgdJhiKoXEj+0Fszz3Z7AEcfPDBHedGeM/v3FPIOTTMss8J
R3xhY48ePeo9bOQo+RlXsyeVtRSZf9/rIyN5I2a5m6Pu8Cf3J+Wb+ojT5mds
VgvE17Osd/kKd89hrMbk/mvuDuTc3D0U61v2sFX8c36nDmUdDyM2kiv2OTsg
y28YZ38zez4w4puY8yd5Yc8fH+BnXOafdviiZsdH/skh/bKHo07zWRzZpG7g
T+Kgvzh4D0d9xJK94uAjlrmHDAN25k4AzIzRYp65fHyECWzVc/lsTqcu0Kk/
eeyVE2oZHrOP/XBlL/zVITaRzR9zLPZlrMV19zLECxflSO5e8TVnlTDFf9hn
Hp79IHJztpx7yp6p+bnnRZ5x1Tv5xH5xYQfZxhx2qp3Zj8ldPnWTX2TxOffn
/n6n03xXzslp7fwW1+yhkkWfMZpdmb/xn5+Zy2bOJw58oYcsOKe2w0dMcm/b
OYh42cPzGy7m27nTCFPYGb/IzN0tOj3HH3q1zV0gNsPB/MNcxnNY8ZW9fGEn
bM2B2ES+/Q9jjvEQT9UG5wLksxkn9MUXdhlD9Pn7WZNn2d8zF+Wn2mCORA/+
sJEvYgYXPskF72CsRuaud853wmt2ZD6QO/PwVe/gwf7csWaTGImNePHD+IBv
csI8gJzcidLOX3mDqzjCvty/xyV9+Zw7cvqQkXs+/FQnunfvXjjIa+34lXtj
ntEZPmZ9iwPGDPmXu13hHhm5S4gzfFVbM/bB4qCDDqq2ObvI3kHOXWCCA3CR
S5nTqmM4Qx/5fDdGyvfwhs1qOxzExrPsKcFYLGHjtzENLuqyuUfusIqnnFS/
5KyYsUH81cTclXevSK3DJRwVY7rpERs+5rwOTjiSuTSu4Ty+5J4XW9UPYwT/
8CX7r2JCrhpuPo975mvZt6DfeEGfWMCabDqNpeoRbM1tcl/QHJdt7Oav/Rjx
Tqz4a0yXI/qwg90Z32Ej9/AMrmKgL9/5qI37POIm7qm3bA4W2nsu52CcM9vs
K/nk3x2EK94b98hib8YEduKGcTfzAJhay8gnsc55JG7CT97jkJhnj42OzCFy
d9y8lG3hlVyCX+agYgVHPqirajt7chcJHvx0jyH70tmPTv3hT/Y42ACD/Lsj
PMueGz9iOz/xVo7hLu7IFT7KFZjhob55n/mKuss39oiJnMgYKWbW5zmrzf01
HIRpzj6sfWBpLcIetkY+/2DCDnFWl7LPr533eM9v+OfsA9fJxmdYiAH+yonc
k2IvTFPrM7+BR+5pZi9S3Dp16lR5jDvihzfia++Nf2Sxi96cl6mRPtZc+hl7
4I63mW/xR85ZP/E188SsJ/hFfu7g4kvOFu1HsJVfmd/CALfknpoRrPkHe/pw
Rj02D5WnOY/gF1n2wzwXTz6yC3/I0pa95JOXXGQfXI23ue+fex7Zc+cP+WpI
5vSZP+YuRe4ww1D85A3b1AR5aszmCz05X9THJ2OieIk3v/GKXjUAF+EGJ/kf
vuTfQNCBAxnr4YOf+metH7vZC6/Md8WVvezJvwOjH958wSPv+J+czFrPGEoG
zMlgC97y0296xMH9G9zIOVn2EtVIvDbWkSd/cpfNe3VWHczYKp7ZA2eHubHf
cl6uiCUZ7M95ljzPmSJuw4cdWfvD39ijXpCj7mf/FDY4jDPygO1qqnmD3+oc
OeLMZzH0PHdC2IlPyXFx19+YS5+xK3HOuJN1mzoEF1jQJ245e5LPxl7Y5QwD
V/mtDX7TJ1fFM+suPPIRT/El03d+i53xNXvzbMseZe6P8Z9efJMfdLNHDNib
O23ymK9kygntYaMvLrpjLZ7qCtzYzc7YpTbl3BKf1GM2hh/4I67k59+G4hf5
xiR25i41PbAx14GLcQmv4UOHeKlLcCY3Z6TuuYl9/s2T8Sv/DoedfCTbWAhn
8eMLnXgqduZJcIQVe3GUvbglf/nivfVE1sLGALL051/+3ZZ+eCIebMAVe6U5
P8x+fM5yyfCRv2KkzvIr/OY3PNgmt/nhWe6UsgcXPMt8GLZwyr+3yvo8/140
97r4JDeCk+94Rw474exeiXHYPhhsyGM/vTiC4/QnL9QDvoidvWmxEbfsH2c+
lH+7i8PasJGPuUeRPY2czVhnkKHW6Edn9icz9yCXTfJQDOGmv++5H8bPcEpc
8u+85HfOheyR8Dn/riB30HHSmJOzkZxlq52wsebAsYxHOfsTJzmcMdP6hG3h
Yv7NFuzEKXeecVrOaes3OfyDET1sVUfMiWDFr6xzEhfzAznPfjHjV+oaLNRZ
duEdW6zl1DX4qKt81i57M2okHeYG6po4wT3rHjHMfRzjMH/YYg4mb2ADC3MA
2OXfNuYuB97mjEU9Us/UFHrltd/0wB5v1W82wj//jlacjav/A7VJAN4=
      "], {{0, 64}, {64, 0}}, {0, 255},
      ColorFunction->RGBColor],
     BoxForm`ImageTag["Byte", ColorSpace -> "RGB", Interleaving -> True],
     Selectable->False],
    DefaultBaseStyle->"ImageGraphics",
    ImageSizeRaw->{64, 64},
    PlotRange->{{0, 64}, {0, 64}}], ",", 
   GraphicsBox[
    TagBox[RasterBox[CompressedData["
1:eJxN2+fPlVUWBXCYmYRJhGT8YIJRjBNiA8WCBVEUREUsgCAWwAJSBAWkKGJB
UeydYsGOqCgCKqgUjRU7xEAQE9DgZ/6IM/x2Zr2R5HLf+9xz9tl7rbX3Kc9z
/zth5sjJ/+jUqdOcfx/4b+T4eYNmzx4/f9R/DnwYPWPO1CkzJk0cOmPupCmT
Zveb8M8DFwf+//WvA6/p06e3SZMmtUceeaQ99thjbc6cOe3aa69tN910U7vt
ttvazTff3KZOndruvffe9sILL7SRI0e26667rl199dXtoosuagsWLGh33HFH
tevfv3/r3bt3fffZZ5+VvWeffbYZ44ILLigbDz30UBs9enS74YYb2uWXX97O
PPPMds8999R3ixYtanfeeWd9HjVqVJs1a1ZbsWJFtb3//vvbww8/XL6OGzeu
fOTX3Llz26pVq9qNN97YLrzwwnbNNdfUuBMmTKhYbr/99rZ+/fo2fPjwiueZ
Z55pl1xySXv66afLp8WLF9c42i9durTax5b2YluyZEl79NFH21NPPdWmTZtW
NmbMmNHefPPNdt9995Vfhx9+eDv++OPLtvjgyde1a9e2K6+8suyKnT3x6M9X
WLJ92WWXtZkzZ9bLuDB7++23K27fs/fqq6+2IUOGtFtvvbVNmTKlPfDAA4XF
5s2by65+8IbrvHnz2vLly9vs2bPbpZde2vG64oor2uOPP17x8k9MfLv++uvL
Br/wIGbXx44d2yZPnlx6wPVdd93VnnzyybrOd1jzj5/8gSdbMOXj+PHjO3TF
rjHPO++8Gvfcc88t3l9//fUag8/+Ng494VYff4stNvShD3EHH3HRCtt4fOml
l6q/F1/ff//9dsIJJ7Rhw4aVf3TmJcaJEyeWr6+99lrhEq2KmU9iMu4555xT
2PMVDm+99Va75ZZbyq9TTz21+MET/Zx//vkVK//wr098lB/88B2ufE8bgwYN
qlhWrlzZxowZU9/Nnz+/NMEfvrLvO+P6DPN333233mGtHR8HDhxY39Or79gR
j+/19Tds6INN1/QTpz7PP/98e+KJJ8rX9957r9qLi+ZpVR9c6ScPv/3229av
X7+qCfJDfPovXLiwxty+fXu1lXdffvll8envs846q3Bigybwyi5OHnzwwXqJ
Hy6nnXZa8UFPfDjppJPqOh3SiJxRT6666qriHB78oWt/y2nX1Rd2li1bVpjD
Rk6oKdr27Nmz2rzxxhvVRqzqB13SjLj4b2y68aIB7eS2/BA/3+UcHuTTyy+/
XL7zhX5Sj+Drb7z6DOcPP/ywfOQvu3fffXdpW62hm4svvrh4xRmfYfnKK6+U
vz6fffbZNQbdyQUYuU5rOKEZWOM//vMNBjCBIRv8x5va7xrfX3zxxfJ327Zt
9fm5554rbMTOpnfc0JIYjE3TdMVH19RN72oc/sUr92AhF7744ouqbXyFibbJ
b3lBL3DhO6z157f6S0cfffRRaRdu/IebuQlufGYDv8bmk1ygO2OLleYyj2hH
W0OHDi39w5qmYeY72sMdrHCi74gRI4pz+Ks9cBYLndE8/PiJD/i98847xRdN
6QMzL/7KBX7gXUzqCH3SSeZOeBqb9gYMGFDxm4fE4Ds68Z45zWd88B2GbOLL
2OrdmjVrKsfgCSMxyRP4n3jiicWn+MOR9rhUW+mdLXr3PT2woa7SiZiNTT/a
+k5bePCN/7gwb8PKnCR2+POXT+Y5sbKfuVkb38ETX/JUbHRhTH+nHsPTHCWf
2VTv6EA/WNAXjLybF2BsLocfnPWBLS3Icz589913Vee++eab4pJmP//884rR
y/j4lHu4pWsxwtU1OHzyySc1j1jTwBy2fDSXs0XzrmuTWsN3GMGCDvGCR9pU
82iaXZiqJ/zAQ2qWuF0TA5teqZ90ixucfPXVVxU/2zBlF+9ff/11aRwHaoP2
tM8X+lST+A43eGaul5fGXr16deW2z+zDk75gjmc5zD6faVg7f/OXzuWudak6
4Doscf/xxx+XzthUu+BNT2oFnbKp3sAfTvIpcyw8YM8O+7Qip9kRN4zYx6O5
ET4//vhj8WRdIPeSY3ymE2sC48E0nOorXnqBjXH4Jza8Gk/95hessi5Vh9QF
uLGHW3MdTtnhv7j4rLbwmb7Eghs21CvxyQU6lHs+y3uY049+cPFZrPrSPuz4
rR+7/N2yZUvFsXXr1rJDB3QiT/Rn64MPPqi+1gp//PFH2cAdjHbs2FGaoW0x
y1Uxn3LKKWVPXbIGY098bOGKTlI/5AFb7NICOz7jgabVzw0bNnSswfVhT1tx
mv/wFC3QqthSX9nhv/WeMTLf/fLLL4UzPcJdzRAPfvXbtWtX4Wl8PhubHbjQ
uP3Szz//XPjRlbbywrhw10dNgL1rfJJDapI55fTTTy/t8IsNXPJVrYAfrRjL
2lhee8eHsb178U2OaKeGqvO0oa4b199qJ3/Ud/x44QWm6oNxtct8Y1xcw37f
vn2FLX2pG+Z4WOkvDrUCbuzjW22Tp7jJfotf2SvRAH107969/KZpOKk3xxxz
TEetYE9MuMh+Bufw18c1uW5+Shvc49Q1+SWf+Q4nWpOX8B48eHD5Yyyx4GHj
xo0VN17kPf9h8umnn3asfdiSO+qltYlYfvvtt6oh1rlwwJGY1Ve2+IgvejdP
yUXX+aKP2kbvdAM7/bUXEy2IO+sudcQ6x9j2oWzCCRewxjducQdLmLJjXBrT
js3kpfqjFskJ9Q+2f/31V8VHy2y5bmx7BX6o02JS59iQ9+bQnTt3Nv/kk1po
LpBD4uEHDsQnT6zL5ZyaR/fWneI0F+iDh7/vLdQjMctZvrtOS2lzyCGHVJzq
aPJCTHR01FFHlUbFkj0xXdiH0jufaAX+antiyroC//yVx/imMfbgRh/+plP9
5RLuf/311/bTTz9VbTB34FqcfMJX1qz8M4a/6QLvsOeX62KDH9xhnn26OQNG
fDKW+PHdt2/fWquoM/rJe5ioi7Di23HHHVf68+IvrvBuPBjt3bu3OFYrvOjY
uhtvcgYPrquN9KceWKfIZTqmL+OLEY7ZP6sxfNGOL7QqTpjLq+QwHWsnVnku
N2lJPuJJfzxY08rp1Jzs7dRD3MFOjsCJbuCSPT0f4amm6qcG/P777x18iC9z
LRvmL9i5bv2r/aZNm6oeiQFn8lJ9pGt9+c8XNUFscheu9CB+dnFk/Scm86m6
A2sc04lrdCN2tmheLtKknLMegZl32MgzeoQ1X+HAPgxoGCc0aE0uBniwaf1N
B3CCm9j0O/TQQwsPOakvnat/aqiaDT984QMWaoWx9KdL/WgKdvg++eSTazy4
RgdwcgbJ706dOhUv2ouFXdqld36IS700Lv/VeWdr1kcwEgd88WiM1HHYwU0t
sO6Bu1jY4we88ZEzBZ/hnnMjMVj38IPecJ21H9s4o2P4yQWahX/OC62PzIHG
9cIFvtju0aNHYaqWyCfYqjH4dw0PxucrrvmNQ/pXF8UDOziq8cYxdmqgnKAX
9Zzfvs8ZCxt88a7+sC8m+QE/1/ABF7bgwZZ8hqs5wPfwlqPyn339/E1L4hEX
jNTy+CV+14zlXc7wSS7jFV/JG/Ebm4boAYa+YyNzvXHoQFvY0QKf+AgD+Kiv
fFWrs9fRlrbUB37SAw3s2bOnNA8PY8EZ53Jdf37LOxrNHt138khdtiYQC/7T
L3t11+DLH+PyFa/JCZqWT+LUDhbZB4vHGSzd4cC41jPmNLHJJfON3BM3DfJf
7YGHek0vfPOd8dQZf5u7adF48jtzrjH5ra28tLaEu7GzZ4AlvGAIK74kdmOJ
kZb5Ste+pzsxyTe60NZn4+CHLswfcFbL4LFu3bqyqz9dZh7Rlq7kPKz5wVeY
i4P+4QHz6FDM4tDPHiJtzVs0AXOxqynes2+nN77qL259sl6Dvc++y70Bsbtu
nqNR7fDFP7Gpw74Xh/hwjlsakJ80Kl5rFvVVHzZ8J89oIf6m7udcMec4OGfD
995xTm84h537IHQtHuPaF8LMuUjOJuhOnsl5azU4isecp/briw/6haEcgi1+
jW/9gHs5jHsc4Yp9+GnHnpyHGYzpEObGE0s0QnPdunUrH9QNWti/f3/HfQhc
0bHv1bvMAbAzJ/vb+OwZM/dQ+AVHeNIETZvPcIMzdT771JxnqImZT+WG+m0M
Y+dsPuehxk99gru9Pq7wIW76VKfpM9foDQa5d8TvrP/lh/lcDLRPEzA21zoT
F584Mtfzzbv28hfmxhA/jlPTcx/H+o9G4Oca39RSmvI927CWr9lbG1+seBV7
7l3BUJ07+uijC7fkGx+tsfCGY7kAJ1jwxffs0769Ak5ozXVcmRv9LXZ9+dqn
T5/CCo/GZBt+sIctHdOROOCmtsATxziEjWvGUjfhzTfxpHbhHXZylp/6Oj+w
Ds/Zv/H5Jr9g62/26EU98Jk948AID/SaPaV47Of4mfsv8gs2/BeHM3/fizla
z75GTLgwtjb8zb1aL3nHFry1kZt8xqW1rhoiFv7JOS+acy17i6wB5CgNWUfQ
hXb44Y89Rs6uaV99sF4xd+b+nu/FxD86xafx8YZjeItJDDTMlr2P8aw7zKXa
yaesD/gAQ/fW+CYP2c9ZEB3KQ7HLZ3jJSfGpg/5mh258l3sxeMCXd2da6rB1
q5opb9VDced+Ru4daauOyqOcmYlFneMPbvlOu2zDXT/zNrzVHzbxjgv4GJMN
+WTNpc7Sls+5367fn3/+WTGI33V5TRMwyj5HHzaNbc1L07g0NgySc9rGR+dI
chOX4qI339EGjHAJG3asF2iUPX6pXbSRMz9j+EyP4UN73HmnM/eExIO7nOmI
x7pUPxjym005lLUR37VVj3JGmrU4/F2DdbSds3TzMdtw87frOIyPqT3+5icM
4JEzCjHBLONn/2MM+wX69VlNwB39aEeXuadvjtMf52qEHKCX3EcUC0zkkhhy
j1CdzLMCWQfBA9/yXO4752dTO/Ox+qwfzrRxTo4HfMmxnFUay7kADmGaXJWX
ahJ904KckfM40F4uih3O4si6AVeu8V08MMSJfIMlLWXd65q1JJ2Jhxayb4av
HMIFTO2T7M3ZFMPf72uJ31ztmtgy3xx55JGFY8bHidzAVeZ+mIk7z1yIgcaz
VoIRPPVlA+byP/easyc0Dm3xzWc5DAO2YQ8ruNpX+FtuO3tV57LGhx37auj3
339fPJtnjOv+eu53as9mnm1Rbz1jkXUYTfFFXunPd7HCE3/GMoa29OSaOokX
WvdZfrAjj+mYHfGY02jaGRRfjaHuwinnW/zEB67kBG2ZT/mZuUhfOY4P3NOZ
uOQdP9VevuCCZsxzMNZPPf3hhx+Kb7nFp2iCj97Fxydc8EFtwAm/8uwNO7Tt
Gm3jlG9io28a8hIXXcojevYON+fNYoUVG2yyA0t/20dmTwInOWQM+FqHZN/p
Gm1krsqekAZpO+eg4mKPT3LG+Uz2f/ymNbWHvz7jU83LukndNi4Nmi9gJ7do
yv5ILuJIu5yrqonZa+X8Rh81wJzBHxjiGva4pg/8yXf5wRft1DhagZ3rap2x
xGluZMc6iT9idh+A367RqnwxZ2Xdb6zUlZzpZq/Ed9gZQw0UH22qI1n/2yfz
SXxZf+KD3nzGr3GsM+CCG74ZP/tf2NOE+MWhDR9wSXfaO9fNHlkuyXP+wsk4
tJ91XM6k6ElcZ5xxRulBreEL3jPH5Z4EXcGUX+qJ2qle0DA9asuGuqoNLvAq
17JHytmrWgFv2jFOaqEzruyp2eGbcwoxyD1txIrPPI/GNy/8411tNq467qWm
iFX+59kYNc935q88m2iNAzd7VHMN/eUZOy9Y0kfOmNjTHoa4sCeGK33wU6zh
TTvX8eZv/ptX5K744SVW+cL/cOY99wFy7k2P4sy+Tn7l3iXetM/zb2zQFXzl
J9vORfEoj9ngg/fMD3CmOX3tE2BB2/AwFm7yDJm2xoYBDKMvPogbDnKC3ukI
HvyiUVzAlH7oSHs6yvkijHI+KS785Dk5WBrH9+Ekz1+k1udMVVvfmbdyLyfP
fcofddraio984wM7tGwscfNR3Oq8frSbsyZnuPRBl7QqR40nVteNZY6HqTq5
e/fuwh9+5im4WKvRqVzmj5pHS7kPYt1FCzikE7HLIXMCbvkpFvseNlNrxJR7
GvD1HUzUldQt9n1m235WzaQ3cahx6oh5Nef42vo+94jFmecY9Vff5WJiMK55
KetCPPgejsbInj1rquwHcChPYU6bqbe5vw4v8fHPPMB/uPJB3aXbI444orjI
ebtzfbUddvzJOoIm5L13L9zLD9qWP/w25+lz2GGHVcx8c+9d7RQPDowth+k+
z2/Kc1irz7CRv9mn0IQ2eUY0a0s1kw7UFGPRlnmJBr3nXEb8clTcNMo/ffCC
ZzrArzWQWit2OvI3vcA++ey5Tb7zIfdq+Jn7HbjRH5d8whE/+M4OH8Uk39Rf
XEWzeSbNd3m22DUcGiO4mSfVQvHILzrLvhYutIEHPub5mzxTneflPKOljdj5
lftD6q5alL2Uc0tx8TNn6TjLmVb2KfzEr5zPfaac1WVe8L3xcj8af3yQN/C1
J4MTXcHGulq7PK9HE2zhjT/ZB7NrLHqmN9jkfqv5i685b/E8R86H1E57WvHh
H9/s8xnGsKMVvqhffHc9zwHx2VyVPLSWs89Rd7TLHpfvf99bsUsHedYpnPOJ
zmkTrzSsDc3KRZpQO4MJrvXRNzXHmPxnEz7isT60DrHGypyirhpHLHIIZvCT
h/rBJjzwW27mOcXcX8KHs1zjqjdZs9FFzvPzTEGegaNz9cSey/3Q3F+mm6yr
1Gd2+Jq5km+Zj12Dh3qoZtEqXw866KBqp2/OVfhrTDbELR5zl3Gc54aHnKnn
dw0wlPv6e+dv9slsyydjaecz3+mItmALG/rVT77nPi0+YAkTtTc5IWbj6G8e
1C/3H7IHoAnaN16ey3c9Z674yRrJHjT7Dvbwk7UAHoyvr3W1OOQe7WWPwid+
w1Zty7OjqR/wEm9yxPxCy7mfAgPxsuVz1kX5rYbc0TfPr2mT33jQe/SND7zz
xxyuf571YtO6LOso2OCDbS+5pj1MPY+AVzUnmssZg755xjy/T8l+GqbwEiN8
1D+Y0Ku22tAzHLPGyO89MmdY92VfkOcl1D3+GJuu5LEzHnOH/q7l7B23OX/O
M7nGgYn6ZyzY5zlj3+HUZ3bErD8dwTjPO1kPmFuynuNT6iebuRcJq5x75tw+
956sg6wJ8oy7PjASp/kqexe6gVP2Ydn30hR8s6fMHhRm/MK1fGaDNmlIW5qX
c/ScNSjs6IZPeY4ovzWSc/CAqfUNDugHp+xkX579uvs9NCF2+MMMXs4j5DY8
nMfINety/Xr16lXfw8V1PME3z+PglcbEx6essfmW36gkP8XtbzlgbFrCUX7z
5Z2t/F4AL3CwbrTWyW/HaIx/5inc8lNfcamFeWbM/BTd6AMnHPMLt3jBBxv8
El/WL2JTb3ApJj7j3dxqvsKJ8bMPwaGclJ98xm1+L5OzIxrKM914ynN5xj34
4IMrn+iCluDHf/ey4KGuis94YjI2fsUDJ7jAVA77LD/EkvuWapv9tdqSsdXy
rMfwoEblrIhOjj322Mot69fsP/RhC994gaNxYKLe4s8YaoB8g71aDUPx8Y8W
8qxnly5dqsaJjz5oAiZ8yFmsWNhRF4ybfKJZfubcIs8z44Z9NqwTMs/DwZrd
Z7mk3tICO/RlLPF4ZjfPUsOGDjp37lz++i6/W8hZt3b8z/l87v/Zv8AEf/zM
89Da5j6UMwn6YcPaIVrOc4R5lgUGfPKCce5r5Pdr+DEu3apv+T2T+4vOL+GX
/apxcCFfrY1wJV/UB3knvqwvrWPpHt7m1zzroH1qND/5r3aYH/mXZxphwlcY
4IZfalnOWuULzPhl7YIz+31ahFGeWcOvGLMegGNygD18ZF63BlSXYEbXeYZW
PF27di2+cUFPef4UJ/xkI/sUY8oHtsTlM83nt0PqjFfOLrMe4be5QI1lE8c5
P+AbfLWV3+LTzrkhX+Q+W3lGIb9nwXOeqcv6Wsw4hKl2qTPGl6f57WCe7YAr
rNSJ3B/HrfUuu+Y2uKpTucea5xqcF/Are2b5lf0de3LDO3zoCa+5bwNPfcWa
5xuyN4YPHZlTch7NTtah2vpsTHbNV3nu3Zh4ghV+2ad5feGd3z7lnIJv9vT5
jQh9eomTvfw+V85pzy82YZn9gHoOs/z2Dw44z5zM1/x2CM9s4ct3fM2aLM+l
4UeOyEf2+CqG7MXpUX3Nb3zNB+LAk+fjzQkwyz35/E6KT3zGmzyhY+cyarH6
qta6R5rnQ7XPbxryPBW7XjCDEz7xpw7ILXXXOil7KH7zgd75zBZO89yo2gFj
3+V3TfxLLcE3jOSFuI2tn1pEH3CHmToC9+Sq6/I+z87lHDfP02qX31vhPr87
N5fz21qCDvNMQ36/RFd0AFNtcY87Pmdvikdzn7k1vxuDr77un8gRWItNPOLm
Mx7yLA0dm6fy+zGx2TupU/CytoMhjcOYXuRDnkXFBfvGzDPd/wPDFQDe
      "], {{0, 64}, {64, 0}}, {0, 255},
      ColorFunction->RGBColor],
     BoxForm`ImageTag["Byte", ColorSpace -> "RGB", Interleaving -> True],
     Selectable->False],
    DefaultBaseStyle->"ImageGraphics",
    ImageSizeRaw->{64, 64},
    PlotRange->{{0, 64}, {0, 64}}], ",", 
   GraphicsBox[
    TagBox[RasterBox[CompressedData["
1:eJxN2/nT1+MaB3DOOTPOTMwcP5hhxHTGWNqkkJSlbGlDpZIslRYlpV12kUqU
kH0JZQuRvTLJkiWM0VAzluFnf8R9el1z3s/UzLfn+3w+930t7+t9Xff6/Hfy
nFHT/nHQQQfN//f+/0ZNWjxo3rxJS0b/Z/8vY2bPnzF99tQpQ2YvmDp96rx+
k/+5/+HA/3/+tf9z4YUXtqlTp7ZbbrmlLViwoK1bt66NHj26vfDCC23mzJlt
7ty5bf78+e2NN95ow4cPb7Nnz2733Xdf/f7EE0+0Bx54oF177bXtoYceaosX
L24DBgxot912W7vuuuva448/3jZv3tymTJnSbr311nbVVVe1U045pa1Zs6bN
mzevPfXUU23WrFntmWeeaVdccUXp0dez5cuXt9NPP729+eabZRu9N998c7vo
oova+PHjy8ann3662l955ZXto48+ajfccEPbsGFDu+eee9qMGTOq3cKFC0v+
pk2b2tChQ9uyZcvaY4891rZs2dLGjh1btkyePLl0XH/99eXDa6+91kaOHNlu
uummenfHHXeUj2RNnDixPfroo+3+++8vW/z+8MMPlz9z5swpGydMmFC2LF26
tNpu3bq12rELFuR8+OGH5e+kSZMKG3peffXVwv/BBx8s7GB/6aWXlm1jxowp
n9lP7ogRIwp7fh133HFlK70bN25sS5YsqX79+vUrfPgFC3HWZ9iwYW3atGll
m++rVq0q/+B+++23t7vvvrvs4guMpk+f3t555532yCOPtPfee6/e6Q8rcdIe
RmJ44403Vj/26Pfss8+W3EsuuaR8IoMd2uzYsaPkXHzxxYUdfPiWuLBJzK65
5pp27733FjYvv/xy+fzDDz+09evXl8w777yzrV69unTxE299Zxse+h3W+C1O
bCSPzXh7+eWXl33kwJB+esWJPZ7htf58hJtnd911Vxs0aFD9xDvy+KKPD3zE
jv3spFusxYWv5MNy0aJFhSEbTz311DZu3Lh29dVXlwz95A17cIZP7BQnuOon
hrBhm/fHH3989ccffcNFHOMHTIITG+R1z549iyc4LTbdu3cvv8QQznASN36H
U2KHk/Do27dv+UY2neSQC1tcXLFiRT1jL//YSy5fcEJNOfvss9uQIUMqNnSc
eOKJ9ZOd7JBzfBk4cGDp6dWrV3GEfH3Uo5UrV5Z8evhI/jnnnFM5LxZitHbt
2sJKe33ZqZ7JG/EQLzjiMC588MEHJZONbJHDsQvvfOA4atSoshPO8IGLOsJu
2HhPt7pGL46zRxsy5SGcxY696hr7kxd4Ir/Zlrr27rvvlq/0qZHyG/7qtxoh
XrCBmxrEN7nhOX3689/v9Ii9uopb4Te/6XvllVfqWZ8+fUoOneqsfFIDPRNX
P3Gf32LLRxwlRwy++eab8oWdfsdT8ZQffqo16gEswg+5ARfYnXzyyfUef9jO
Dvzat29f1U4YX3bZZeUzPomd32Go35FHHlnyxJsd9Mpt8ZS/eC2+7BdPvPWO
DNiQAR96xA1PyMPFl156qWQaVwcPHlz4sJEMfGMLjslfduMdXrABj55//vmO
ONMPVxiIoX7w92GPuL///vvl57nnnls20SHOZ555ZtnLFzmhDzvZ6ztuxG7j
MP/pzXgkP4w5+IRL9MBLLOkmA79x5sknnyzu4TGbxFMc+A5zcwDy4cU2bT2H
D66wBd7k8YXfZGXMlMewgpM6SxbbzQ3gpi6xF5/Yh8N08If9uIGP7MJd9tKH
X3LVO3FVV+TBWWedVfMDH9yGITm4YPwlX23io3GDX/rJ5/1TqooXHpEPS7bi
Bg7wj04YkgVHuOI1v8RbruCt+NFrDAhf+IV/fMYJPrKLP+IFA9/56j3b5Y92
cMArczD8JDtYw56d+Mk/XFSP1SEcMScST/bySZ4bhyM/8WEn/9QLdsh5MvNe
LZa38GAP3OEEl8w9kpNkq4Gw8Izf+rz11lvFGf6xmT3GL7GCKTnGJXVOPrKP
fJjgvzEJX4yFuCV+5513XsVN3vBNDMTXTzbgFRzgf9ppp3XYDks+XnDBBeVH
//79q6bCVF9+GkP0ZQ9bMx/ij/zHHTpgBns1QB30gYH3bOMDm/gpznibXCTL
cziJmRqJb/BQE7QPXuqRPFJntaH3xRdfrNwng53qfsYdfdmL03gBR33gxx99
1BDt8PeYY44pu8xZ9Ffj5Rw+G7v0YTP8xNb4yg4cxHV28E2s5ATuGHtgivfi
T7a6xG4+Bgs1g2304SHfyRVTdtNv7MUz8yQYwxwn+AtjeQwbNvJXzHEXb425
5jpiLWflhHjClR6/ixlbwyu6xc8zMcAVHHruuefKv6x7xE2usMFYR5Y+9ML2
k08+qVoervCbj506daq4J1ZyDF9xk/yMrVnn0BecrDmsT8iV4+oxPDIf9lxM
Mnf2zLzBGMpWNRL/2SyX4KKdD57BRl2Cg3wgT73ju9iwRR8/6STDWs46Q1/5
xCY6tAvGMMmYyFcxwxcxhgU5559/fvnud3xhI46Ip9jgHr9gBjvxZ1/WLuqI
d3KOn7iW+iNH4IBLbGFTxnrPxIYNqfXs4McJJ5xQuQcLYzb79TH20NO1a9fi
qPFWX3kd3sAI59VdOnGGjZ7LC/LVc3i8/vrr5SOf+EK+5+zSVh/rCTZrgwNw
whm/85PNbMIVuMD37bffrlwjU11lJ71iQyd7xUi85IEYwDjcY7P8FwuyjEFi
Ro7f+aqe4Ag94aN2+uGSnCRLbYcD+8RMznoGK/rkiXokl9QPcmFLFruMId7x
xXiBb57hClxgC0NchR3Z2sIi9RY+MM0Y2bt37/KfPHbgj3wnlz/slE9Ze9Gf
MQFfzI3hzGf20wETY4CcEBN5w4/wWhzIhhm98kj81C/91ToxJY8/fIOrD/vY
JK+9xx+5QKeaiKeZ77LX+8wf9RFn9mdvRlzVMf3VYP3VCVhmvtWjR48a9/QL
ptqxM+tzH+MF7OOjuGctzF/YZ91ljFCXYYLfcDXuytGjjjqq9khgkPkK/MVL
W/NQsco8EbbqlTkCf4Il/9TW+AhLtZ1/agMb+JN1G/8yhzAPoJM9mV/LBfaK
A1szv9UWruJgLE0c4AcjNqt33oulmJNJdub0nh9++OEd4ztcjenk0yWOco6v
MNaHLcY0vvOHfDXSuIP/ap58Mmbwky24Lu/ZaN6iDx7LaT/ZhT9yBMYwEFsx
hwE+sBXu+KIfuXwyRoqX/nKC7WIPG/r4ZHzgd8Y+ssRX/PXzPGs9mPE78/K8
F18YZbwTF/awzXtzG3w9cD1hDKEXp3bv3l0Y8sfv3uGq2MOAnl9//bV8Ygt8
MweVz97rL4eSF8YQ9vCDLeal5h58Ez/7YGKjLoiheqgtTMQOX8TqkEMOKZ6r
m97xz5jDJ3UotR2n2ZE5NoxgzpfUbfO1rP3x4bPPPquYfPvtt1WH6fvxxx8r
ztqqZeoGGfzDD76QxVZrETGjx5rLeIgnyRvzALH2MX7JN+9gnP1JOaMP3sNX
P+1xjJ3Zk818gAxrH3pxKzxnM46QBVMcxDVzXN/1k+dyQC3IWt+Yw2cY4tDH
H39cdUic5IlcFR81Bn9wyh4fHWyHh3oOf/bwi6/8YTeO0KGvWoMvMIU7fdqq
O3hJD46zz3f+ZDzTVlz5jgdiAm/5hkvGaDU7c2n4wM9aBoa4iC+wMv+As9w3
rsJBXpsjiaX5vPrIbv0yp6VHjH766afy1VyG776LKU7wzRyIP7CyV8pmMcj+
sfawyZwrYy3Owkte8pmPMFMD2RMuw0F+iYG+uMI+dZv97LY3zX+8Fkd4izFe
s5t9+Ozfzp0767n9CJyWU35Xz/SHDdnyFr5y0RgNN7GSS+xkA3/kB5y9w5Gc
sYipd9mjtD43F/VOPeUzrPkID3jBjxzPxE1s+Y0P8DAu+84GPrIXxzJ/o0Pu
shsuvmfOZ6zYs2dPyYW9WKqvakv4yW/8zLmE+ImlOMMI3mIhZuwSP9ySq3Id
5jjK/r179xamqXs5G+GfOVb8EBfy5FzGVbjRjfvZj5fT+mcvkS58yFzW73iG
z2Szgz/sokN927VrV8nWhm3iII+yf6pmi5vcMN/mm/0wGJjvmtORlz0O+Knd
9NNNr3kQXqhV8hQ24sZX2JMrl9WCnM3gk9qTcyG5JF9xHT998BJP+I8X5gfG
LT5qzy6/k8MfNshd4x39v/zyS/HBd/lCF06JIf9ggbvksRueclw+4phalT1w
nBIzemCrj1hon3m4d+qJvbfszasbnnknr83P6OQXnXDhS9a3sBBHXKZPXzUS
ZjjPR5h7r7aJn36wz77F9u3bK+/4Z8wjnxyxgz8Z+IVbyTO+8JNdOfvTL3vg
6oF2uJK5PGzEi7308kV+wwI37Mfgrb5089E4yja4eC5vsxeZvYPsK2XPzXNy
4CnWuOenmuknW/CMrJxh8Jut/ITNzz//XGOfGMAp+8Rqt9/Z4hl55j9yhn/i
xS/+ZI+NLXLV2KOmqBHJB9/JZDts2K/GwRSO+pJBN5/hgvdwow/34Awf47Z5
lXqQ/RnjvX7GKnjISXYY99UxGLAdJvIdz9mQ+YNYsRkmMCNHzdFOX7jhqvlf
ciR77sGMTu+1V+Oyp5TzQ7az1TxCHrANv2CfsUSM8Ble9MHPOGbsidycPZkb
iYExB0Y4i4Ny//vvvy88yFDXf//995qjyne4yA324oK2nsk/8YAPW3KWrT9s
+Civ4Msf+x/GLrmZuTNbtZf/7OEHHNRL+tRReUtu1lLqqXYwDZ/kMX2wocN7
PrJbLHIeQSeO0pU8913fnGfhF65pb6w35uSMNPvR7JBv2ZdmM1vhC3s1iU7+
4xzZ+OO5/ql/2qjH9Iq9dtnn97v4wZJ861u8Tv3FHd/p4zde5pxMTMRK7sBB
G7qy3v3000879l/lghjBKvwTezL5y/cvvviiYqV+Zz8GR7LPpJ/4+8kmOvBN
Oz7JVbkCi6zjxQKHcqaYsw91y9jHP8/4rp6Jgz58Yhd7+ATL1L7YzXfvcvYh
R3CFrezIGjH7eziU/SA5hGN8oBNGPmIhj9Sy7JnDnM1814+f6qMxxdxIHOGJ
32JjnpV7FOwkRz+/45H8ttZVT3zgmbNHOMl3e3iZa2afQ5/sAcAn6yH+Gruz
h4N7cM19nJwvqrV4xx4+a2v+++eff1aOm9f5aS0orjkv0xdmsIbB559/XjHX
zk91wbwm61L9yMaBnAfhE7vVUfbxi/3yP/MD/bUlI2s6/WEIc7EhQx/yxV9c
/A4b/vmurb7ulcBNjHK26L09ENwQN2Nd5lRinfsk4igXxYQMftIHP5iJtXbG
I7USz+SKfIuv9HqPi+qfuSAM1QT24FX2UP3kMyzpppM+fCCTLvzEX3VSPMRe
jpiPBvfsB/mJD9mTkjN0Z+0p37XDBXUQN/klV+hiP3tS0+15iAMd27Ztq5/q
XM4uMgeAvXh26dKl4/xRjuG0OS3f6bSu5sMZZ5zRMTZnLowXsPFcnRBj/FLv
6GS3vrgCJ36KHx3mS/ASS7xle+puzl3okBNqMtkZR8iXR2okDOT4gXt95Hif
uwTky9/sb8IVDs4F4BY9nhk3zE/Ejg9wZqM9GP6KX85q2Wp8glXOI+HsuT5k
504I3IwdfGYXjrMt98OyVwcntYAP4oPXfrcGwAX+/fXXX8W33377rXxii+ew
lofmAzipvzFGLZCzYpR7DTmvyxyJHdnnFAvtM5/Wnh+515VxgL8538EdeSS/
xcKYqJaKd8Ygdsovc3kchTEZ5gA+zkHEhz7YwSL3IWCcuxRyhBwYq53yBQ9z
Zqvek5EaJh7ZS5E/xgzxyl6+XBBXcSJLzOnil5w78KyJPHWCf8YPWIkBfulj
fe05H+mDMYz4J6b8zj0POMFUzHLmk1qrdou7Wv/ll1+Wf7C0P+cZ3+h1/8Z8
yzgAr+zBqHv2/H33Ud/Ekk3aZj9VvNnoJw6JLTtTY8mk9+ijj646kTVk1s/k
4XP2jPmWPc2cHZCTu2hwcM8te6Wemy/w3dii5sDFmMAucaZL7ZR36hG+Zl4E
l+z14zpd2Z80P5DD9LJZ3ckZi/5qDF65x6BdzgbkDk7wHW5yNnfa5KxapH3y
w3v7HnDKmefBBx9cmOAHH7yDH37IEbHhqzqFY3CAgfa4ZI8DfvY71HGctufF
X/zDF3GXx7m3Zdw1huCpMVYf2MFGfNlt3em7tvDwEWt69CMrdZ6uxE5uqA9s
NWaoRXJPPmaP3h6iHLBXAFNcgI1ncsLZgljBp3PnzqXXM/NZeMtNNcs8n53i
q5/v3333Xa1D6JWPZMKDfPbihvjrH87nLlvulOYuL1zwmG90qgVirQ8f9cEP
8wNjoTWfeGceYK4L16w95Rrcu3Xr1nFWyR79xMn4RB6s9fEOx7TLuZF+1v6w
SU02bxMz8cqdZ3Hw07xTvmobu+QRP7Ifn71utrMz5zv0ea8OZC5Gh7W5nGYn
e+VN7knppz3bs8aRy96pSfSwRdxPOumkwjx3KNQUNYJcePtkXoNDPlmTG2f0
ka94kP1wtouhuQeusYH/ajSbk6fqYu4iZV2H0/z1PB99yeA3jn399delN3yR
s+7zBJucf+Q8IHt12ouH+mTeIF7Goey5sj9rE7XC2CJOuOWdWp59UPNTfPDJ
OskaDxdyB10c+UyPfFNjMn7jD5/tE8DaWEVn5pbimZwgB9bZI2QDf8SR3vBU
rPgLLzHy0xiN0+zI/TW64Yx7sDL+ySdYqI1kZK2jLuQdnTkLzHmgeYQ8MO/D
e3UA//hDF7z5DUO5z3b3isyv+J1zA7r4k3vuWRv/8ccfpTd31dUM3JbHanzu
UuuvnpMPBzbDS93AObjDCV74wE51FQb0Zg2aOwFs0Cd3N7RjT/6uwHiH9+5Y
59w893zI1s+cABY5h2YfnfSJJ2zMi33Hc1jDiAzjlXqWvwExLsgx72Cfe15i
gM98Va/FVpwzR2RHxh0yjAl8yPhBh77uZYiD8Ux7nM34jDu5pymOGUd9V8fD
B/HO3QF+5JyRb2KHH8YgfloT00eP2LKXTHHN+TJ5bJP78gLH5G3qRe5EyY+c
XWVuh7/6kGUekbVD7nblHj3M1A7v8Qi/2ZjxF0+N7ZmL8sN3tpGBU+JgfJNr
8MYHHDNfJgff6SU3d3Bzb4zd7MicKvcFxZUP4qRu4z1dYko2bmaNaYzMHWb8
wAf7VHIZR8MFtnsmf9QjvFM3+ME2dVmtgJN8h3XO/PnBTj+zt5b9Em3UZXGA
d+wQNzVYrPCBXjWVTexP7mvjI+buocAod+RyVq6eyTF9cCR3t6x1tSHbGVPW
MDiYs088gFP2aXBKLc/fnmQf3jvczBkh3HJfgm75qk7gCJ/gp41xS67nLmHy
iP3mV3yFLR5lH0Ru4F7OZ+CixshDfPQd1jiUPSC/05n9bvOs4G9+SX72hnL3
yhwcVuRk/0L/3PMSN23wL3dz+G/eD3ey8jdb4gOf7KfAmg/ksY+8nIt6B1Mc
9QwmfCQLdnCAPV1qqXe5+02Hj2dqFc7m73C++uqril32SGBvb0D8c7YqTpnz
4So+eacN28PB3J/D95yDGj/U79yZSW3DodwjEAPnSGTm7wTULjnmnbbGBfEh
g/9qP5/owiF12jvrC7bk763Ym7+ByN5Fzr/CVXZk/g174wJ78VSsc9ZmLeI7
mbnTyDZchQFZMNLHvpw6gBfGiez952+esieUu/ZsxD262YAf2X+XA/yjS0zz
d1vJdZwxLsoXXBBHff/+++/Cgr1yAGZZw4sru8RQ7VFrcSv7NuyGF/6II6zV
A7GBVda97BZD9oqdvFFD8PfQQw8tu9nmPII+tYY/7MBnmKlRxiJ2wEmdhlXW
XnINDjmvgaE6kHtm7NFPvZTbB97phAmfMkeEMXxTV4wFfvIHf8k2h3AWwVf4
GKfIhDs8+ctutTB5os7AwpqWjWoA7htL5KP1W+5Ci6M2sIUDnOGSXM+ZedaW
3qlDbOPnEUccUR/1KH9Hi0OwsEbInpO5Ng6SL7/gJ7ZwyllM7kqpm+bOfMpd
JOss/DLewkCe5bxQv9Sy3LHyTIy9x0EYsksc2Epuzkfzdwds5Z/nuWMtl8Qk
d+X95A++yFk5bL0W3qln4us9TrBLreULLskFPsMs9yfJVcfogUPmo7DIHr+4
5X4R/WTAmB7xkEc5n8i6NXe97SngVsY8+SX2OC3uuUMjX9Wa/L0oe9WE/B2Y
9V/W6Vmfk2cdru6IP3vkT3Ihdfqwww7ruBeqNvJJHz6zFVeyl26OAc/cc8o9
ZTzARRjnDmX+5iX3tuWo7+LOB+u23L/PuYB6k/uvuTMP25wX5m93/WSn79n3
y3pQrHO/UV867BVp57v8YB9Mc+arfe4h65dz4fxtqLlmfPNcnpsTqVl85Lt3
4o07+btz8ZNfbMq+DjzhDgtYqme+iyk/6MzfLuJw/u4osYMNObkzJt/I0Zb9
uK0u+51udpn3wzhzInWWz2SIufjLKz7SDx9zETzFFbVVe35mjDEG5Q4jXhx7
7LEdc2lY048jdIpDxlPv+YwPWdOYD7Er497/AJahAN4=
      "], {{0, 64}, {64, 0}}, {0, 255},
      ColorFunction->RGBColor],
     BoxForm`ImageTag["Byte", ColorSpace -> "RGB", Interleaving -> True],
     Selectable->False],
    DefaultBaseStyle->"ImageGraphics",
    ImageSizeRaw->{64, 64},
    PlotRange->{{0, 64}, {0, 64}}]}], "}"}]], "Output",
 CellChangeTimes->{3.721290766527745*^9, 3.7212908332445607`*^9, 
  3.7212908873366547`*^9},ExpressionUUID->"c739abdc-1ce7-4307-9707-\
283acbe86605"],

Cell[BoxData[
 RowBox[{"{", 
  RowBox[{
   GraphicsBox[
    TagBox[RasterBox[CompressedData["
1:eJxN29XvZcXWheHO+Qj5EhLgjgQCwd3d3d1dG5pGG2jc3d3d3Z3gEtwSEkIC
FwRugb+Aq3V4KuftQLL57b1W1awxxxxzVq1a1UvNPGXvY/8zY8aM0///n//t
fdTZW82de9S5+yz8z4/95px+/Ow5s47Zac4Zs2bPmrvhzP/75+KW//vM98/n
kksumS688MJpm222mS6//PJpv/32m4499tjphBNOmC699NLpoosumq6//vrp
lVdemebMmTOdddZZ02KLLTbNnj17Ovzww6d99tlnOuCAA0a7K6+8crrmmmum
4447bmL3sMMOmw466KBp9913n0488cRh3+9TTz11mjt37rTttttO999//3TU
UUdN559//rDvo+2ee+45HX/88dOZZ545HXjggdMxxxwzHXzwwcP+eeedNx19
9NEDl76bbrrptPfeew8b2hnv5ptvnm644YZp5syZY1x/+XTjjTdOq6666hh7
gw02mK677rrp5JNPHvjZPfvss4f/eNh3332n008/fdpwww2Hbe3g1tb4m2++
+cB6yCGHTNtvv/3AcMEFF4zfV1111fDl7rvvHtcef/zxwRUsOMTZtddeO67x
yzja3XfffdNaa601bbnlloN/eGDdbrvtpquvvnr05Ud8i90RRxwxMOIK5+zt
vPPO00YbbTRsaK8tvw899NCB/YwzzhjXZs2aNWKwxRZbDCw33XTTdOSRRw5f
zj333MGF9mzzH6+77rrrtNVWW01PP/30tMkmm4x47rLLLuOe9rjGn9iI92mn
nTaw4wPHuDSuDz7E8a677hp2YTGO8eBbY401Bh42dtppp2mHHXYY2qAD+oNb
ux133HHYvf3228d3GsSFv2LhGozswsEmDvBzyimnTHvsscf4rQ9/tdltt90G
d/h3XyzYc+2pp54a7e+5555pzTXXHPeMrb/YrbDCCoMffNMRvDihF1oQswce
eGC0xxsMK6644sAqxrihKT5fccUVw2e4+IxXuPfff/9xTV8Y5DAct95667gG
K77lEdvGvuOOO4bu6FibrbfeetjMPp7x+eyzz47YyY9HH3102KJZ+bPXXnsN
HmmEf3DwDad0Kv/4IVZiipf0TlPiRJ/izn+Y6Jkt1y+77LLRVy7DhCe5fM45
54xrPnw66aSTBj/8hdU4uMaB9nJKHRIvfuLMfXGjG77CKi/kDE7kHrsw+euz
+uqrD53SAww4dZ+PapO8MT4O4Kcz1/295ZZbRrzoCVY80LpYwMsX3+HcbLPN
hv5xbVwakEvrrbfe6IdbHOOEjw8++ODAQltxgkf+iZsx9YcPFrpSs+Ao9jSG
B3mLC7/linrCP9dwhhu+4ZRPMLrHnnHFjo7pgj3+04n4q1HrrrvuiLX+sKof
fsNPE2qVOKmd9MGGePHVb9zig1/845vvxnFPjuCZbbEVK1qlpZdffnnUNZhh
5b944YBNONOGWDS/yPHqHdw0gkvYfJoblltuudHeb/byS83wETP3aBq25557
buS/a3TFD9jFCP/y4uKLLx7Y8e5euVtNNueZW4qR+sq3sNCTumyeDnO5x1f2
5RVNwKqOqQM0SDP4hE+tkl9iXl9Yyvlllllmeumll0b81T01SF0wHt/0rQY9
8cQTAztcOFWz6IfejCt2/DCue2oS3dC0e+uss85ou/LKKw8cxuErjnAuD+hI
rPlvnVLNMr574mF8nNGlGo1feoGN3zRIC2KEO3nn3sYbbzx8oVN98Smm4icO
2vMZr2zwAc7swAeL2MEDx2qrrTbmO+OLRd/xSEs41dZ8gnNY5KFrxqJ/tU48
cU7X2vBTzW/9hB81RTzEGa+33XbbsE9HtGc8GPShB5jXX3/9ae211x7+6yfm
/IfFvADrsssuO3z59ttvp5VWWmlohY61xRHbsFVXxVCc9eFH6z6++y2m4s1G
85O4aEM3YotvvuCWLvkNt7jBSjM4ES9jV8/KQ+uWhx56aMSKRuDil750pb6q
xcZtXldv1S1j0hx8tGN9oA9/5IH7aorfaozx5LS4v/rqq/N8phF8a0v/8ONL
zuqHL/mhr3vqiGswGodd3/MHfprgpxxW79hjH0axtMakOXZxpqbhU06LEy3A
pZ97aiV94Z1e8Cfm8PngTj/5oG+1hn7oQzz4q/8qq6wytKktPsWIRtjnI024
7hp+yn2+yzHj9hwgJnSNE/7zXX85bv3CNzqTfzhzj4933nnn8MM4sLIjhn6L
Jzvwwi1+nnvYwhvOjIdXmNiiE/zRvPHEjj3+yy15KEbs44kGYFIH4G7tZVzc
ygE49LPWMNcZg5bh0Q431VtxwsPDDz88vhtbfbDWYosOjO+5gi7FrGcAGja/
4VS/1j9+a4fLar740bgaAfdrr702+oi1eap4wUg/rf2NLR4+6jJ/2MfT888/
P/rhEw5aw2HPRzjCiTznv7HdNwbb1X3f2fKb3+JcLsEHD3/UfLbU1uoRW9rT
lPyAhT7VvNYIaoD6AIP5Wy5p9+STTw58X3/99fgtDrRDI8akV3qXj/gw74uH
Nvfee+/gpppkTLVOzdbXXFEO013PHfgqHnSnDtOxWJkXxcu9OHK/GsFHmuIT
flovGoeW8UcjeGOb5v2thtPM0ksvPeoiv3BPp/DTMV6bb9hi131jV9dps/XQ
oosuOvwxpn7zzTffiIm+8rJ5AG48iRPdsF+uyA025ava537P6fynJX+1YQ+P
rXtwY442Jg2zi2vtjKUtnbDNVzmtNol/zwALLbTQ8FsOv/jii6OvWLbeaQ0v
53DZOlqMjcc3f3Fk7hQbPluXiDMMrsHrg2dYxKs1lryibbbK0/YVfHDsGm2l
ARz4Cxe+4gnu+FTT+CVn+GU9pb9Y4b3aY25t/UDDdKoW4IUOiyEcfvOLJuV3
OnVN7tIjf3Honn70YZyevXDHd7FwHxZ+iz1diFN7HuzqI9Z0x6b5sGc3MZSn
7KhBuOAH3vnNV3ETH5qEDUc0wGdx4kdjN3/AV31igz/8U+NgkBfiJi7GXn75
5UdfPjb39GxrnOqG7/C8//77o21zjpjhV13RDpZnnnlm6ED94pN81las5a8a
Zz3T3pt2+vb84bnXWPjTl9bMI/iXJ2oOPPhTr+HHD8x8ZU8fY4uxnDIPi5v7
/tIY39jwXEwXYgKTv8YyDg7FmH1txEc8xdWHT9U49loz4qE1q/iGq3rAnli5
TxfGc09NwA1tGwfP7WPgLS2Zq3Hkrz70w6YY4hBP5Yz5Wj7RDm3QBEx02h6P
+RHfxQ027bRvnsCDNRNtGdv3npvgo2vzh7btW/kNi7H8hp8WjGlusnaTN3x4
4403hi497+iPX+uv6lb7u/qrH2zAJ/c//PDD8V08cCDudIQrcfGbJsSWb+pY
63/+0hl/rLX5BAdtqAFiSp/Gkxu44gddiZ8aLhfxDIN7fBVXGjDeCy+8MG/e
1A5OuNiEy3jqljbGEwsf+PDHXnua7uvb86z95PaotZWLtO8e3NprAzt/XOOD
OmDdpZ11vHWFMfGrjrJhHSre/OSb68ZWx8TJ92q/+NC5Z0ZYxcy49MiP5jJ4
8EA3YuWea8aFh6+wijF/tcWxMWmcRttPpTk6gq9nLjhgYwO/8ts47osJPWlv
7iqH6UJNkCO4tPclTnLefoyx4MIRfum1PS646FXt6LlKTej5oL16/rHv88EH
Hwzb8sZzrDlNXahGyRfrQrh91ANx0wcu41oTsv3YY48NPuSS+KrP/95LaX1u
PsSXuS7ttNagG23krvuu0wf+aNJvvKjDxoNFLbf26/m+OZzfzZH+/rtGw4ND
XMqv9mis68VYPePD22+/PTi3DwR/61v++y231Ul1D1905vlKzOWv63iiOX3w
RYc0jNvWTGKmjbhVV2DDg9orruzTSftwtA2LnFliiSVGLtEv/9RV+uALPZlD
PGPb1/53XIwl7/GrXc/muGfb85o28NlHZI8fuManuONfjrafrYa156EminH7
k/C1vmWnfQ8+qF3qobWZPuIrBrCKpzyhWXaN1VwDK9/Ek11j9B6q+k5Xajje
6A0eOrQHQlO0Tbu4UUPkf/hwwNfWseKpjXv2EnBAB7QFN95h4hPcxm4ty476
ri+MNGBMvuNFO3rno3iwRx/iol3zpNirB2Kj3rZ/giPXYLf/wAbt4ARn7M8/
//xjfDyXM8ajMz7QJx/wxo7Yq11i4TeO5ZPxtPERC7Wh2kT72qbznsPElG28
qHVsyh/j0hsePvnkk3l7lPzV3lj4ax+cfTXEeDhV6/gnJ/kkJp4naJs/bPOd
Vsub1ql4VOPMKXIIb2KjrvVeA3bt1ViYqvPqs5zAr4/Yth9tnaQWqh1iR2u4
05ffeO/9AAx4bh8IVjHFG36qCf7CgxPvbZrf8Qlj6xR98aU/3L0X5Rd+8ElH
dKo9PO0TyRt+s1utEA/1R93kr3E9zxtDDhin5xx227vXl432nj799NNhlx14
xYZP+rf2Mze3p0z7aghO6UjM4cS1vPKbHZj1Nw4c8Hm29QzABu5wy765g9+4
0Ed+G0NOqFsw6Q8j7ttrF0s+iZlx2V1yySUHf/KD73LIPl97V+mG1t97772h
z55P2zOiUfGhK/jfeeedMX/Azw6tqjls8FuMaFvOPfLII8OOMdQNdno/pB8f
4WNHHVA/6Uy94h/9a0uDPVOzzy8xlFv4hoXm8ONa78nFLc71FUu24DcWvNqq
Udae5jc1wBoTr+Zb18QDHvyJe3s96rLxaU/s6LSaLn9wYiyx6FlWzRM/mOzV
tGcrZp0J8Jd9vuKrdyw4khu9x7UOYJvPvU8Up96rs+M+nGLkHQ2Mar9xcdNe
Ff97j0DL8ti7I3HEZdr+/PPP5z3bwMFv+oKLTTHAk9+vv/76yE1xxpHv9Nte
m1zrvYp71Wax0sccAJ/x5FD76vzDE5/be7I+ZBNW19S63vvD5ToerIHESFt6
xwd/rYt6p6xm6MOGmq/ewEU74lFei23POP5qJ1/5Q8O4aQ5yD16aNJ68Mha+
5K0cEU+69r01PFvWYWLWuRp+8V87sZfTuKbb9ovMD3IGtt7vwi6/XNNXO36w
J+89H+JdPogfTRRXttQ99ckcR398grE9bjE0Bkx0hG/+WK+IiRjyP/u+t6/V
ez5a8rf5hPbNf+pucwlf+Akzu8biF032bNOei3wQW7Zg4Z/8tdakRXvTNBLn
MFqfamdNWW6bH/ltvoRZfrPfmgRm1/hBY803cIkre/JdH9qAEVf8pC08+i7v
YDGG32zytT1J/PfMrR64jnfP5PKO3/gVM/74zjbstCberuE+3HTFR/pWp9wz
lvdhclx7cdCW5tVM49Mgfv1V1+BtrmrtZ50hRvRrTuR79cUzcGeHxFKu4Q2n
NM2u2PnNV3E3Nn/Eko3eWcDsfu/aW7uKAX3AYHw+4wxuMcURG+KhttCFtuz/
/vvvI0fdxx0uOlOjhuAKn3Dyt/WCe2oIzuQ2PowFO3vqX3vDahzNiE97Q2Is
/tUC+GFrv7tnVGtBmKy15Lux+Kvuyzk5ChPdmYvlpToBv9ruOoyfffbZ8I8G
1Ns02ZoVNzD07NUapD7WIfKTL+IPQ2fU4HTugY7FuRqoDa7EyffeaeK6vWQ5
A3dnUGhB7Nii9d5dwaRWd34IJ/K2PTZ8wWWN5Lu1gr0FHPBRHOU1v+USnWvb
WTixopPFF198xO/dd98deyfqqLVx6y71ETYY48s7Gfrt3Acu8KCNa2ziYeGF
F553ftB19unCuPiW153zc0+9bf2Df5zZZ8AB/YoZjsSBRmmnvQl95Cuf8aze
8bH9Im1gMK744Z9v5hdj99uch2Nxb19WzOTDjBkzBue07hretW8tzw/76uIl
V+DFIQ56r4pfsXVNTNynHbjFtbMG/pobyqHeA7fX3pykLtOLdQZ/2ZaXf/31
14gHTuG0r6K9//T96quvRi1kn2bgav0S/t5rtzeGcxpy3doLl7DSChzuq0di
Zs1Je85T4pMdteH7778fOhY7Y6mh6mlnfGgMT3gWO3HEr5izgSNjihdO6Kna
xm/a//jjj4e/fGNTXVRXxMd16xk4jNn7ldZCne1Uj+lPW+OIlz1R47PV+QD3
aKW4WLPRCux8gQE2tazzoL7DLfbympbEqWfk9h7kIT/pF0flP26qpeqyNY7Y
y+0vv/xy+vnnn8c6Rw0wh+qvzogvfbDTGQK1k67Uzdad7WWZe7xv8ld/+cM/
9bwzurTZvN95hc78qBN+86X9HOse9/gNs3reHrHrapV87B0///DceSp8yj9+
NT85B+RZ780335x+/PHH8Z3vbHj+heett94aOmj/T764ztdyk3bEAd72Qnue
wTfNt5dJ72oHbdJ174Da19a2vbzOLRpDTvKFvtRMOaBte9byDHa8mu/wLlfM
leoRzdCxcfkj93755ZfxDGO++vPPP6e///575CKt/PTTT8O/9iU9//VezBi/
/vrrqM+dm8UBP3AJK55ghK85mj8wyy1rW7khNu1Hqhe+t/aDuzMlnSXteREW
NYB2O39gfPwbV55oC6MaKe7GUIf4otZ/99130xdffDGe4+n+t99+G7zJUfiN
6yOf3KN9NYJ/6mTvfsWY3363DsQrrns3RA80IK69t4edBlyzxoNZjountVfn
kVyTz9rSmDkjnLiQI73nSTdsq6VsGdc8hm9Y1Cr25KGcYYuf3tWqNbSIs/KY
j86O0Al+8cAeP/GprtFN7zzVCdjku3jKvc4usC/+ahfNdqYF3s6mdM5XW3g7
Z64mmHP69x1s808dpZ3mC/bEnfb18bv3Qa51Ro9t39W9P/74Y9xXq629xfmj
jz4auNjAPZ7by/jmm2/m2XFd3/Yu8G9d5JlJzWVPLpkD8E6L1jhiC6+/xsE7
bchTNY7OxIWe+aP29f7BWOKHa7lk/M6FqsF0CItYeV7tXDDeez9JS60Z1DPj
/PDDD0OH6p+/4tZ6wHcYejbkZ/8WBff9Gw8c0wk8/HYNn2LFf7pwnQ7YoUE4
em8urjB3rrFcUYdoon04elE/2ueDUe3gH2yLLLLI4IZuPdvijA7ax6VdWhNb
uPiiNrAhRtVs8cMHHL3rbp8ADn7Ulp3OoYgDm/Kwf+NgjQAf/XbWX/753bOf
egZj58CaL62XOy8v782J4tjc0DtiGI3R/EpX6pN4q3P89jxnvhNzfXEn1/GC
AznlPhzqrJioLfzr/KS6j1v45QSeaNfaQH/ca4sLNUQO04A9AP3Ygkls6QpO
3+Hv32TQEPvmAlg72+EZpzUW/PKgd97ps3fpPeOqqXRJV/p1ptG6QA50nsnY
dAIL3juz276JuMiFzqDo3354e5K4qP7zGyf9uxDa0hd/akL/vkMfGuscBa33
bwfkv71dfsNtfD7Rk/m+86Pi7aMeyjPverxjEJeeRdUA5+G1wxGMYuX5km1r
755BcU6DsOEM/2z2Pj4t+5hX4Hats6H0yKf+PRot9X7eX9fFoHeXfJJ/aioN
4QgWudQZXxhwKS7i3r+ro7P2TNVNmGHXp7Ok7Q+LkTh3plY7eweeH+WNsdpr
6H0qbL036t+F4VIbfuRbZ+ZhYb9//yYG4mQ8bfEIV+/y4epcPD2xzxc2cNm5
OrXSPXzRmxjSL07EZIEFFph3do0G2XK9c7WdfxRPmFqr46a1iXadMcSHHHRO
EI7eUxgXfu84+EtT9Cqeckz+9jzXeVv91C0cdsaM/52pyU/ag7PnugUXXHBg
wBmOcN75I/XAeO7hyzOPsfir/rQHK5+M9e99jN6T0ZAcc987+t5tyIueUXpn
2zsx/elTPneWXp/mcedGXe/f3YkjfRTn1mZ0Kn6dwadd3OlrX1DtgEGtMV7v
jcSs+oCH/q1Oaz264xtbtGjvWyzE0z384b+awAad4gpnbNCIvLXu6t/qmYfx
45nY2OZVtUYfH+9a+akeGZtP6gC9ik3a7b0DTMb3HC5ufKIHY8MIe2dx5U3n
ueExNr/Yw7/reOE3W3Sk5i611FLjYywffdjpjKb+bPFPe+sKeWBti5/OM/Rv
OPCnVsh1moBPPuDD2qXzGeYEfdt/7t+o+ag3+uAcl7hQz+HSFif6q03i3js1
/fp3h3KRLbj5bI2gRomZeYGv1lf/5ss9ax7c9m5EOzVbjvBNfPs3ArDgsXeK
+LXPgxc5YXwY2W7NCoP76kznItrjxxubraOM0/vM6rQ6gQ/v6dQJdZ7v+GO7
d0edr6qmw9t7KjmlDnbeEC7xMw6+es9i/u6dlJrTGtN3NUW79GRM41Q/5Yx8
6P2ZT2eI6I3eYVVf4JZTrWdcq07yOY3RP3/lT+eg+3fGPbPQhfUjLq3Z9KFX
uUUXanV7IHyVG7TV+1+Y1Tnjtv/GduclOzuOb1jUZbrBkz7+mjvc79/K8L1z
gtYc/TtkOYtTMYeJ79rAI3b8svYQe9fFXB2lfzFQz/4LtZcihQ==
      "], {{0, 64}, {64, 0}}, {0, 255},
      ColorFunction->RGBColor],
     BoxForm`ImageTag["Byte", ColorSpace -> "RGB", Interleaving -> True],
     Selectable->False],
    DefaultBaseStyle->"ImageGraphics",
    ImageSizeRaw->{64, 64},
    PlotRange->{{0, 64}, {0, 64}}], ",", 
   GraphicsBox[
    TagBox[RasterBox[CompressedData["
1:eJxN2+XrZmXXxvHhfkQeENR3gqLY3d3d3Z2j45ijjt3d3d3dLXZgFwgi6AvR
t+pf4Kt9+zm5v4MD1/yua+9zrzjWsdaZe6mZp+x97H9mzJhx+v//89/eR529
1dy5R527z8L//NhvzunHz54z65id5pwxa/asuRvO/L9/Lm75v898/3w22GCD
6corr5zOOOOM6ZRTTplOO+20aeuttx7fH3jggenCCy+cbrvttumhhx6aDjro
oGmfffaZ5s6dO5100knT8ccfP+2///7TOeecMx144IHT2muvPR199NHT7Nmz
py233HI6/PDDp2233XZ68sknpyuuuGI65phjhkzP7bnnntMFF1wwnX766dOc
OXPGdzoPPfTQoWeVVVYZf88777xp4403ns4+++zppptumnbZZZdp5syZ4/fF
F188bbHFFtNZZ5017bXXXtOJJ544nXnmmcNe9px77rnTUUcdNdq+/vrr09VX
Xz3deuut00477TRsvu+++4Z9fD/yyCOHX+Sxg27yd99992ndddedNtlkk2nz
zTefDjvssOEjnOiim09XXXXVtN12200777zzkAWXe+65Z8jnI5thwFf3PXvR
RRdNq6+++rTRRhsNeXDZbbfdxt8TTjhh2MdO+tjIJvYdcMABwxZ+7brrrtPe
e+89bCWff8cee+x03XXXTbfffvuQKw4rrLDCwJJN66yzznTwwQdP22yzzbTq
qqsO+ey69tprhx74+Fx66aXTqaeeOp7fYYcdptVWW21gK0aejSNshD8s2MCu
Sy65ZGCFC9ppw9b5559/+IE//Dv//POHHrG57LLLprvuumvab7/9Bleuueaa
YQ8syMZFbcgSF1jDCicOOeSQ6f777x/X6XGNbbNmzRq2HnHEEQN3PMML+n2/
8cYbhz/icccdd0z77rvvwJZctu2xxx4DUzHU/s477xz+uMaO4447bmAJJ77C
UD698MILA1N2sf/ZZ58ducNXPCFLPPBD/OXI9ttvP+LPHnbhMNl859Maa6wx
/OEHXXAiV7wvv/zyYRuMxAqX8YQOMjwvNjBlNzvZ5YMD8JI/7KOPX3BiG6zw
e/311x9tYAlncnFnxRVXnIftzTffPPDDO5zUnh2bbbbZ4OT1118/dHjWd/jy
E34wl69wwmm+smHhhRce9sAFF5deeulp0003Hb/VEbpOPvnkIa88g4P7sOYP
W+gnn82+ywPtxWvHHXccfqh9sFBrykk83nDDDUes8BRvcQDOOMhW+c5eeMJY
bNRWv32HI1zYDysy2ScWYs5+MaOPDvnHVjiJtdx77LHHBk/JUF/5qx7Aj09s
Ygvewh0Ocg3GbMVFftLLNz7iDRvFt7oD/5dffnn8jYfay3FcwDey/CUfz/GM
Pr7Kf221oZcPt9xyy/CHLWJBF5vhJ7fECO7kZZ/8FZvFF1981IGVV155cEfu
0SkeZOKGvMVxuPnObjj8u2/Rh+ETfD1Lj/iTSQYf1C3X1Bm44y7M3fOstu6z
T8zZzT/X4cUXPsKAL/yHCXm4CgeYe/aZZ54ZtqlbYes6X9Vr8WEDnJZffvnB
n2WXXXbwh484pJ/kp48Ysgfn5WfPigu/6Hr77beH7a4/8sgj0w033DC4SRYM
6o/hJycXW2yxkRdi5j7+4Cos+OfDf3HiT7nHRj7wCwb33nvv4MOjjz46rbTS
SkPWmmuuOdqp9TCFC6zdg5nfZHuOTnxjX3mE/3ysvhkn6J9gwUd4s9OnOs82
z2jPZvUKB+nEEXioDXISZj7iqa9mI3/VTnbCR86Ku7xhG7vkv+vaiQf59MCf
D3JTPcQRWPv73HPPDXs8a0zgu2v4gNO4oZ7IG/xgi7jhCHnsghMeqilsZgOf
2ck3OJSfOCcm1XFxlVfuka+u4Aj5+MRu/GIXf+iEobioOcYVbGOXeqE+wVQs
XKcfNrDnCxniTpecwC+++sAEBtr5vtxyy40+hz9qArnsgi35xd+z6jc/jX38
Vrfhhwts09fhhv6Dz2zAfe35Lq/E2nV6YQxb1/HRbzVHbOmOS2IPT7aoGfgG
l8YPfKcD3uzDMRjSjWti1HhBbHCcj2zHQXkCf3/hCw9jJTLwSh8JS5gUCzXH
uJVOPrAXhjgGf/Jdw2V/jZPYWD/sr7aNdXFc7WQ/OepxOQoH9st1WNANFzaL
I9uMcciRt/jkGhuMu+DJRu35w271GnZ4KB44Aisy2Cq+7vn74IMPDlvhbBzl
t+vwNW5hm/6Z3VtttdWoE/XdOIIL6hEb6FLH+Op5el1nEwwefvjh6fnnnx9c
wIvGnOTB33Pa4ZvaAKclllhi5LyPmqitWNcP8hnma6211rAfDnGfLPflFN5o
rxb4DXf9ZnWOH7jOB/ZWD2BhfsZeNYGd2skDXJLXjWsbv/ALXmoifoitD/41
F4xHcoct9GiPl+oxDNQPtsgrsuUHDHCAjziO//zHG7rYSjddxnvVR/0HGTjG
PjZ7Rp7xRz8tznymT32CM9nkNqdgo++u6xOqd2whg14xcK18Y6/8gzNe8JXf
5QDsXft3vjZP9putMPKMD7n6YPw3P6VXfMhiG/vpgpG6dvfddw8/jQHI8rxa
UX59/PHHozbCkjz48c1v+sTCc+wRd7yRi3CVN2wnS+7gGX3yg394Uezxjmx+
wld9wBeYN7atj1ITjVvxRdunnnpqyFCH1TjXyJbTaj47cLcxL/2uzZgxY+D/
yiuvjJiwQbvmCeqtGNHlvms4yDd8l9vsN+6rZuCk7/FSrsCmfhlGXRNLctTH
1iiq++ZdMHj//fcH/riFR9YN1DzzBbkCa8+pD3Dhl7EQDjaukhtym358bvzT
nEneql3k0EEWufgBcxwSN9fhTzZMYMNefQOs5VdjXvWFLm1h2noDvNUuOS7W
frOBbTjFJrEUbzbWhh7ycASWnvFpTCY2+IJr7HQNF+FNLzv4gwP+4of6J3bx
C+5qCL/EznyFbrjqF12XK+SzZ9FFF503nsCZpZZaatjmWZjiRtyjA/+rp+oX
GZ53H16uk8VGz8GRD/JLzjWX0gbO+Mb+5kieg51n2cofMYUrf3FMv2O8wxa6
3YfR008/PfIetz7//PNx/9133x08FjvPyAf9CHnaxnl24Ses9EXi0nxTGznM
XzFSl8yRG5PBpbFKc105Bj/PkV1O8Euc5Dte6N/V69ZM+Cc36YAdTpKvb6XD
mBBG+Frfqr3nm6vgHDyTLYawU/v4wIbWGtXV9dZbb+QqXMnQb4mntnETNnJQ
jPjmvnkMPWyEteebDzXnEkv5pg3ei6laBWdycbH1Km34xmZ1jP2N5cghW275
GKs07lUP1REcF+s333xztKGjPgpn1ZHsEDs2ixW/tIObtnLN7/KKj/TASV8p
D+lhc/MtcuUNnNVv/MF58vDfmAj/xRBH+Adn+QIfHGM/v+Q2vbiNA743l2IL
v1zHITLZS465FB6wyXX66fMd93Afb/BFjV9mmWVGrSiu2rLXJ3+srZUD2Qk/
NZwPbOUvPNhBj/jjR2uAMIEtLqkxnoWl+2yjT+7wrbErP3ATB+lvPUVc5Ubr
crDhA5/8lifigQPNzcKinMJLPtBZnSSHnXhSnaKLXPWCP+LmWmsWfrsnTnxi
M4zDqXVi9tPd2Lm5OcxgrB+S13iv9rBZv8zf+g732Mdeuj1nHInD9LHZc3zX
F8PLmFBstYWr/tF4sbqujzWmEXc2wYQdMKdDfPGAn9rzs/VL9plrwAW2bJXL
9MGTDepx4yx5g8P0tb7bWqT75NZ38glm+K4eyUU28EnO8IUNart4iTtc1fPW
/snS37cGRw7uw0d+6Dcbt5Av3jBmI96Rac6hZsBLzJu3k4HncGtfR/7ggra4
DsuwIS/uqaP6p9b9PKu28OuTTz4ZfrDznXfeGfHUj8krY6XHH3984MJu3BEP
HHjppZeG/exrXwC2+ObDL3nXHJbtjTXYZ+1L3dFGHvAZbnTClB1qtO984yc7
tSOvcb/frRezjWx2yovmtc1h4aFuwEvfI+5yB7Zwgj9Z5PAFJ9gMc/xkn/VP
HHSdLv2bGvjrr79Of/3117D/m2++GTbjhdi2lthc6N/rN/oRfK/WsBWX+ANz
uQlbtUds2V6fAg+4io+aON988438aj9BPyanxINMz+I83PiNL7DHLzhpRx5u
kg0j83540o/DfIbLq6++OvDCKTWivkztgHP7l/IBF8zr2yeiw3N8ZgtscZod
7rG7OJLXOg8sxAJOvosbP+EvXjBRM8TVGq227fPJKzEon/ABBp7Xp7U+QSdM
2MYWvGie6lnzL9z76quvpu+//37YJ7fgZc7neXjwiW5t5bHn5KF6Jf+yQ+3C
A/raY+AXn+AI49aompfwR/9Dnvi2VqxOtx5ATvsp2sv11kZgTQ4uysHWYdkY
v2ADT1ziCw6zA4fpgIfxr/vksRMW6giftHeNXJ/GNE888cS8tQL8aL8QbnJd
vrBDLHxwXgxck7vyRf6zUy3BSf61RtP+n7qCY3DE42qUey+++OJoC5vmYmq7
/vS1114btQ229g3NZXD9999/H3ERM239U8PYTZ7nfvvtt+nrr78eWBsTfPrp
p/PGafDEA/0hP+jQH7G3NRO/4Qlj9bl+tTmW/o/9PmGG79a/1BTzKrGhiw3w
Edv2zuSeZ/itvVqDY+1TN9bxHH3s1oZMNuK4fBZvMcaT9vhgLY/YJtbsY4c8
w0c6YFl/wQ4xat2H3+2T8l9cWtvG0eLUnhxbq2P4ZRzL5vbC4JlMPnpezvDF
NbiSQUdzPtxT26vLbMMftaE1BzVFjRd7Yx3xfOuttwY+eGH8gSP4Tyb86Wzv
BXbqG4w8z3e1UX8Nu9bR9bv+aisHjKHcb60cDmSLl/uta/GnMaA44pTcaS2t
tdvWEuEmL9gnHsaFcqo9eXjCz952Yxy4tS7ru9iKaXO5jz76aPglx9977715
+wLk4n5nCKoPMGcbnrC1vli9wQc4WhMUV/Fmj5xUl1qnwEO+N8ZuPUZ9JNc6
Dozb02YL2fzFBblKH7vo4f+HH344bw1B7NjV+QT53Vq3Z3/66afRD4ibfsA1
9+QxbpDNJvJwiW79mu98Lk5sg6nY4a9nYEq/2omTbOO3/cb2x/EDt9Tgzo/A
0HgaNvzFJXbwr71a3/XxaqRYqXk+eI0PeMVvbeniHzvxonUJ/jVear+XfFip
i2w3pyODTdbfW9+Ra+TigXvki1tr03xRl3GALfBRz9RGfIQNGe2R0Ilr7BH3
9gZbeyDHM7grTzozRTdf6IUhmcZvuNEa3GeffTbaqAnGemoArFyDI8z4Yq3h
hx9+GL6riWoCf9UxsprvhSn+06lflHP8gyPdrYnLbXFobg9TPtHLVjxyTazh
2hwKFtZy24/nN07ARC56FuatGeGStq2x61vUvMZjjZVxBs9//vnnwZu///57
9H/WXdminmjHd/ZYW7fOLKadayDXuL51QPHSv3TugB36FX/buxMz+DXHcZ2d
aoHvfOabGDdmIM/19kD0W8bL1Qs6XSdHnKo9nVXx4a/xiX4bXmHx5ZdfTj/+
+OP0559/Di5o+8cffwyOkKFOiK3cYz+75K44q4utX3eeDRZiDjfxFGtY8o0/
xgBqAx/1H2LpeVjyQY3AJ36JNXvgpM7jmzjLLxzTN/O5/R0c//cZOXxQ9+UI
WXz/4IMP5p2bgAkfrHs0f5QDOMFnXCJDbWr/jl/qhXizQd1xnx2ewR3+Wefz
Xd/pg0vaNxeECZ0+8Gr+S596oa0ayHdx7BwUXssDuIohuzrvBhv34KJW4EFn
iMiHAxzVX7W+cT3+mzN/8cUXg2OwYnvndMjiEztxD76N4fRrzelbR4W9uKoH
7GzOBjP9Cfz54Xq+txetVrAZDvgmT9pnbj9CjPCPL/ygh436k9bG9Jdi2zkJ
PDLXlcvGP9UcfeS33347/fLLL9N333036g47YUkXbOQUbuFze29sYXt/9Qls
TF/zQjlaLcNreJvjyhs1RL9RfdcOjnIbBvTAm43qoGva8I389uKMg9ozJM86
O96wWYzFAH/ULj5pSwa74dZ4qnNJcpg9ar95A5+te/KHfj7AD0/liLiLqWuw
UzvUfs/hjd84gxNiA+/WmthMjtjDx1wEVtrzF1fhkb3GO/KiubOxZ31x+0L0
tLcDD/LEWg0nSxtYaNPZLJzX3/HB99aD2ahuiitcWjtp36EcJNN3uQ1vceF7
fYG4+suO5nfkw619HTrbv+q8GHliow+BkZzGCTboF31vv7WxttjDD65ypfEi
P9xvXalzV8Z54tIeLZ7zFzb6hOY67OnsD1+aT8gzct2Xy/xT59lENy45e6D+
GmPZc1an+alm0mPeyWb4iqkxWOemYNK4Xb0xDsFFWLTPb77TfAvW+Ne5RXmJ
G3iuH+ILXWKBD+o3HPFFrXVde/rVAX1I51Mbv8DWvh88yMVjvtKp/qrr8BEz
uccnOQRbctndOjPudNZvoYUWGs/oZ+gR/84Wyj06xJ0ePpPTvsCSSy45MDcu
J1ffBLPOTKuTONf8iz6/cQm/8EBthCd7jJ30jTCEDzvaj8N5/pdL+onmR2zH
LzjDkl7PyQfc0e/zi11s5IM6Dn9jUW3a/+ksNNl8l9vNq/jWecrmD52VUBNx
pfU6eW0NTe2AlU/n7+jRzriITWLNLjGUSzhtvY5MuuiGF87rL9u/6Ywkfqqd
nQN3rzOe8PZXTtOljbqjDU6TL3byA5b8kQOe117uNr+DL0zVwc6AVI/bS/Qd
/8Wbn3R09svzxk7u4WV79+lUT8SRbvxtL0WdwBE44YQxLU4736lWwKY5OX/U
ODIaj/iQ4xn2dZZCffIXJmyCe2cLOs/VOgEMcEGe42dnxMTG79bk6RVbfGUv
f8S0PU4cYod27St1NmWRRRaZd34UhmoSvZ1xYh9OVaPaI9PfeU57edfaDJzg
QR6OuM5O+Yerzia51z6oXKymso2P4tB5PNi3Fk8W3b3T4tO8TL7LLff57hwG
nY3x2a6f6FyT+LBV3so7+sWlvWS/298Rb7ExboclzH3Yy3bYwp9PZMsXMtWa
1hJ750TuyDk8ElfjDH89r528YT+brcXxUSzgIY/x0piQHfoY4z06O78HYznc
OyZ4Jk9bX3etM6ydqcElsSgPFlhggcFJsYEpeeKsFpg3dwZSbW29He7tGZS/
nsXX9kvan+2doPpgsdNnsrF5dWtr8JWj5DWm0O+6LteMh/ngHvvMX8UL9/BC
3wcLccR399Qw8eR3/Y7f/G+/pv7KX/063uCTMRl+sh9f1Hl9Vefp21eAn7jC
jmycaq9BW+3Y1z6+2LV21flLdpqHwkHOdPZeXaS/NSp/8ZX9dMvb3kHBUdzB
SfjDqnEfTM198Vy75MKLj63Hwq6xCPzg4lk51FkbnJJr4qYO8IG/5mpxBseq
8/IRh/ymC5f4rz37rdvwHQ69N9FeSGPGxvCdG4aReHheG7I704IfOF8/JXbN
Xcst2JLlufY52O0ZuviqTfkp73s3iyx51h6PZ8lor6Nz0fjeXAIHcIdP1Qxx
YEvvX7UOKK/ForPC8O7Mi1qkfRyXT+IKE7wip3E3DsHGHFVe4WznatUHmMNR
7pNlDCi31Qr+9X4OnGBi3IhX5YSYw0eN40t8F3s5AVs8cg0OamL9vHtsaM8c
1/ymG27wI9MYEB8973dnwmGuBsAVnrjY2Q9tcKtxPCwaF9Xfwq13FcjqvQa1
2dhNnKpt2vO3XPMs/sIXns2xw5ZOOQeP3uOpnvj+xhtvjL6s8ZVYtuYGI7wm
y3c1qn3Unhcv46LGcjjRGebmdcYSxu29V9a7I3JV3Hv/CUadjRC31oDV0t6H
oMt9udQZ7N7TIKc1ev0VzmhDF572vmDnBNgbB/AURsaL7sl5z1ebW2vB7eac
7Rlljz6Xb7jN397v6Z1X99kntu1fqtNsoK9zLfVHvvd+ansf+MGmzj2RD3v2
87vzfs1vtIFzZ7ThrF7CqnUysuvX+a5G8KP1g85jGrezGW7Nw3zvvbXG+vwj
Gw7tL3kuOa2/dqaD7X6rZfWHao8+FT5sxVF5qR51hlyN47NaxBZ6+d3eOD3t
m7Mdt3sPjG444UnnDnsPs99iADvcwUF5xAZyraW4h0vkxB950lkKunFAzHBX
jM3T8Zyd8qG9fx8y1DP9d+uM7Gg9gy61vXd0ekemuQB9/KkP6pwwLNQH+JPR
ukI2ulff6h6b5Ix6pvaKaX2i2PQ+UecZ8BpvrAG1F6CeiVX9YLmrfsEEx4xv
2G5chSOdme48U2fL1AD+dOZGvMUD93HcNc+aG6s1+hgxhiOu6wfZRI/cxQ81
la3NLeSZ9evej7B+3fmyzhL6rhaQ3/piczTc6t0QeDv/IYdwRI60t1N+wl8+
wtZvfQ1eL7jggvPec2d//cJ/ATiTIoU=
      "], {{0, 64}, {64, 0}}, {0, 255},
      ColorFunction->RGBColor],
     BoxForm`ImageTag["Byte", ColorSpace -> "RGB", Interleaving -> True],
     Selectable->False],
    DefaultBaseStyle->"ImageGraphics",
    ImageSizeRaw->{64, 64},
    PlotRange->{{0, 64}, {0, 64}}], ",", 
   GraphicsBox[
    TagBox[RasterBox[CompressedData["
1:eJxN29XrplXbxvHheUVeENQ9QVHs7u7uduzOsR117O7u7u5usQO7QBBBN0R3
1b/Arevxs3i+wwi3v/u+rrXOOM7jPFfOUkedOvPY/8yYMeOM///3fzOPPGer
OXOOPG/vhf/9se/sM044bvasY3aafeas42bN2fCo//v34Zb/+8z37+f++++f
ttlmm+nCCy+cTjzxxGmdddaZbr755umQQw6ZHn300emqq66a7rvvvmnHHXcc
z3feeedpzz33nK699tppl112mTbZZJPp+OOPn84555xps802G23OPPPM6fDD
D58uuuiiabvttpv22Wef6ZRTTpkOPPDA6eijjx5/L7744mmPPfaYrrvuuvH+
/PPPn7bddtvpuOOOmy699NJp5syZ0+abbz4de+yxo88SSywx3XrrrdPpp58+
HXPMMcOevfbaa+jebbfdhk1PPvnkeDdr1qzppJNOmq6//vrp6aefnrbaaqtp
6623nu69997pyiuvHLL5ddZZZ03nnnvudNBBB00nn3zysEUfOthC76677jo9
8MAD06abbjp8v/3226ezzz57uvHGG8ez/fbbb1p77bWnpZZaath66KGHDt99
zjvvvGHz3nvvPR1xxBFDHzzoPvjgg6fLL798OvLII6cNN9xwxOCKK64YmPo+
e/bsgdPzzz8//NOOr9dcc810wQUXTJdccsm0//77T2ecccZ02WWXDcy0v+mm
m0ZbesgQu6eeemroZCu74Q0v/u60004j5myFBZ/Fnh44iIfY+i7msPRejE84
4YTRnl8wJZtdfGPzbbfdNs2ZM2fafffdx/vVVltt4MNufsKdTPbSc/XVVw87
vdt+++2HnrvuumvaYostBj9wC2/IPvXUU4dNG2+88Wi31lprjXdsWG655Qa2
8KJf3PBihx12mFZdddXhu/jccccdw0a8wP9swS14vPPOO4PD++677+hHlg/8
tGUDnugPa3iw94ADDhh9xJxfnsONb2IkfnEMLo899tjg60YbbTTsjNO1gye7
1l133eGrD775aA/H+ARffeSG/vrMixc5chZv2CfOsPVdbuA/WQ8//PDAhC5Y
HHXUUUOe3MJ33z2DqRyRP/i13nrrjfj6wIhueMBSfOUD/9jz8ssvj5jRLaf0
OeywwwbmcoZ++Jx22mnDRvjpyyZ+sZ1ufntHhnrGN/Elg24+wUWM8Fbcb7jh
hvH9jTfemFZYYYXRniz85RP75JR88h1nxI4MfsJRXqy55pqj76KLLjpyATfU
Ufh7/tBDDw19ZKgPbMMJOaG+seHuu+8efeCjzsHbb/WFb/rorz7A33s5AiuY
3XPPPUOXuImNOKsp6hY84AA/fvHBO3VswQUXHD6Qo+bgEQzVZdjjA13wVyfY
vP766486QZfnYvH444/PrZNwgvcyyywz3q+00kqjjXzQTy6Sr1azQTzhBgs+
ygO/+SVmzzzzzBg7qp/s1I6/cOGX77BVBxdYYIHxnC7xo1e/uAtj/uanOMLL
O7LUzeLMDv6zH2byhk30sAlP8Y4MXOSvXMcPbdUKmMOSfB8YqlGwFdtXXnll
tGETjOGhVqg3ahN95GtTTYdNdZos7fAUd/nCFu/lDg6p83yCCQ7pQ5exgX/4
+eCDDw65ZLINXngqnvzgE3vzTd56Ll7qACzVbH54Xj76eCYm+sKRDeLJZrbL
FdxjyxprrDHam3vIC76IoTzBqWqC9mJgzkGmWqOeauejHomTcUE955NnZPNf
3sqx6oN8YreY8oltYgVPvsFIbOWzmgtLtUNM2YiD+ogRvhkT8Mn4rdboSz+Z
cIStduLCBnh7Ls44Twf+6i8G7IaZHIP9c889N3ySh2yEke9yg0x5Le706ocH
/FYP4A/z5jNyR/7SXezVMb74zlex4ZMYs4ff+I5n6o9Y4RBMxAUWd95555Cv
H/zUIW3J4j9ccAnm77///uj/+uuvjzkbDB555JFhP1u9/+OPP0b/F198cdj0
1ltvDTvFW97AiP34iHf6wsRfdQum8ke8zRHgLgY4KC7s0Be/5AcZ7Mcj88e4
jE9iS6fa57tcggVZ/Ktm47wcJrN5FBtx7LPPPhs41Ra35B8MyCTHnEcffsOF
jXhiXH3hhRcGtrBfZJFFhg/sIwN2/BNX8wq2sqM5pnFYbNnBHrwydxETtuin
VppfwZAfcJZn7MKBTz75ZPDecxzCSxxq7u/DZ76wLX7ilVxgo2e+q3Hw8PfH
H38cMb/llltGDrBDvMWRf2qA/Icbm7XhqziJA3/Yox9s5IE4wwwG/GZD43Rz
VtjgbuO4dnCQT/4uvPDCI0b8VxP4LX64oY6/9957w0+20EW/mopzbPr2229H
TuCI52IrN+n5+OOPB57kvfrqq6Pvn3/+Of3yyy9z1yzJgbH3eAAHMjzjj9/s
hb16KKfESlzxlwzzLn3ksGdk4wTMcI39+MIu8nDEX7jjgbZ0ixsZZOOFvII1
Oc13zG1xl91qj1jhCd5+8803o4bIdXF54oknBu7kf/DBByMu8g8HxQ/uxhX2
NtdrbiYP2Qt/tQVP+AJnec82stiMS7Anz9pCbHFLTSXLMzxcZZVVhixtyxXc
8IxeOcOW6v8XX3wx/MRD+KtPYsFHv//+++/BM3GGw++//z5ymp8+1mnZ6Z06
9+67705ffvnl9P333488UhvgCS9chJm4yzM24zN8+S+GzdvVWfbDQlsfvtDr
u7HAGKJ2iCfu0OG7+gFvuST+W2655Vyek6dW0st+/vGbfn3Vffiy8bfffht9
4MUWvqhDuCSXfv7554ET3vzzzz/TX3/9NXgC119//XWMz/CFtTwll924L9Zw
M97TIc9wVjzZx2Y2+m4camzgu7lnvDFOaitPcJEfMMQBes0/N9hgg7k1W1sx
9hsfYA5/HFPfYEAH/9QzuQ8n2L/00kvDn7fffns8V/9gwXbj3U8//TSw9P27
774bsWKjuJsXyD2x4Ut7IOwmQ87gHftb+/BRjVP7PDcm8k2OsFdNWHrppcc7
9vjdGoVfjZdsl+/LLrvs+A735ur+qsF8FWN1KlzMDcQb99UJONGvP/v4xXe8
V/e++uqrwV02f/TRR8M/vsFbzcUVcqx59JfP8qmxormPOKhd/MYZeSLH+aLW
+E4uPPnuuRzmn7iSo46SBWc5qq4ZA9RqudEci278MkdQq9iI72S0vvnhhx9G
W2tiPCYLD+QWGzxXI3DHOpxtcGQ3Pfz0m35YqEG4CXO2w6Z1HZl0wkgNkANy
BW7swOvGC3Pv1nMrr7zy3P03fJd7dOIgzvNNHfJenqkX5Hhunwdn6BJf+o05
fHvttdemr7/+erz3H+7xVx1pPqBO8hs/xL79K3Zor29xwSuY4Cb5dDZn8BdG
aiQcxF78xItsdpWbnnlPXvYvv/zyIz7GDPjSw05ckn9wnjFjxuCKZ9qpR7gC
T+1xRbzko9rRb/bCUv4Yx/BX7Pgrjmo9u+ULudrAWexgLuY4xl6+qlVihn/W
j/rACqZ084N89tGLi/jkHRvUZxiY46gxiy+++HguHmqm+TI8a6tOsBnHtFEv
+AZDXJGH8CXfvIg9ZM67jyG3cUhM2kvgsxqA+zjz4YcfjnoCd21h7ru4lv/y
WrxgYI0jtvjiAyO2sVGdUS/hb30pZnCGmf6tQf3VFw6+4w5f4UBWawdtW4uy
S9yNV/AnV23BL3izKbzETF8+qg38hlt9Pv/889Fe3YQB/WqneLLbczLVc+Md
n9gAd7XM3gFM1JXGaNjgTnsNcqdailvqeTmEF3xRG8QK18XPb3nJD7rYKFfU
ZVg1PskHHBVH79jPRzbxr/W59Vy1zdyLbbDxHk/oao1LtnrU/g1/xU2c+AJH
Yw9d/CXDfIZ89Zjt3uMN/rauM8fzWx9z79Z+sLIvSAYdq6+++tCvhrJBPYUZ
f+Eh/nyUr+Q2D1Q36CYTz2GmHyzUQpizGVb4jANyTFs+e6c9PGEnPvxp/1kd
9F1e47oxVC7BjK/0kyXGdHmuFuAxe8Uffs39yI6Tjft85yPeyRl7AK0N4KYu
4wyZ2Q1TfTyjQ16zXUz5KG+tmchT71obssWc0dqWHLwgS7v2TcQOvuTzm43i
pT6xCz/ESCz5Ku7aGRvkp3mPOJDFTzab23bOwgY2w17NhK/vbCRXzrGl+WFj
Etxbd8ORDDnKb/irj9arYkaueU7y+WeO0z6BeLeHoY7yiw6+2Pv2rLMR7fhp
fFEncJpN+uIgeWoNXuGveaf2bAxz/oir73Ib1+So/O/sqDMpGPmII26QZT7j
nTGPbf7iPD/gwfbmQp1TqdWwUEPo8hFb+jo/M39QQ3AM3uTqgyP8IkNMPNfW
nK15J3v5jx9qi1iLIQzVWzUO7u2ZmmeIIX9g2vxF/cNF7/BWH99hLX7yDl7F
FZfaS8ZJ+qxh+AcLttKhtldf8AhWOKEP+/hBppjBwzmduRccxFLd5yf/2vea
d39YPPGvPUn1QL7ivnjwWXty4ORvexetZ1ovqmueq1Nki217GbjQmVq5zVd2
kt/ZBpzIpR++1n/04q05p2f8lw9qJkzMK+nCHfna+S9scBKW2namaK5gb7f5
D14vueSSc88z5QxZ7PKbPTgsv+iCUecU4kx+50biSJcc8cxYLI7OOMhnL0zE
SD9y2MJ+6/j22tqHk8fkyEN5j+/WemTQgQ/0kiOn4afm4hf7+CUW7fPJW3Mk
suBqHsK/5iDwaaySr2TzUTzUJ7FTJ+QJuc8+++ywX/8w10cOldfGRH7HbVzG
OTrIEHd1r/1w/cWt+UJnYnLN+ld86OEzPvNJDPGr8UZ/NQPv5Sb7OifDPbmp
LxnkqjdsFqPm8vDjN7lyw/P2FcWncxw6nDFozw/2NpbQa66Fc/K48cRf2Ouv
r1jQDVs8ax9XzOQPe+SImmZ8ZLfxUizNM/Tt3AjWPvx11gpTffEK1vGGPfw2
PvDLXBD2OGf8YwP+t0bWVp1gq99ig6O4LR7wac7Kd7nF//ZzjHF0wgue7cOy
Wzw+/fTTUfPJZi98+I3r8NReDWA73PBI7P2uNtPnrEfONQbRRS/stCVTfsDZ
b23Ibk4ih/gNdz4ZA+TE/PPPP3znH3zVATUPbuR0ZkufmDb3gyPs8Ii/7T3g
Pr+7s6JukM8nODR3FRv6xRam8NNOXsGlszY+kMcH9UpM5IC+8l3Nwb32c+S3
d2w3X9GGTvary/TgmnxiNy6qQzhOdzVd3rARJjAWB/6zydxBLGDWfQYYsZsd
YiGm7Iaz3OY7n/TLPnLhQge97NFHDSFX3WJD+5G4hqsw4Ks4ktN5ameXMMC3
1l7iIh78wm1tGjdhY67JN+Ng+5LtZfGVfXLIGT0fyhu4tU5Uf3AHzzr/qCYY
3zp/aP8vnuMnOd0hEk8Y4b7xw7zIHIh8z+UPHshJfdjCP7/VDv7aVxED8wC+
GG+1UTOM5WwTz/YycQue8ok//po3iad+5Yx9Bvh7Jr7tTeCUuQt88b29UDiI
K16Jp+f4Jsbet0bVprOzeePCB7UQd+kTd3UNXnDiP1vUBtz2UeNgCy9+dJZv
fshHfewt4Gz3znCdbDjw20etEzcxE1c1ll62waL7VbCEuXpANrvU5/bG8Emt
IwtP5Ak9jSViwm61qz1reyetbarzMIJX+0XN4TsPIlt7nCODXfK/M5H2tTuP
98zY3B4xHuIZLHDbGhiG7FBDxI3vbKPTd2MKDrOPHHuictRzetkOIzmjP3u6
Jyhu4stWetub0I4M+OKNegtLbeIO3Z3zdOatLT/o9PEeJ80x2S/v4dsZsTjB
QRtzz87SG9/lFd+0U7tgzM/WOHxgO5mdT7bm7mzImlx9704N+3zUQ/rwgl18
YBff5LbfYsVONlgfqom+01ddYbv4iFnzFD7hqzix48033xx8FWu5VH3Xnx98
lS9h7Xd7bO0Ndd+QT/xpbeO7mGjrffcoOuvu/hGsGifpUle1016OeAdnvBZr
tuAjDBpr+KCe0e0vrNhvnsQ+Y4na65l60F4oXOAjruLHNjLVBe/YhOds8h4H
qkOdAbFJTSiHW3/AvjNPOLDfGEKf2Kod/mrTPgN5agI91ajOxcQd93Eiu9Te
eWs0GcZFeuBEV3c72teEER7BsDso8Y9NsIGbWs4nXOiuUnGzBmivXS6256It
nNVnZ7V0sUc7vvnOZrkhRmKoLfvtq8MSL9UBPOuOGV9xAoa4hRvNU/Xt/pxc
dN5ED+50viL+YsSe7naID5/wR3zpbi2L1+oYXsQlcYWfeRie0itv0i3G8qMx
sjua7SWTqQZ439kv24x1/CO3c2F+dHfNb/i2zvFb3VJH2SD3+cFn3G4Pmi3l
zGKLLTb3Hop8wjHYN4bT236R+sFec7PuQa+44opz7xr47dP6lN9+G7vaG25N
LVbdq/Phb3PZ7jN5Zj0hPmwnqz1J9om1uDWP5at7guyGYXMmfsFloYUWGjHs
7rhYNJa1382Gzu3lCX3dXbC2FWv2wqC7iGwJJ3/ZBS+x53N4wt1zvCDX+/ae
iiF5zW/pnG+++Uas8APG7o12F5dM7fkLI3nRGrizV353n857vspfezXOZPTH
D7yApXz21286yRIvcvGRLnLFJg7Q3Tosnoq9mmHup+bgROOmd+LcXg8cYd39
A+OHGONW57bshxM96kp1w3re2OQdv+Spvs1vu5vi7ggZ5hV+i785oVqHE+pX
d+HUODq1My/sTgu/xARP4No9MP26Vwc3+Ggvd+Fnb5rc6lMYqYc4yway2Ce/
1Wtc8l6NU4PYAi+y8KYzC3nV2RVs2m/tvm17RjjcfW7zejGjuzwVD/ESK/6Q
b97FXn38Zoff3SXtXq1xhG7xwG9+42bz8/a4fW/dWezZ2J2S9q66G1quaNed
RnbDiL3Wa7gLV/r1I19O928EYNgdAjpwWXw6B8Y7nIebeWhjT+MHO7pT251E
v62v2ntqn4hN9HWuDUvvWh907kxO+d79ADbJr+KlNtHTPpA5k2faeN6/lbHP
130kdtt/4L9Yd39SWzjhlZj5tGfLD/2749uZJv7oqx8f4dddMZjZS4Cb/JBL
xkP9ymH5qPbx3Ty+GtG+uu8w6542H8n1jH1iVy5ZY7euYldrc+dhOKBvd/DF
r7v09PiN42wUQ/HEYe/NZ8y14Skm3WvEE33YyH71AXZqvj2Q/KkmGVtbc3V2
q694dGdXbtEpz7trAPfu6OG2Wse+xgE+tu+Rz/zBCTxjV/WoGo4jZOC8sdM9
IH2sY8UcP9Th5qydI6h5Yokz+MNueDd/wAW5hS842p0f+uHXeKNmy8PuxbMN
JvilDU7wQ33Qhi3WjJ6RT5/aytbOVfqOc92ZF3d1wFjBZtjKP2M0jogVXZ63
pyxmMJIP/Bcv6x3+syU54kZG90I75zMv0bc9Sn52n6q6bT4ltuqyd+yr7nfH
np3GRTF0RtMZC1zVOT60bvIO/7WVH961nmVb8x2+iEdzLHrgWL11duQ+vJh3
x6eajyv62geady+F3tb75DfvEc/6wrNaI2fZ1b0P9x46a4eZOOCR2LFdXxxm
C3zbu2/9gce455348a1/q2PcN36Xh+qIePiwFea45F22yFO/2ZvN3QuGqfHN
foz2ZLALF/iqppDXHEGt7D6RWNtHZDse4Avb2qOCJ9z7twOdD/nePnh7fHSx
zW8cxNPuoOSXukU2uzvf7XyAnfSQIR/5JP5s7d4im8Vc/+bR/CxGcMK3zgO7
5+u3GgUD/pOHE2LUHlf35fnXfJGt8oD96m13ScVM3skbe1/N4dUUNqrFOIhP
3UVVp323LtaPHXTCmU9s4b+/3VFtz7W1W2sAcw2xwivr3s6Uq6vNf3DEuU3/
vkNsuz/UXX9xYidM1To+es9e+lvbkhsm/bsQ7eUVTPp3h7jEfrGDI5vaz/a8
3DPXah+jf5PBx85xYVzOk6Uu4AWeVLNgbVwQN7ba1zZ/4SubmnsVe5jQW+6q
+dWg/q0ef2GgBqlZ7Z2wA2biRWby5Qh8cKx75vwgW1885j+c5L9aRTffcAvW
/FOjjSfqXuN6/+5OHRM3Od66o30r8wPP8KF/y6W/9t6zgd1+d8bbfVC50rm6
Pv56Rrc4dbcTb/jMXj6LVXeHyHSfsn9nbLzDfzHFdXHvHlx34eDNjs6qm/vD
RC7JW7ixUV02b4GP+lG9654ff6vJONI5ubxhN1voZR8MWgPIi/Y8uhOAn52L
kq2e9G88tMXn7g+yHU/hLxZkiJ3cs64wx5RT7SvEd33h4RkuaGdsgYdYdA7F
F5xqr17NYnv/Ho3/sGxswCP4waJ/i6KtdvLDfjJb+S1/+AFrtvgrl+Eq/+Qy
2f27OrHpXg257VFr1/xJHuEGW5v3kaGvGNDNbvEUb3q1pa81Zvu75Ic3zGCF
f8Zp85T+fYd1D7u0gz+fOhMmXw6LHbn/BRfmIoU=
      "], {{0, 64}, {64, 0}}, {0, 255},
      ColorFunction->RGBColor],
     BoxForm`ImageTag["Byte", ColorSpace -> "RGB", Interleaving -> True],
     Selectable->False],
    DefaultBaseStyle->"ImageGraphics",
    ImageSizeRaw->{64, 64},
    PlotRange->{{0, 64}, {0, 64}}], ",", 
   GraphicsBox[
    TagBox[RasterBox[CompressedData["
1:eJxN29XrplXbxvHheUVeENQ9QVHs7u7u7s7RccxRx+7u7u7uFjuwCwQRdEN0
V/0L3LoeP4vnOyjczu++rrXOOM7jPFfeS808Ze9j/zNjxozT//+f/+191Nlb
zZ171Ln7LPzPl/3mnH787DmzjtlpzhmzZs+au+HM//vn4Zb/+8z3z+fMM8+c
rr322un222+fjjzyyOmMM86YFlxwwWmPPfaY7r333umEE06Ydt555+nAAw+c
zj///PF91qxZ07nnnjsdffTR0yGHHDKtv/76Eznff//9dOKJJ05HHXXUdMEF
F0yXXXbZdOmll06HHnroNHv27GmfffaZHnjggenqq6+eTjvttKHroosuGn+f
dNJJ00MPPTTanX322dMHH3ww7b///tNZZ5017bnnntMpp5wybbXVVtMdd9wx
5K255pqj76mnnjrdfPPNw/6DDz54yN9yyy2np59+evRl6/bbbz/tvvvu09Zb
bz3s8ey6666bLrnkkunKK68c8o844ojp9NNPn66//vrptttuG3132mmnoWev
vfaalltuuemWW26Ztttuu4HTTTfdNOw8/vjjp8MPP3zaYostBo5sYusjjzwy
3pF16623jucnn3zytOuuuw6/58yZM2266aYD26eeemq0Oe6446bLL7982m23
3aZjjz122DNz5syBJ4zg7x058PIO3sccc8xow58DDjhguvvuu8f38847b9iu
76qrrjrsZNv9998/ZFx44YXT3nvvPe27774Dg0022WTguOGGG462N9xww/iw
CV677LLLsOGll16azjnnnOG/mMIkG+F28cUXD36QgS904ciLL744HXbYYQML
usUD7t7pmx3s5kff+UMOzMSYDty68847x3e6yYUFfrATTvfcc8+INyy1Iwuv
xYoN22yzzXTFFVcMH+FDjtgcdNBB01VXXTX85sN99903dPtOj7/hD3cc8Vxc
YU2vmG600UbTDjvsMPTJEbbA19/6sT0566677rTjjjuOHMIxvFl22WXn6dSX
bLbiOvvk49y5cwd2/sVxfpeffGY7DHFfG/nKPzGDcbLlGVvFgE5/kyHG7IMP
m/nOP/jjNbzZRT4O8A8O/PCePH3Yqh39chcm3rFXLWATu+nj+2uvvTaPP/jJ
Brh5h0v+3XzzzQd35Mxaa601+uMJv9kHq80222zYCBttsqfc3W+//QYH1QD+
yQ3vYYPncCZHnsKZLr6pEfKBv2oNzNS7tddee2DJRvbCni78wQn9YEsGv+WJ
do8++uj4m69k4Tas1EIcfeONN+b1Fxd/ew8jecR2mJBFBvn+Vh/4glsw5Kd+
6hecfNTUJ598csgUW37hR+OCvtqTj9OeySM6YYT/MHv44YcH1o8//vi08cYb
j3qmDVnkagNzGOLKkksuOb7DGHbGGjGSl+IlNr6raXEARvrDlS7vYC5unsGD
TJz2Xez4q56pC88+++zAlzzycUbtpVt+yENcFS/vxZ0NYYvbd9111xhj1Cf4
wgJPYST2uA0LuJEllniKE2qRj3zxXH2XF+qR2iMe5GgPZ76QDU9xWn311Qeu
agQc4AY/cTEOqnFqO8wbz/inlsFPW7GAE3zYIt4wIU889SUj3LVhCwz4Q9a2
2247ckkfOuluHGwMwjW8hiNMyNKGLvHVhk9ynl18b0x8++23R3/cwl/9xZBs
vIQ5/b6LPbtfeeWV0V7M5So/cFG9hDf/+Srmja24hkf4KB5iATe62IU7+omD
miKu+so5vvrglfjwTbuwZj+5ahvueM5n/yYXtjgEIz7wXc7DgQ9qJf/xCi/8
zWcciO/8JQeG6rTxW07QrR3Oaos74iF25UT1BPfMb2AKl/6tNpPNTvbQ5zs7
4RfH4aWWsk9cvTOmqgH4AatVVlll4A0H8yqc8A6m8spzOIgbmxuPxE0+4bv6
yX71xPgBfz5651/Pq23yhB9y21iHr7iEQ3GGfTfeeOPATl+5D78FFlhg3hwV
x/jNB7UC53EKX9QHNsozcj2DBXnyWuwefPDBoe/111+fN66TY7wqt/AOxi+/
/PK8/NTXOKc2iysf/LvYYouNGgeHxg3tjLl0VTPoZGu1Hb44qhb5sOOJJ54Y
8RQvccRzfMUpsvHFdzL57LkcIhtv6JSPbJZr+LTyyisP++EOU7HDC2MZH33E
znvxkRPihV9sgAd++pu99LNdbMSCT3Jm6aWXHhjTKT/Iwj3v5Apb1QHPxUSc
cYCddLe2YJs40iNvxYI92l9zzTVDnn6LLLLI4DsOPvbYY8M2HIEtLPXznu94
w045BH/tYM5OXOIPvvLRd3E1l2gMgAFcxIZunGwOhGfiok77lz3asIMN4uMj
1+iVB60FPKdXvPFIn9Zo7GUPXpKjfohDeSBHYcU+uJFFN5vYh4fesVv9MS55
B0P2wds7f5sXwQqG5MC4cb78FevqPLk4zl99+EMHWeaLMNFeXOWNGu3fxil1
Qht5iiPNr7zDD/miFsBGbMiXw+aQzeXkXGsOutSp5vryuFj5+I5T+ES+drhK
Jgz4w4bnnntu6GIbDtEtl3ABd+UdO9VJeuSN9/yRW+Zu8pBdbDK2qvPawJRu
eUsnfMXR2hiWZOMEnXBaaqmlBl891w8ncBY/33zzzen5558fz3FELqo18JJ/
8FZbxVu++06vvGMX39godvwQG3NAWK233nrDh9VWW21w1ljVHLRxp/UN2/Fm
oYUWGvoar8jlBzk4jZfLLLPM4C9f9SGndRg9dLBVnWMj/80B6cF/8RFr80Z+
kOs7LHEZ/vARQ2Of5+yBM9vI1R7/YUinPCfX3zjBZ3iyu7kIfuIKzMS9GkW/
msQntZSur7/+evT3nt3ywxhjzLRON66LCV9hbtwls5raPJ5s+PjgDjy854ta
8cILLww9jcGeVyfwAPf1wy+5S676hEt0Gydgy2a55L16wiZt4CjuuORvWIgZ
frW+ZY9c4GfzbvyBkxrXfgb/xIIvrTnZJx/wRH/y2nvCeX9rRx4b4Nu6jh98
bd4nlvJa3fE3m2Ajp8slfLAHxA7ytMEXbeS2NrgBBzLFVB00J1M7jC84scEG
GwxZ6qL38CPPXgobYdT+ARv5/u2334640KO98Y7vdOOf73DiQ2sJ9Zgcz8wz
5B4uyiH9fv/991E7m8OLtbolNnguHtnLL7bAQu7BGz64IfbrrLPOwIPN2qqJ
4sJ2GJFBP3+9//DDDwcncNIzeIirNuzRr/1FMVxppZWGD/CBlXZyjT/ND8VV
Xi6xxBLz9sr6lx4+4zmbxee9994bPqkDrbG/++676Zdffhl4s1Gs4ac2iqv5
HmzSJ8/4Jja4ZD4MN3VSHTcn1E6u0MUWNsKYTcZj/sJAf7Fnp1xu/41sMbVG
ZSd/22uhByfUVH3EHY5yX73xDJY4A28y8YaN7SPyEeeNl1988cX0+eefD2zg
Lcb8wFW+yG0y+dB8pH1GazVY6iP/ykF2escP+vBHrcUbeeEZnsIBLvmurrdP
Jrc91xaGcGrtusIKKwyf/K1mio36bWzSHmZsMs7Ajl3e0ydH9Pn5559HjN55
552h09gotvav4QB/+9fqL6zgYAwhA/bwVadxiw/mTuyAS/UINuIDR77jEVna
47V5O1lip7aJq3Ff/PinzrPFOAQTuOIzv+Alh/kHX/3lDR/wzzrUO3xrzmft
2xz/jz/+GPYYE/7888/pxx9/nL788stRu8TQvIjv6iZMtPURRzLwQE7xmQ+4
zi85Krdxz3Mck7/sY2f7r3z0nG9ymhx/w0me0GFOy37PjSFi4t/GAjr9254b
zsBSDcFVtcv6VQ2Xy3BrDo0777///vTbb79Nf//99+A/Tnz88cfDX+3Cgj3k
mjuxE6/ZgUv4IM7wUjf4yDexFGt5oK1xUR2slrEHPuJZzSGbPM+av7BDfVAr
xFztb10tzupB6zJ98E3bznbMQ8SJ72q/8e6HH34Y62bt5QC95qK4YN/mr7/+
Ghzx7LPPPhscJ4tuNZ6tdKoJ2uACDOSImPFbjOWIWlF957d4sQ8W4ugdv8jU
B1Zw5584ek+OetHcml75BXO6m0+0B8xfY4J38FhjjTUGpnynkz5zMDiaY7FH
veCL+Kg7eEp+mIoDW3ANZrDywRt1B2fgqG37gGIg99gj1jjBJjWQLzBs/YBL
dBlP5K76y081gu2wwSV91Qb94cNOdci/eGRe3h4V3urDDv4ZT8zzPv3008Fz
/qn1P/3003jmnRiqE2LV3hX9MCLPGNn6rlqgL26Y79DdfBEOMDZeijsuiBub
8KF6ARsc47da8Oqrr45YiBE9xjUcaF0Fw84+yPU3/uOBd+yS/62PcE1dFCs+
sOujjz4amKppdKszMMVdHGrejo/qPnvwQs7xn1z+4kNrcnXePKj5FDls63xJ
nMSOXHnC9/YJtPUMzq2/4KEtfjTXbm/Nv/z0HsbmnvwyfpCpLW6JHfuMnWTD
kf36qwnsxI233npr8Fp/NcD8p/UELuGFmoCT1jtyDebtzahV/IEbLsCgMyPv
4OcZ/qrn4gpPfeEmduLd2RyewAH++qtjrbd8l6f4kEy+s621jpjKRXtxYosn
xmY66IUR7NRE44q446Fxi1zYGV/YAR++iL28YLM4ihdb+UIHH7XxHT7sYC8/
1DP46yfX2UHmoosuOtobW8RKn+ZwPuYA9MEFrmqjPOY/v3EKnmzEc9+N2+0l
ek5XZ15yVX6zwbrT+KcuWovQLfb+wwsc0ce6QU7CUs3DcTr0U5e1LU78hgl5
7JcXYqFG4g+sW9+xV1v88q+cgg9ewwzPmjPIo84vfTzrnCPM1E84y3Hjotop
rmKNX9UH/Bdj8z412DPxhqecY6/YdEdCe3XJezjCE0/YyQ5yxbazEO/Igwk7
YM0/2OAYvzv/7YwHV9VH2MoZ7clRB4xR1T0cg6O4dG5OFtntvZPFJrzo7B8P
OmvoXAFuxgEcNw7Awv2Pr776arRtvx0ecksM2EofTPUXC7VBHok1bORZdnjX
/jrdasryyy8/cqdzVNjxqbWz/TrttfU3H41r7Gs+pr6xhR5Yty5kW2cGcg/+
aqN/5XP8gCN5eCMOncnBGNdhrh1O4hW9xng8hpc+dPAJPuyAiXpUHesuBR5o
J77s5icuWePON998Y75sjOi8BibxC+e7EwAL9XjFFVecd14CJz7rU11uLx4X
cVgMcFi+tBf/zTffjBpvrvfrr78O/K11+dzeyeKLLz7kw1YsunMjXuThZmOx
uPFbXGHEdrkLZ3xga/tK7CqO5PCHLD7DDfe6JwCP1oJyXUz55+/udLQnr67I
QTWMbLWEzXAlT/3UBhfEw4cv1Sh81U5ts25hW3tK4mPcpVNba2Z2tH5k5yef
fDJyXX2Wf3iLU3JLHsIJHq1xxLb1L7w6M9e3NX33mcqnznf4LK/gT57Y8qsz
Xr6yG+44TAY7uxsBt/aacAkvYMoPMsXg3XffHbUdf/iFZ/Aknxy4wQUnxJ0s
nPcv3bA1HtFnbslGfnjvnfkHO9UWtUu9YlfY4KDxjw3dL+teC76bT8sp/IQz
LGEHN/rkl/bwMocyHvKlfWZzHT41roonu9RoPuGAtt0tUyNgjMNqB1vZp5/c
9I4dnSvhjhrNJrjim/g3/4WZONMnd+SF8ZSfuMBPuruD5ztcvJPnnol36z32
yQN4src5Nv/jHmy1r0bY9+B7dz/INf6Q43vns8114MV+mONdZ+xw5R+d7Y11
LsAneSeGuM5OuHjPn85vukuobqiJ4qtv957g5F/6relgjAf0+Yi7/BFbPtj3
VHv4hPswpodt2oaF/OCHGqgOscNzYxrc4MQ3fMfhzvHFyd9sVXfMY7OTHDnD
B3Gjj8zOf9jbOSh/YZI/4sEmsYWHOiJvYKm2NKeRW3KRveQ1lvGfrTgsLvBr
TMGTzjj5Ja44QA/7+WccoUc/fnXnRR7qhxfGMWMY//Aex9vLVaPlMu7SYa+B
zuyADzn/Pktsf4nN2vDRPh9+0Fdc1dHujuCg93BuLWfsgVP3DrvToq3xDc5q
ApvZT0/7qGTgAb7wQV3EG77JazGUJ7BnYzmlfecO+idbjcAhcjuPI7M9I/7z
rft+cocO8uWa2Nlnb1+CD+WbHFBT8EftgTNsyNZPG/WcTPUC98XUc7FW22Ft
HDM+aasem//K8e7a6ANX/sGOPO9b8/FLLGEkRvDESzZ0rsO/6hTO4z/sOhfV
Rr5oJ550w4m/nuMsW+DS/k51Xa2TN8792gfU37qKDBjhIltxFsdhZS1TnVQr
WmOVV8ZN/sptNvq3u6Uw6vyKfPqaa8RNcfFhG957zp7GDpzrXmVjZ3dja4OD
7mH43h5c94Q7u4djdwtwEl9bi3X+JN/Y2XkEWfxRZ9qPEdPuTLOBTWzszi3b
7OPIwdYlZBtju1NDFjnkqiPmSrilhtOBn2y17wojuVpOtH/dvEVdwBl2wJv+
7mp7JnZ4DBM1Ps53l8K4TI7clGNi4z1MYCMfPMMZmKpj3qtV8J4xY8a8u6vq
IQ7EPXu5sMYPWKjf9pnFUr57xh+64NL+VvySw/jSfRKxxhE2dDeFbOuvzmjx
35wG1zpv5RuscRFGsJFf9HUWJ+fIVvt8h781H3vIkvd06ufMWa7Qhx+dEcIZ
3rigruIQeeqSvfXugPjAqbM39tDRXQl+sr0zQ/7p41nz/u61NkaJif7+bi/N
M3uC7YmzDbdap3avCX/hy/7WQmR0h9y8qr0CPNTXnBCu5ovuJnVHW36R2zk/
LNnS/k93MOIlTqpfnYHgIBv52u8jjFtyXK60HyD2PnS1l8g+fCEbL9jcHSdx
54+8xXfx6Q4zn+UKW3BXu+qpD96wBe/kNlzxzHf1T31x96A9mu5g99sQ7btX
yw8YGIt87L+rXXyDAVnqAzsbW/nFXnMi+1/GVu3YCw/jTud37ct6Lrf5YV0v
P8hTu8xV4CXO3b9sf0LusF/ewLG97uau1hpy2vjb3q138Lbubw3bfS7jO/6L
YetauUiGmld+ad8dMRwTW7bBvRyAE7vFhK8wIEd9YGtnJK1h2Yof3YGMR50z
d+8dvuzuPp6xAf5sW3jhhYc/zeXKt+5+la84Tr4ap1aIdXvj3Qknoz0qOtkI
587uxEi9lR98VhOr+3Bgb3u4uAATvOheNA6Kh7zyXO7QQbfn7ZX3G5nudLMd
R8RXe/apa77T3bkATPioNjbvhUfcF0c1vzmZD46YE8KSDfDXjj/9Rgfmrdur
7WwrFnDp90Ttbf97/0b9YFf1ji6+w7UaCm94ik2/h+juT+tw/ohD9UAMYUsn
+TBujGKbWsAX+PFVLWQXDHCs+khf43K/0+iehLUUf2ArtmzQt3lwaynPOxvs
/h1bxJrNONi9KRxTE/kGU/LpYU9cMibwGd+qc83JxEKdUI+Lvz6tt3CcbXzo
9x/laPdH2ek7G8VdnqhH3pkLGT/0E5POXqxjOsNVx5555plhc/vA3btqXtV6
yL6Y+53w4Q+s2yvGfXGDhzEYR/ho7wv+MOu3E3zs9z2tuWDh47yRLHnFRnMA
ONijrS+O8AE/2kvkF87RxR/PuzfRngXMYMA/HOmun7jjYb8D644nTD3vXhKs
uy9Gnvf8as7b3XvxNu9TO/VVr3Gk/VF+dt7beby/O6vVVzt5RaZ6zFf7n+Kk
JrCvewfGTXa3x9w4KGZ8bN+Pf/zHB3iVn+LSHly/m9DGv2FLn3rBbnhZr3Sv
oXvF/oa5+GQf/pDV79b6/ZPchIOaAxs2k6+u4L/6JAdgbt7anLczhtab3dnB
VTmpptDb3LY8ws1+n6OeNH9prSvmjd1sZZP1Ah3ioW6T2dlZ5+Pqd/vFnadY
I6sNfGKrv7urgvPtRXbGx1/2k4ur3hs/zPfY31reGIlPrRM60+4+A/xg3FkM
7vS7MvUQd+He/iVc1Cu8hBU/up8qP4052pu39BsUOLKhu9d0tC9nrOueuNop
Ft1Trb71O0wx6xzfugtv8M3ZdnvObOKrvTX9WwvGQ7iIuXmUOQ7b2t/lE6y7
r08uu5ovODcUL3Z2F7o9QHY3r2UbWXKr+QPe9ntBeds98Op8Z/JwCltYdndQ
/sKrOWfzGM/ar+qeszoDo+4QtKZQ6+FkrtR9N76yDW/7bdb8888/9HRnujuj
6pb8Fxuy+40J27RjK3+MT3JPrHCxfWL558Oe7o/gDg7oC0t5YF4hHuq1/nhn
7oOTnVOzod+ctPcPWzxRD/jRfgMb+VfdEf9yUvzNCYzV4tG+VXnWHbl+n+p9
dzjxm++waK7bb4LYYt5q30Bc2MomOLEPl/udO/nsYyd8+Cc21qf8kq94gcOw
pavfvNJNHvna9puWfltqngBLuo2T7VH8e2zho7/ba+QTrsBAjrBPHNTXznWs
z9jTnanWyfxqLWgMYy8uxhG1r/NLvssntfW/lOoihQ==
      "], {{0, 64}, {64, 0}}, {0, 255},
      ColorFunction->RGBColor],
     BoxForm`ImageTag["Byte", ColorSpace -> "RGB", Interleaving -> True],
     Selectable->False],
    DefaultBaseStyle->"ImageGraphics",
    ImageSizeRaw->{64, 64},
    PlotRange->{{0, 64}, {0, 64}}]}], "}"}]], "Output",
 CellChangeTimes->{3.721290766527745*^9, 3.7212908332445607`*^9, 
  3.7212908873426547`*^9},ExpressionUUID->"c1164460-fe31-4ca4-b04f-\
735e0c14efca"],

Cell[BoxData[
 RowBox[{"{", 
  RowBox[{
   GraphicsBox[
    TagBox[RasterBox[CompressedData["
1:eJxV21fPllUWxnEyMwdzODEmtgPF3nvBDnbsgtgbSBELKKCIXcGOvffejcZ2
oAfGGP0CeOxnuYffzvzfvEPy8Nzvvvdee61rXWvt+sxdtnbRyn/MmTNn/b+3
/7do6cYF69Yt3bT4P9v/WLJm/epVa1YsX7hmw4pVK9bNW/bP7YXz//f51/bP
FVdcMd1xxx3T448/Pl144YXTySefPJ122mnTBRdcMN1yyy3je/PmzdP69eun
yy67bFq1atW0ePHi6dRTTx3fd91113TTTTdNS5Ysmfbdd9/pqquumk4//fTp
hhtumO69997pvvvum44++ujp8MMPH2VnnXXWdPXVVw+5119//XTbbbeNZ+19
LrrootHHypUrp6effnq68sorp7vvvnui5zHHHDN0e+SRR8bfZHl/3nnnTSed
dNJ0+eWXT4sWLRrldD/uuOOGLvp/6KGHphUrVkxLly6dDj300NEnvfW3du3a
IYONJ5544nTuuecOXW+88cZpwYIF45kO++2333TOOecMG33WrFkzdGXPEUcc
MT322GPjmR4+bLj55punZcuWjfo77rjjdPvtt49yMo866qiB7SmnnDI9+OCD
A99LLrlk6AvXM844Y9q6desMHmynrw95fMYW+tL1xRdfHH15vuaaa6ZNmzYN
+/mXXrfeeuvAbd68edO11147dHvzzTdHXe98+Ax+ZMLonnvuGeVs1e/ChQvH
O99HHnnkdP755w85/t6wYcN06aWXDl6ooy2MTzjhhFFOtjrr1q0b/oLXdddd
Nz7K+Bcn6Ks+7C+++OLhY3qrQwd68cdBBx007NIed/j24YcfHjzURhmcyIHJ
2WefPb3wwgvDB7gAb7Z5hvHxxx8/+OgZJ3zYBg/8OPPMM6cnnnhiYEEGO+kZ
d5YvXz4deOCBo5wf9A/bww47bNq4ceMo41dcERfarV69epSzi558gxt0I3vu
3LnTO++8M2xUBgMy/O19epLFVu/Yz1540IUe+RKefA9n78S8eFKH7crgr5w8
dcXUnnvuOWTceeedg9twp492nmHoQz++194zPeCJA/Cpjg8c6c5ucvQj/4gx
mPNxuCrXDx74G2ZvvPHGwKCcAhPl6ogVbcRSeIoH/pAbtONPfcGOLrAnh/3a
wANmuKQ++/Whf7Hpw39i8OWXX56JfXX0Lz7IpQfccVN9f9MR99gvtsUGf+Eb
brEpP4kT7fGXTrCSp5TJF/rgN/16xq3ddttt5Gj2kQNH8vObXMEmttGTLvjv
vbxJf/4Q33xGzy1btszEA756Dyt8LgbgQCaMDz744IEZvORf/WjHB+ynj/qw
1od3sJEHYEI/bdkAk2OPPXZwqbwtl+if3nzBrvnz5w8/043cuABHusuZdAr3
eMM39KFHcZ4d5QpcLkfyA66xmx/wvfER59gBd/qQQx9xAXf977///tP9998/
+EJHcWUcYBdb6Q4nsuGqLzL4HSfxCA/Y4D0/0VVf9OQjOJDDNnoecsghQ0dy
GvfwRZzDD0awxzfjRuOWNvqTs8s1uJgffNhPLzqHu3gin53awOy5554bXKAr
+fTlX/mADfKENnRnmzHSe+/4ig70pI+8gfcff/zxkEcfesdj2GknRujIr/Si
qzL+YQ//86sx7P333x/4wFA95Z7ppy/6y5fekQUHfuADftV3OR1P+FL7jz76
aPhfeeODeBIT8Nphhx2GHjjAFrxQxzcdyaGD/nALz+DENz5skfvhp1/2wwde
cMQBNuvDmAILsUNvfYgt+HnmR33yk/fs094YJibFif7p1PxNf7BuLBa3dPKO
fc0Xk9G8CdbqwZkdcFUmbuhNT3prQ753ZJOLa2K7MYF82NEBDuxp3CAf/2Ek
nvlav/iNT40R/AezYrtcAhN4vvrqqyOPsJEM+cs3uXwjb9AbfmTxEUx9w1g/
/iabvnQpRzz66KMjp7HFB4/03xirnTI26o/9++yzz8CnMeX5558f7+KreOZD
/NcXuXAk0/xJbPInDHBbPc9ksEMM0VV97eCiPk7DpRjT9wMPPDBsgaO2cgo9
4KwNrsChXMYn8JATYSp24cCeZPSdDvGYXPGjf3bBQnzxufFPuVwvr2qrjXyU
zsUd+3EFH+OOfnCfTOV8yrfiBed91CkvqausuISNPnzoXw6X83Giscf4yF6Y
FIt43hwA92HEL/pnMx5orxy+8KYfjPFTXMhP2ntPR5hoz158by2nDnz4Tlwa
Mxp32fX666/P9NecCbZyFMz4i23mYfoV4+xv7uo9Ppkf6YcefEUvfdGXXHEp
Nl577bVhM45bD+mLT/GGPtaQ6osJdrEdV7XXNx/jvPrmMNrwhfJyr/61pb+Y
ppf45U+YHnDAAQMPOOECPWGnjK+00we71feereb9cYNeyshmu5hrDNK/OLa2
hTm84h5bzHnZ37rHNxz5Nw7iMBthJl+qA38xZq0hJ9JNOVlwwGXv9dPa2Pty
Mgzg7dt8jg9bv6lbrlYXFvDUnk3K2Ci+6GpN29y33E1G6xW60B8Pn3nmmZn5
ezGgjr7wQ0x5bu7tPR6LOXMDOvLr7rvvPjgAW/yUJ9SX//QlV3hX7JLHRrFT
f7jSM7n6pgNZcIIle2HbPJgc8z28wE99pTu8WyuZU3nmG/gr42tc0UZM4AEf
44F6bIVx62t6G9uNTzjMX625tfX+2WefHTqK4zjBP+w2d4RxY7N3MJCH2vvA
OXaKqbfffnvUaTyKd/xqfCC/9UhzdbjR39/8LI74ozGD7fpmb+OmOVf+ZSv/
wqd2OOi7fQ9yYc12eMFaW3VwwriGE2SwR3s60bP5EryKbR+x2riO3/wllsiE
Db3xi1z68TeM+GD2nhB/wZ6ucCWLHvr3TszSnc58TDdzQ8/NtdWlEy62Zmaz
v+1f0BF+8iAs+YDu6tGHjuIOT5v76M/4YfzBw9aa5NKfb8jle/byC7l77LHH
6BNv8EgZ2cZ6/FUuFuUM4y172+cjEw7vvffeeGYL24zH+uYDuaK9Dfjit29Y
NL6SaZ5jbICdd3S1H0d/XINH69n2R5oX6i8ueBd/yfBNnvigU3N6sU+mOvrU
hj5iHX708jf71YFvc059sYNt2tJF7JDnPVnyJDzjtXkIPH34i17kaG++zjY6
wb4xx3yi/RF+wzt60Y9O7BWPcIYTP+GLvooBtuIM/uM8rJTDgp5kywtyu/b+
JlvelhPjn/61a85qfPBhc3movSt6wvzDDz+c2f+jkzxLZ/MX4ybZxjd7oPBq
LNdWH95p99JLLw0c2MCP+COetGEb/bRpfkAP/eBisQlPWMMYfnJLe0b87Dnb
jd18ba4d/mzyIYsc8umgPx+xS4/2K+BBz+b33sGe/nhBX+3wii5sF9/8274Q
rMWm8UC5+r6LPbi3b9VaEdfg1J4jnfUpF7PdeNS+pn6M22HbWgqXxT+ZyuGJ
H+R99dVXoz275ARtjcHiAa5yIP3Kq/rXHue1b/8ad9jeXhtd9GeNlJxyo77o
3d4abORrc0h4W7OJO3rJZ+0jtCeNR/yFL8pfeeWVgZm5YLzVv7riCMba6lts
aOMdn9Gdva2ljWH8zFb14aVte4zWPsrFPX7iAT/hAGzoJu7ag6SPcrkFXmyR
k+DVnI8eyn3Dmtzmju31w1ldXNa/vAc7fvWMr+SLPeWN3XTOh6071JMvPLPX
OzHcmgVf2u9pXw4O/NNaBqZiWS7Qjjw+7cxDbBSbuKY9bPis8yPY4AosWm/S
A5b6hEOcsm5vfMWL9gn1G37Nq+inX3+zB45iklz2tFcuhmBDbnuf9GAPXLUv
f4grNsGAT3DXHFXd5i50h3t7WfwEY++NCewrlxbj5UmycNAcxrjJbrYZD+gN
C3Xwsjkc7BqDyLOu0waf2YGHcOJ3Osvl7S+SLxeRSz8c1qY9LLrBgC/1Z33A
Lu3Z3Py7+UdrBfbBWj0cwXW4ecdv+muPRt32k+hPFt3l78Z55bDUtw9OkUt+
+3Kda9DbOKQ+uXzV3B2m+Z+uZItRbXCGf9tXZJdyfchN9MMjuu+0007juTkk
nY0rcOYr+GsDe8842n5Q+7j+tv7kk87X9IeXONPcJZ7jiGc4irnZ5wdwZYec
1ZkMW5pzdzbIl8YN/eQHfvRNrn7orX7rxE8++WTgob0xEB7ymD7aa8YNOMPM
M13FOzv4V06Ab3sZvvFWe2MyLrb+ZZdP66zWIPTSpr0IeMG8vaL2OpTTj5/J
oZc28aA9a1iwG29h1x4I3bVjn1gzdvmbH+FsbkInffBv8xU2NA7INXxHJhzg
rd7OO+88fG7c6ewPxu0hyzH831kwfOCOH+opb43rm79hRLewg3dzQXNtvKVP
Z9LkW28pL3/SXX/WYMqMva3Rv//++9GObeaabIcfO+VOY6m+yffMB/SFKa7B
DM442/oTN8vx5QV+oCc/wauxU1lro/JZ603xzB6+iF9ijI87ryKj85Lmh7PX
WM09YNv6nS/U9661KNvp3BhKLo4ai8j3zlqqNWdc52tcEjtijfzynfYwKx61
oVP3KtTDDRygrzxDZvv4nevgmrbwUV+ZZ+3UJwce7X/L+/5mc2f0ZDU/bb/D
e/N9mBmTOn/kQ3rDHve1/+OPP2buSJCtH36Ty/mJzM6qm2vSm55i0Ttt6E6O
Op3F7L333uPOg/5gRk9n283d+Ke1GIzp1p5ja3AYiAc8evLJJ2fuKsCLj9tn
1IZ8MvG8s/YPPvhg9NfebjmpMxh11GcHe8QSe9Tv3L/1MV3LV835fPAKfrgi
DvgZtuSzwXN5St5rzUaXzv2tq+CAU+JEzOmHfbga1+Qj8thMVz7SD+627mcL
rMQ23Zp3k5Xv5Uf9aOPT2ZMc3XgHG5wRV2SmA321aUyRGzuzJbc9TH2Zp9Cv
HI0T7YVkXzHGptn3G5p/wa65Ez6ShStwlGfoaF+HnXzLT57pwga+FB/inC7N
L7xvHctP8qt+7H/Qj15sac1Nbz6CgXwWTuZJyjrbggN/iJH2xjsT6N4UWcra
JyCXrbguV6nTeae5gG++Tn7zVva35u08rL0j4xIOyHN8gRPi6Oeffx78ai1N
TvuxeP7tt98O7rOndWzzN3qwDU86P8In8tlGDtvycXmdTfrDgeYG7fnzo3zG
z8r4hNzukMGeD42ZnXc3F9FHuLOVv+GgX/7GAzErzp566qmZfYB084wvfKit
MhyBi35xQ27DN/XYTCf+wUVzDT5uHSVW6N5doe44sE1eYR+9yKQDeextr8a8
ynjHD3S3rm+fWzlflxv5l1z62D9urmNe0L0d9vkbPrjNh8bExnQy29emK5ys
F3ASHvIk/3a/oDOMciFdvGuPUZ+dx2hnTk++ftmDg76bGzfGdb5NDgys841B
rXnZATN9a+fd7HU6fogh9xPkpNZ/bG/PzX6JfuCAM9ppIw80tscZPuRL9sLA
ONrcl9xyXXOe1jLti+IOmeSYk+MPn7CDj7RTXx9kyRH4TR8Y+BvexrrWPXDo
viM78M/eYGcvzhDhI371pV/YW1uyFVfND41znZ22/iRDTsT97pGJTXbjQ/f2
Wr/CxZ5895PYJbfDgfy4ivtizjyALXjHPnzgE++65ybPuX/HNvzvHI9f+B7e
/EZXOupDzOAPHMix//3NN9/M3MtR95dffhntyG6vuDUsGdr5dBbl0708uPMl
XOjFZ809+bkxFNb4oQ6cujNFd23UhYd+YNI5Y/df4df9geIQXo09cNMH3eW3
5PM5fqtvnvf111+POQ+9nE/R7YsvvhhtPv/888GLn376aWaeBZ/OlsxB9GNM
YmNjAH83h+vsp7Ml5T7tefInftOtfXG20qe7XK0d6NI5M57B31jRubl65JDd
WpCcYhrW7KW3XCgH8D2M2GbfCb7WRfxIphzc3ge55GvPJ615zFn01ZyjuR0Z
5HX/rjsV7CAXh9Vv36Ixld9az4Rb+3Ke8ZdNYYT78gL927OGY/fz+PLTTz8d
e6Z0tdb77bffpnfffXf6+++/Rz+4ri3eyml0kRfEBOzI/vLLLwfecnJrE/7v
jpxxwpja/mrzGc/4p5xt/oYLHX2zw3P3bHBJDsJHOOjDOznRuMt+bbrHTKZx
rzuzfEIfe8XtwdHbeC7f//XXX8M2GPjXXqs5Id3aHxcH+qcHfD777LNhg1hX
RyzZm4AHve2htI/VGhxGyuTn7srwdXej6BzPvG8N0LkuDNU1vvmbX+TXbHKf
mGyY4XF7A91lb07EN+rLt8502UpvOJS/lCvrPO73338fOaX1urzYWERvNrPR
OCEmtO8slY/KkcZn/XZ3XNzL+eySI5q7dtdH2+5kizP5BW443j0feIlJ44Rn
OuNYvznAme6TZT986E4GnP/888/phx9+mLkzBwscgTXZ/C++2Ew+jnQHD899
6Ek/duCJMhyTJ3BU/HmGC/xxg05sUd6+SutMcsiUk83t4dR9UrmUf+jfXpgY
6KwED7of/9Zbbw0b8bg9EHxtjul527ZtY85G7+aH+CzH+PBn58LqiwHyjZ3q
0ZVs/sADOUI9cz3vyWQfm+UQMptntf+Jx3JEdbt/xy5l+pidA8R/vyPBGb4i
Cyae1YOR89fGGP6V0/E0H9ATtnhhHGxvsHWIenKm/Qf445h6YrazVzyYfefC
XIIt9JAf4MRHzevYRG887+xBDOGlcbB7iuaPsGGHvE9H+DWva0zsnnr34mDQ
mQif8L9xgo+7QynXwDyOwZdsNnZ+oj6djI36ag5HHzr4bo/L2rc74p23kyn3
+psP8bK7Pt3blVfSs7kTmeaI7emZ37KtvXy+aV+8fXz4iiO6wLh7tp3fK//x
xx+nX3/9dYxfxjb94bqY6bcE+CCOjTtsUda9Tn+3BpAfrAsaq/WpP/aSL+7M
MfhfTtS2dYc5S+cJMPGBAZ2Ks86qye33O53tdG+R3uSJBW06v4Vh9xz4GD+7
Y+T+Hr/gcHtveKUuDPmULHZ27pX94lYZm3zkC/K6g6kdfeU+PGrPvT2t8l/n
o51R69d8BNbmdep4p01jZ3eSxZj2yvmsvT46wois7oDBwEc9vm5/2HgijsmB
QWtYOMKimPExdhXffPPdd9/9328ulMPCWpYc73x23XXXgTOf4Ii5V7+Z6Z4W
nvebJrnIO7qyrXsi3f+XS7o/6ru1orrwb55FjjrdyWwd4lm79kTFR79Z42v5
Qd1yjXI2iWM5nK042m+E6AZDuvGX8UVbmOkHZnDRBw7CXwzru3WzfVX6d46n
jW94iCN5Wj1zjOZ9/CEfxI/u5XYHkW/1w4/tt7VHJreKGzK608Tm9uv4ac6c
OUP/2b9PwSt12sOEMd52n76xuLMX/NE/fNjUvK69ju5tmPckt/P6uEiX5jZs
67c3eKSeHE5e+xh02mWXXUa97uLRn19n/y6mu5v40G9GzUG8E3tiFS7tOcK6
s1h8aKzpzkR35PnUek3f9LPG0MZz5/LytXpyu366G9D9gX7vKA+yvbMMmPG/
/EG3bOw3pJ0ltL/Md3DvXnr7AfQwTuFCe0hs6JwY38iRr8lgl5gVX/3GrN80
zL6L2R1dH/tW3Tvtt2vtocK7uxxsUU4vcYA3sIaZvvBKjNKr3yiytftb/i7X
yp3imm7yTWdojafiVf/igIzukHfPsv3R9lflDvEAY/3Bgh76IEPd7gLAU7vO
F61J5AI5g44wESvisDtzbOveE5/oB57lodZOnYvihzZ8Jd7J77dC7OlMDq7y
JAz5sbhWXwyxWVm/t+13d2SzgV39Nmz2bwzo6dP9A/v9/d6K7sZA/ZNV7IjT
9p9h0phSDmRjezr8TzfjAV36fZn+O0Ppt2za4kd3k/mye+Ozf9ujPWw8s7cz
f7iwEWfp7I4KzNQhhzx4xet+50NXdfXbmZR80J2CysxZ+w1jd8bI5Lv2Zdnh
2xyE78pr6tAfFnvttdfwUf6VE+hn/tFvkcqRbJVbtO98HUatoRon6GpOa/7F
R93F4dPOY8SP/sVUv9nDk86Z2n8hm81yRb/p5Et464/O1knt/9UH+Xih3zil
bTHBXviJpe5g/xfiU/Mm
      "], {{0, 64}, {64, 0}}, {0, 255},
      ColorFunction->RGBColor],
     BoxForm`ImageTag["Byte", ColorSpace -> "RGB", Interleaving -> True],
     Selectable->False],
    DefaultBaseStyle->"ImageGraphics",
    ImageSizeRaw->{64, 64},
    PlotRange->{{0, 64}, {0, 64}}], ",", 
   GraphicsBox[
    TagBox[RasterBox[CompressedData["
1:eJxN21evldUWxnFyjhfn8sSY2C4Ue+8FO9ixC2JvIEVEQQFF7AV7F3vvPRpF
L/TCGKNfQK/9LO/hN3P+O5tksdZ615yjPOMZY9Y9d9m6RSv/NWfOnA3/2f7f
oqWbFqxfv3Tz4v9u/7Jk7YbVq9auWL5w7cYVq1asn7fs39sfzv//a4ftr5tv
vnm65ZZbpssvv3xavHjxdNZZZ02XXXbZtHLlymndunXTddddN91xxx3j/eCD
D55uvPHG6fbbb5/uueee6ZJLLhn9li5dOp199tlDzpIlS6ZVq1ZNN9xww3Tx
xRcPWdqRtWXLlumaa66Zzj///GnFihVDxkMPPTRdffXV09133z36kXfOOecM
eb6fcsop00knnTS99dZb01VXXTV0kPnmm29Oy5cvnzZt2jR9+OGH03nnnTdk
XnnlldOll146XXTRRUPnokWLptWrV493ba+99trp1FNPndasWTOdeeaZ04UX
Xjh805fNZL/88sujL/vJgsnChQuHb0cdddSw8cQTT5yOP/74mf5shcNdd901
fmfrsmXLppNPPnm8v/LKK0MW/+FM90033TT6sI+969evn8TjggsuGJ/p3bhx
48DvtNNOG3LPOOOM8R0ubOQPv2B63HHHje9ilxyYsx3GbKOTH8X0sMMOm+bN
mzdi6jtc6OEXzNg1d+7cgQ95dG/YsGE699xzR1uyxEGfK664Ylq7du10//33
D/vvvPPO4e+tt946Eyv9+RA/wkR8+fPSSy8NXD2jk33FgH1w1e6xxx4bPsId
d+jGm0MPPXT4z3bvr7766vAZBuznF1/33nvvwRX4e6eXbfCj+4knnhg++e36
668f2PGBXFiyjf9kwVLbE044YbRjpxjzb8899xwyFyxYMPhOP5lsElvcwN19
9tln+ANvNunDz/vuu2/oJE97eOsLB/7hISzlCN0w8N2LLDaxlT/0s51d+tLj
N/HRz++bN28ez+UZLOEOf5+1xRU1gN3awZ1udok5u+S0PtUU+PhOJv2e6ctv
v8EXjvrDHte15T8OyQ++s9u7NvSIKbvhoa1+fBanI444YtjJPjlNnn4PP/zw
4AGd4sdWz8kQGzbjN/zkFJ36wCi+0sl2MZJfbNdejMnynJ9yQUy1Z4vfxUju
zJ8/f2DINvG99957B5dxny3spcvvfH3ggQfG7/xkt9/ZqS/b9Hv00UcHnmJ9
2223jRoqpt5xkk592AMr/h5zzDGjD9vEkJ3ann766cNvNuAKv/SFCZ88hyM9
8tozdvidnZ6T/9prr4222uAS3+EiZ+HEN3px4sEHHxx5zQYYqNNh5B3O7CYb
/vqQg3/w1lcbdshn+sVfXosdP/nAnyeffHLYrxZ5xUt4sFGOskMbNVy9PfbY
Ywcf/c4+vPQMl/kBI9yDubxlN53wf+SRR6bDDz98tJdHMCCDffxnk1z1DJc8
F+PGRPXBmFGdpY+N4iQnyBRXvrMZR8gLW+1eeOGFESfv8GAD3sh57fjBTxjz
3XPY4YZ+5OAWOxoL5BGcq/NsYhtMPRdT2IoZGY11dHv3e7yhs5rhN/7AQOyz
RT95L/58khd4Ut1kK9vKl2oge/gMOzwUJ/rgFA9hT+buu+8+8krc+OWlzqpP
bMAxuLFbjogdG/EcHrAkhzzy9WebWhEn9X3mmWcGP9jBJ5w86KCDBgfxhw71
lm1sJ6/6Rga58BJ7OtlILn6yH35izRb9vHASh81xfOYjufvtt994iR/d8PYc
dmpTY6DfcFk8yYU928wNYaAN23CIbFwWf/EiT22BY33lo3iTp50axnZYwkts
yGt+yQd4iQPO8AGm+dI8qjmAVzrlibb0eIYTfme3OLLdZxxTK+MxXMXxxRdf
HBwmg83ymW3PP//8dPTRRw9s9ME/HPEun9gqZ9LHDvpgqp6Tga/s4lvjG4zo
VdeMv56xW4zZwUf84ZvnMIYju/ANT/SFTeM3m2DLT7lINy5oTz+bvPCKbnrg
wl/coEOOkaGPOFc7yG/tgGP60MFev8PVb2IKU7wRQ/Xb743DxmR4wcpc0jOy
cIlNOKMvX/jhOezZpL6ywTN88EwdgIN84wv/4IXXantzYrbMnp9XR7WFpViy
3ffGzz322GPIJxM/9eMzG/XHI5iR35xajrMb3sZFY5icZXdzR/Jh4nd9vej3
jJ3ipj8c4zXZdOKJZ2RmFxzlVtyBk/ZksS8uwkyc5D0fPvnkk5l5MCzFWJ3C
J7xufMYJ3PMZVlu3bh3YqiPqWXnXWAMnutUSPnsO68Z0bfjhOx1ks4Od7FUb
5Rgf+IlD+vOBjXxkp/xQW9n11FNPDW41jyCbDmsMcddXO37qh6va0CsX9913
3+GzmDa/NtbDWq3lB37ADd7mIGwhW+6TRzbuynP840fze30a98Xad7GAFY6x
GzZsxAP65Vlz5eeee27YDXs1Aa9hzh5ytVdnrGHFmTzvxnT1u3U1H1triCsb
+NV8lz0wsN6s7mkvhvvvv/90wAEHDF3yABf467sY8rM1lDzAi8YAcdRGP5iJ
qfFPPSumjef8gQmb6Fab6bfe8w7n5tTNgcmnRw6UB3jd/gNu4Rq9bGaHFxns
VDvg2hjLVnzy2XoDLjCDIxtwBJbyTpyso8WJb+K/yy67zKzZGv+MiT5XG2EL
ZzFjS3P0xiHy5SiuyDd+fPPNNyPOPrMD/+k074EXOfx49913R/7RlX/iRQf5
cOMDLnouv+DKB3LFkS30kqsfH2DdGCtOeC+OsOVTe0Rygt3iKb8ay+WEnMNP
vjfWVtfh8+yzzw4dvvv8xhtvjH5kv/3228PH3Xbbbfjw+OOPTwceeOCwC0/U
hebq9PLfCyb4QD778IBv4tM+knFbX1i0nsAztsh3PIBR6yPjTutkeKiFdMof
z7QjW2zwTzzgwS/6fMeJ5jba0MmnTz/9dPrggw/G/MP+0vvvvz9s+uqrrwYm
zX3Kc3XiyCOPHDFjU+MAe/gOc77xF+76++43vrRW8Z2f2jXfhR9e8ANf1J7W
OeLmWfMPdsQJfeDHDnlFJy6Rqw37G8P5Ro41g3yCrVqH57DBXzrUgHDlo37e
1Xl5RDb/2C3e9LTP03wNZvjaXI4P7V3y23O24av8as/GGKEtbjffNcboRy7s
1Qx2VtNxh67ylIzvvvtu2Mxe+JDVfimesdd4ph43psGa/PaEGvOa6zaH812s
xap9VzaqB3ICt9S09vnECJ6tU60p5EjzWfFka/uv6hz+qctqIvvwg2+esU3s
yaa39Y8xSPv0ag8b41P1SIzZ4l0ui7s5krZsgl18oQPfxR9X+M93OPndO/1s
FRt2t/cDB8+Mb60Z1Ty44ak5SPuw3ptv44XcYJex0zOfWw/CD16wYxc8zEVw
R82GMZ0wl/swZTPOwxrf/Sbeah6/2C+O8GF/+8KNQTjA9+x8/fXXZ3LXnBjm
bMUXcujzub1k3PSuHnmHRWsd/ehUo+gtbs1j/a6PescfbdjZfI4etRQHPMt+
WKmV7Y+xVc5rQ7/48Y8O/uMCrNsP5KO2Yiwm8o+9+NH+FSzZhkv0sEed9PK8
PRDxZ3/73LAXD3iyTWyrm+2zqzWte/Gz/Ud62v9lnzEGv+ljp+fka2tsxA8x
Vmf4753dYoo/bIOnuR9fPf/666/HmIA71RQco6t9K7kBQ6/2APkrfvSrx9UU
8eEn/9vHbW4kVjimr3d65IdY85u+znTwSHzFCn7GUrHT9o8//hjv2vMTHrDn
P056+YwH3jsraf3MD7iy8+mnnx594dleUHsNfmePF5nt6VaT5HPzb7+ppe0v
0YtDYljtbD+1MzS12nPtGkPEmd3ahZtncghWMM4fcsQb1uIm3nK22sEv7Y3x
n3/++fTLL7+MHFa7rePFny/Nz8ghgx75LE7qC7zgrN6wW7zlqj708Z3f7ZVr
wy51i8/yix68af2L7+LPf7Ft/xy+uGysak3iRRZOsrF5Lh24IYfY650eOtiG
i/Az3+GztnBSCzujY5/n33///YifWoQbcGCbmtEcXHtt4c9W38VQ7sDH8x13
3HHg1/kjn9na3l7niOoAnPjqJcb60QnHziHlGF4YF9nc/KV9DG1+/vnnEUNj
MX9w2Drip59+GhhqJ8fZUg7Gq8YMuNLP3/YRrc/43Zkeu8W5tU/1WhuYsbUz
ATUQx/DP+l9M1Eo6zUM//vjjIQeOzQvh1xmTeMoBz/jIn8aAahMcqs+4JA87
bxYXPsGM3vYder7XXnsNW9QDr7AwnxYnMtSk9kBbd7GDvdUzL/xqn90cjL1k
wcIzsee/ugsXPGU3WfKHPPGDZefJeKb/zjvvPNMOL6xHxMG8SgyMB/JYHRN7
9Vzu4PsXX3wxnpkffvnll9Pvv/8+3uH/2WefTd9+++3MnjV/1Vqc7WyTTfxn
s9jijXqAZ/JVbNuvw2H2dG7f2vmQQw4ZuMOSLfgrJvgPE88/+uijET+/85nv
7a+JrWc43N0BNpHdvoH39kPFSju2wkpbXDG3Ewvt2+OFq5jytfpGRv6yT961
Vwb31rDsaQ3oZR9DnGGgH/s7V2azuktXNQAmze3YzmYvOcoW61NcogMncQLu
xj0c0QeXGxPoVkfZZV9GrRdrZ2o4IpZ0s729p+aM8MZHec9mXBY/z2DSOb7+
/GETPL23zwkbWOkHczJgwW7++q5de6TmvXGo86xiC+Pwaq8aVr7DwPrePQ7x
5YN5ASz4CIPGfnHXlx/0lyfxHNaw4lt75GQ0lxMDcvDGOqp9MPJbP+KTGiYm
5SROk9HeqHZesGif3piAo+2ZswXOYi8GrZO1KcZ4pb06mN/tVYsx3cWLra31
+aLeynu1QHuyxE/M6OBXtZvP5o2wM98T6+r8TjvtNLCmSx2FN552ntBZK/98
lxds7n6POIgLG/XHDXZUi+HUPrFxjE57F/z84YcfRizUCzkvnmwpr8hrT7lz
cb6rhZ2fdS5eLTAXIAevvM+ZM2fYo0aR0bhFD87KOzrE2HyBH9UIfIazWiZe
8hm3xFQdwyd6qk/kN4dqb0N7/OA7GTCBnboKl/ZLOk9Xd9kiF8RCTRNjtV2O
+E4OO9V4uvACX9UKMuhr/UQ2P+nTFv7y1u9ebOC3HOzOFbzh2flLdylwiV7r
m2IjTuYQ3u1BdSaMM+aVsOs8cjZXPOtOSmdNZMIRN1sv2t+EB9n2NuHwzz//
TP7BZdu2baOtOBiL2h/FO/h1VlsOw6C9C3i1fwETtsGW/cYMn+WR783T5ar4
dTepsxhjhuftBfO/tbF+9MKaLZ2zqOV+V0PiD86IvVrANj7hdOe2+r/33nvT
b7/9Nvj9559/Tn/99dfgF37oDwuxoV+9osOahU/daWCftrAWh+Zrct8YL9bG
D218Jodf3eFiTzkBO33Yj5+dz6sz3c1qLYMffCUDZmyUt/IaV+SbuIvVO++8
M/zFI3MtOMt7vou9tmIHHy8x9juf5K73cOgOHV/Mf+mP1+wVm/Zq8FEesK+6
yCby+E+mF6zaOxH76gp58odP7MNP+NCPj+T6bM+r2HfGUe541hwCZjDGV3Vc
3fz7779H/VcDm8vDx3e+69farHN1OruD4wWD5gZenQWyXW2AT+cOfNe/NT0u
Jbec7fya3/KgGgAX+M2eS3V+0/0tv+Eo+738pg1sxZ58MVYDjN3qgj7s1x93
xdm4KU/Ue+Nwc8LO4BqX2Qqv9mWcR5FBnjE2+/AeJnKSz+2bqAtkkt19WHHt
ngtMzN27y+T36oV3GKtP2nV3Dh+a18k1XO4ugDmKF73OM8x7mvPCRX0XF3sD
akZ3UuRp+IoDm9mv3rvzoVaQi+OdV8KRrO4sqhlyWI3pjhA71Adx1re9WmMJ
+bCWE50FiYe48YcsOvhVnsGYfmtBtooPu9uLgiN5csBah+9s91Ij1FJ9fv31
17E/IabWu8117f11L4otchKv1SjftaFf7PGzOzPNk3GJnY0H+MJv/tLFT7LU
g/ZKq5/dffSb986IyGM73/zW+OK73/CvHI2DOON99hqjO0Z8+vHHH0cdbK+/
PTky8KLaSD+u6su+1mfGNX50b667C92hNTcyx27OpE5oo674zWc5ARv+GGs6
A2a7fuoCLrGvO5Odm+CEOHppRwfb5Qmus5UufjQPZy/cyBev1l3swKW4Y7zE
N76rf2KKq/yin+1iVw3Vp30CvIBJd9/kUmen7edVu/jVPBGffe+8tPUYOdbe
YiP27dO3x63WyMvsMF+m19oOts652r8Wx+6b8l3eVrvFHDZ81g9WcO5On37G
se46dPcGbp2R47z4t3+lP7vDAQb2hLrLQpY1GdndGRFHtnrvvi9O0El2tRFu
4tB5YHsWcGiNpobAlhzPnPlal/hOfndj9MPJ7unR1zmxdnJDW/rbd+c/vMVB
7PXBke5ed9eO761j2eAZTour8arv3U0TSzwXW8/bQ+quhVolPp6pqe3nsaWz
XM9gqn13c+GiTuIPzOgVN++z71zAGTfVP7rbC+2corUJG5rHdEenO+He4WQ8
6zyxtSy+FUP2GbvaZ4EV3Z2904fHnePDJc615qULV/ktP4pJd026R4oLMCuX
i4X29LQ+kxOds7anqD2+dv8Sp7ozxS+42gMQQ+NL95DlOh04lF3t9auH3aOo
tsGmvSXYwxePYcIHvnf/iL945/fOxrWBLRzERC2Cv3rYXTh1trv27aNpzx98
gJnf2cS29vXxjgy8lMde7dW3TuBnd2vJ6F767L+vkUvaNQ50Z44PfC4XxR2/
vXfWGAfK7+6AksUGen3uPhP+4Qb5/KGDXe3/4yCdfBEXMltbkdc+dfuX8IWr
PWT2iAVsuiujfrRGEhuyxbJ90e7HFE/jvv74xMfueuNhdxy0g333KsUH79iK
H/riOp55jnd+gwEsGou639b9EH2ac6Rv1113nbmv0D0M8cIf3GxNqq24Nq42
F+F3+yHyBD5wUEthw39YdgfGmNcdgvYUW8exW7/ORWHBTvh1rxkufMl3MbLn
kzz+iYf5q78dgp+40kGOuQI55NHd/IXc1qz2Njzvb3PogZHP3f2ENZn0dgdd
zSAbXvJK/+Zh/t6nv4lqv9FzdU4/OsyvOv9oz657sPxsv6w5tJpiLgDX7m2S
w2d9cZSt4oFLdKpB8Qwn2UCO+LDNc3zSr799EdPu6seD1sTytvW0vtYb4gMr
+FqnW0/oa/yEcWtta5X2Cs0bZ98j6m9LOh+1tvUOB76oB92l1g+m9OBcc2px
ZZt4tK4shxsjumcgDtVf/dr/h2XtfTcHxfPu8bR+Yg8s2EN3ayRzH+OM3ztD
lofdaeven898l3t+a9wUn+5eGJ+7E6sGtEb2efbfLHiZt/U3aGLW/qH8aP7X
uXL3oTu77u8d+N7fWzZ/xSHt+NQ+nfySV91xFB81uDGgvRzxI6t9BfPU2fcs
+/tIfsgtbdnK7u5CwZhNjTHqPczYKg+6S8cH9pr7tN/ZXSuxrD+d7fF1F4nu
/r60PefOhvv7Q/lmj4Uv4tLZJt7iNQ6199zaga9sIFvews18rzrWGYo2nqkD
aiX7+MOH7ue0/ps9lsjf1hU+d36br5334VTnts032Cdm4um31rew4B8MjF0+
t6fNx84ozIXKH33Mg9jMlv7+1zveiBMM2O8d19oX7T4P29gAi852+EyG757D
szpOVnuD/IVtd0r7+xQY6CO31GZ65DKd3fuSB+Yf9iv0j4fkdAaqxrDXZ2cf
3XHpjFPb1kSt9bq/47M4+r2/1fLqPLL1EU7Ls2pvc4DOENiHm373XFv2ih1/
YSpXxJU+uLPNs+aS3WdWj8SOThxsbOi+GH6Y65PfPcn+JqT1N5uMyXzhG136
29vE2eZo4tAZlPiS3dpW7WwvvXWqduZecPO3bvSJNd1yGy787Q5Y80n2tJ5q
77/5O9vwo/mMd352zgLb9uzNITp/7l6iGsBO/okvv7rbwY7+xgW3uuPUHNbn
zlbFz1qoOVJ3+3GrsaK/me9vvPnRXYfuN+Bye/bscubjuVia17QGbI+/+1v6
0BO/cab9mf8BuMTzJg==
      "], {{0, 64}, {64, 0}}, {0, 255},
      ColorFunction->RGBColor],
     BoxForm`ImageTag["Byte", ColorSpace -> "RGB", Interleaving -> True],
     Selectable->False],
    DefaultBaseStyle->"ImageGraphics",
    ImageSizeRaw->{64, 64},
    PlotRange->{{0, 64}, {0, 64}}], ",", 
   GraphicsBox[
    TagBox[RasterBox[CompressedData["
1:eJxN21evldUWxnFzjhfn8sSY2C4UK/au2AErdkDsDaSIBRRQxN57b4i992hs
F3phjNEvoNd+lvfwmzn/nU3ystae75yjPKPMMcuas2L9ktX/2mGHHTb+Z/t/
S5ZvXrBhw/ItS/+7/Y9l6zauXbNu1cpF6zatWrNqw7wV/97eOP//z47bnzPO
OGO65pprpssvv3xavnz5dPPNN08XXHDBdP7550/r1q2brr/++umSSy6ZTj/9
9Gnt2rXTPffcMy1ZsmRaunTpdNttt0033njj9M4770wrV64c35ctWzadeeaZ
Y+y11147vfLKK9OaNWumu+66a7rjjjsGvVWrVk1nn332dM455ww+GzdunF56
6aVp9erVg/4xxxwzwwPf5Dj88MOnhx9+eFq8ePFow2/z5s2D9t133z34XXTR
RdNpp5023XfffUO+RYsWTTfccMN0yy23DD0feOCB6eqrr56eeOKJITN9b7/9
9mmfffYZ/NEw/sknnxy09Hn55ZfH2BUrVozPY489dvQ566yzBt0NGzZMV111
1cDvuOOOmy699NKhMx3JOm/evJk2/ebMmTOwmD9//tDz4osvnq644orpyCOP
HDTJR++TTz559KWrPsbT57zzzht09YE3HejqO/lhShZ00IMPvjAyjh633nrr
eE499dQxznj6GktuWLzwwgvDlmS98sorx1j04a7/UUcdNfTnF/BiI+9hROat
W7eOvt7T/+ijjx42zac8Dz744Izc7E5H78lPFrT4CRvR94QTThiynXLKKQOv
448/frTBhY4w41/4Z1860E1/7WyH9sKFCwdG/IPP0/Ghhx4a/ugh+2WXXTbk
LCbuvPPOoTO577///qEPGi+++OKgDxOxRG467LfffoM+O9OLLQ444IDht1u2
bBn64kOPc889d/Q1Tl/+ATcPndmSPmg89dRTQ78LL7xwYMOmPsUPWfEQU88+
++ywGxnZAT80/A13ctCJbvwDhviixf5ww2PTpk0D12eeeWZ65JFHBn/tbANf
st10003TYYcdNjDx5NcnnXTSwBNPsmnDy9/G6wsLuYIdH3300SEXumwFO7an
IzzZhFz0ggt80EMDfrBHh3/TlWwwJj8/owsZYIE2u+svJ9DBePT5B770FOOH
Hnro9Nhjj43cwifIgTbMDjzwwBk+xuhHL7FKB3HGb/iGfGAMfGCNTrGDzxFH
HDH6GgM3eNNl/fr142/v6Elv/koHPpOOu+2228BZGznppC/5ymv6iSE+UY7U
pr9+ZCO/2IIDTLyDGXrGkAXuvj/++OMjJ/AbfX3yEX5FV7FCJu+iiw69yc92
3m2fkoYsxTWecIGBPEQuePIFcSAO0cNfP+3o0Y0MzRPaYI0Gf2R/47Tzt9de
e23wYws6+RQfbC8O9GPTciDa/AYeZDeG/HjRWy647rrrBn/4wEG8nnjiicN+
sJYz8OAP/BgWxtK5PKQdDzGKt7jGhz+wnb6+yx0LFiyYsTv5xRf59aOvcfr4
lCfJxqfIho++ZGB/dODRPEZ/8nsnZvkRO8k37LD77ruPPh4y0QkuZKMrHt59
9913g452mLEHzJpT2NE8kC+KH/rAkG21iSH4kxWeHj5NT/HOr/gcfvTTj27o
0BkN+QU/7fkHe4k9ssmdaPFb7+BjvD7yhzFilU30wbtcqw/c4G8OfP755wcW
HvUH/NmHjPpoY2vj2B9f9GGBLwzUIHBGj+xkgR8f1BcGdEGXTdCCI139LW48
sBMzMGKTcqjHGLaRB/mo9x72pqv6Cz2+xD7yNZ2+/vrr6a233pq+/PLLEUdk
QRf2fOSrr76ann766UGfnsamf/6xbdu2Idcbb7wx2tiM3OYbtiYT+r/++uv0
448/DjowgAV+xYd29oGhHMIO8jUM6cyWxohh+QAebCC38/PmU74BA/HiUzu5
1H4woZt+9GUXcexvupDdPEUWNNkUX5/6VXt98803I6+paY2FMT+69957B80P
PvhgyMrGaMnhaOsvPxQz5KMnGtVSzTX0xovdyIA2vyrXkFfNSk4Yyq1kkuu0
wRi+4l6OgTE68H3uueeG/eUSWL/33nuDhhgrvvmTv8nCh8UxHffee+/p008/
HTrDn23owLf0I6O44g9ykX7y9Ouvvz5kggW6c+fOHXrgSw4YsJXv5Cc3ecUC
2vrBAr5sSCcY8Ufzgja6wBw2aMHUGHELP/LUVw7nX+R89dVXR3824dt4eA8n
ulkn6Vecvf/++4OmRz++jqZ8wcZ//fXX6E8O7b6zK9rmF/YXd96hzy/FDFnp
xUZ0ay7mF3SBP2zNJfkYWcnVWol+4kgNgn82KP/JCWzm+8cffzxyH7mbk9HU
5mk+pR/ZyUvOL774YsjCVvLDt99+O/Rg3x9++GH6888/h47kN55f8gvvycSW
HjqyrTkAfT725ptvztQ21SV00Zd8akvzCTn5H778vLmOHuoeOPE1mFZn66eP
uctYeRUu7Ckn8lN+UA1Idjr/8ssvI9ejI6/8/vvvQ24ys4/x3sELFto++uij
0Y4v/GfrL2fTzadYgI+6hx/sv//+oz8/tiZhVz4Ha3qh4W8P2eCMTnUducWs
vuSDm/doo9ncCbfWTp988snQmdz8mb/KD3RC/7PPPhsxwE/gyf78WB8Y0ZWP
wNO/3377beDw999/Dx/jI+lEFrmXDeQkspAZPeNhKAb4KBuJ/+q+cgA5zDsw
I7d3HmOM9d0n2dCkAx/ztxxRnaWdn7MNeeCGB4zgAw9ym7/kCDlEXqIbu5jb
0IADfNjyn3/+md59992Bwffffz/qEWsMOVPtJf7Yjoxi2li0+bh34ose5gn6
yzHtv/guN1QL0a25mq29k7/pxh/wMU5e4Bt8AS7GqhG90987/k3W5n9xJibk
CfzEJD75GRpyOnrkpwc/Njfixx+MV2PAE3Z0ohterfXRJxea/APeYlTNQh91
Xb7enBhG1mvhiI4+5sHmGL7lCTd2l0vliOYH8a+NL8kv7E9ufMSHd3Qz/qef
fhqyfP7558OW4gAm/JE8cjJ9zYN0obNYIhv/MwZG7IYPTPGRU5q34KBWwZN9
4Et+uranI17oTU/vos9nYW1vEA+ykUtfetLRmPb/WodUO4k9TznSg7aY1UZ2
2PN19ORF+IgJvNheLWGcuZP/GouG9/oaJ2bZsvU6n+P75EKbzfkwOuzpk+x0
gRu8zBPewQQeeMj58u2+++478EObbGpEfarh4ARr+ZWf6aONjHDhn2Rlf76i
3Xv04WOe4EtyEL6w5hfygnmJzdkQDTjIxXSjU3sg1XV04avyM/3wU9/6G195
gc2ai+iFl5yIb3Vda0V09YeDv42DN1r0184/6K1+hAse6LCtnMYurZvJ0/qJ
b9LDuoBNiunqLP4h3xsjB7SPQQ548GH4sH32aV/W/GZ+hgEb4cN/2kOSm8kn
J/vkD7C3b0UO8uBFv/Y6rGXRELtqPbzpC2/vjIOBmo0c/KE4RAt9Dz/gd+YJ
fOEgNulODzzZxN9shPfbb7899CdL9SFZ8lV60dO8Rx/+rx0GYgY/OsHOOJix
DZ+Sg9Hl+9WYHjZkS/zVQ+Y6vsr/2mtCDxb8B0048x08+b55BB7mXf3o13rX
dzFnPocTXPMZfeQ3Y82p8OEzxvE3f7Nh+6PtP1cTkZ2+9KObvviJTW3tr/KF
9jPav28d4tGPz8tp7IsunclAdr7KhsbxP7HSHCB+2WH2nAoX/Njj559/HvTa
Q+VHdGVftuRf+sMBDbaWV9HhI2jSn93IIc/5rHalk9q+PTI+aU7yvjVwe47a
5IjqGbpFnz54dx6Df/tt6KLV3NN+HQxb+9rvJz/fYBN5QE5Ei4+wt/FsyN7e
8wP+grfvakJxQ3925G+w5ovVHOzc2Qwf8JC1cyZytXeUjeV2PoAWWdQsbGEc
Xcp13h900EEjJ8Gk/eXq+s5QyEiHcOInbEI+Y5pD0eVPeJHJJz3Zmg/wCTT5
ijHsQT62Pvjgg4dO/JXsyaBv+vEvfLSzkRqEvOIMPXUAHNmjMyn0WgP4ro2d
qu3IZryHbviUC/m59vZp2VJeIat5ji78Czboy5OtM+2r6m+8mkcfeOivr35k
pXPzEB7mOvxg1Z5oe33lF/LxFfaHA1nRxBc/+w/oV8OpA/gEX2UP2Lb31lkC
fcQInfHonMM7/shG5iCyGkMW+KHzxx9/DGyzPdn4DD3UeeZR9vjwww+HjORH
U3yQk27Gy2feow0HfPhZcxzd2JicZIdX50nk1lZMsrP+eLCrcfqjg6aHfYzN
18hdTtGvPS6+4m/YoWkM36WHOGfbzuSMpze/kqu8MyeyDxvLq2h0/gEHOld7
tgfiE2bmO/1bz7SnV14nC13FMOzZSZs4kc/g07moPFOtQd/W6+Ro7SA/k1me
aE7nX615YGs8udCCmdhuX4XNyN05Ld2rJ631yKE+tC6ii1iij7oAFp0vyq+t
wdHv7EU8tJ/W3gDe2syZ7II+LH3C1hxGXj6Af+ei6JuX2KLzdVjDga3lxl13
3XXkI3iph/DtzJaedCM739cP5mxBd23VOuSUH9UafMnf5ej2BtmhPXf4sTEf
ay3o0zg2wsP78hWZ5T17E9rlaGN8lpPIBCM+ik7YwZ0O6qpqXz6Ur5PPOHij
CQey0x1dcvmuf2dUzSliB+742EOBsZpcbJCrfVx6d6egeORrsDBef7UA2/HN
4pi9YQdnNqx2bV+8exb4+M523rf/iQ+8+AfabI4uOZvv/A2jYorcvvMvdGEu
z9C/84Rddtll6OI7vzUGHvi1D0ne9vG106P5pr188dy+RfUF/NT0neO1lun+
Ad+pfusstn0s8UxGuZzMnVt2DtR5ZXYoL6iT0EW/9a53ZOW37X0Yz4764W29
wDfgyZawJzd52+v2HT91irzPF40nK5vIpZ3tGEN2+Ftbtv70VJdUO4k1dOHI
VsagD1NzkpysD7m7ixNO9EPHHZXZ9Rcs6WWMPFndSme04NC5F9zYV45p/QeD
zh7wOuSQQwaO6MqdePPL7A/rzk86l+9MxN/4G0O38ie7tR9k38l3esMCruV4
+pFDfMHOd3KSq7sBcop4x5dP0an7A3JC6yi+LOb4CPnwhkH7cvSBEz/2nT7G
kUNsy8EwRq81b3MobNAwFu7kMCfohw+d4ard9+5yGIcnedgEjuUYdKv5fOqr
Hyz4emsfeazz0eZOfggb7bBsHkCXH+Kv7iFzcy4c2rvqzkT7q/y52s28Y51v
Lm2NDVPyewcX2JHHnilb2Ss2pr2+6m5jtdNlr732Gn6Bn7mXXOwD02oPvsum
1aX8Bi7tj4gP/PlKPtW9HjjDqztjsOkcMxt2fktf79ofJ5f9EuP5mvHwwq8z
ajqQUbux4qp7G8aT2/vORPBHj1zGtI4txrv3RHbywRgdnzCTi6pP8dEOE/3F
JN31Z7PO29t7bc+anelvDoR391yqrcUQe5nX8OmsGrZ0NK+Yk8sf2ulQjV59
WGyiQy+04OUTfXjixz/JS47qFTKQs3UsvtZVYpkf4dP9uPKk2GvP2DwkhvGR
t42TCzzq/XKpXJ7fwp0P8Z3WbN3fas3dOtTeYLqLO/4hNjp7rRaEfWcUdBPn
2mFEpvYJOg8zH7QvDr/uieAf/s5fuzNEfxj725wAaxh3Z645CC++1vl984q4
ozNfho3x7RWj0z0HftV5e3dIyScnVbu0J4Iemegq78GCHZvn9enM2mfncbCi
ozFk6R3d0GwvQa2NBnp4mjftfxjX3Qnv+A89OlfoTlN7jPh1LsyH7H/DqNhr
38taSk5gJ/rDU/zDvr0j7WJTPtNG9uoPsqJJrvZCOscSg/yvOw+tsVob8Rnx
3d4qf+GX1RR4tgYvN/ob9nSjNyzEk30d9vQdP9jZG+gsFW/6mvvhwO+8ax+C
/OSxJ88n4EPG1pzlVTUMn0eLjGTn/2TqfkAx4Oksp7VotYs1mPVWZz9kNl5u
qeYmV35tvE9zWGtQvDsPcKbLLnJxd7CbuxuHHrrlq+5T+LsarvVndy66p+VB
x/4xjNrX7y4mXOmrD9768xvvxUd3jNBvnnA+hW91Fd3ZgC3MB/zbezrRlb1a
v5O/fENfsrbOqnbXjx+ylzbfyQDr9rlhzd5inWzdO+Wn3QGTE+VZ41rjtj9U
/e272gkG6HQHGk81and92AutahH+teeee86s0fmEWGRfumbf7iAme3c328cl
t7ytDS92bq1g3vbZPXfrA7lCnpTb2Yp9WieaH/i3tuoANPggGekoZ7ALe/ns
DMN4feHf2SZZ5C5YVvOxjVjKJ7Sb38Rsflft2Dlj9399otUdE3z4gYcc5m7Y
yhmd49HRvNl5DF9hH4/1Z3MO2bqryi/wg0WxzR7iSJtaUP98FG34GMeH22fs
nhNfaW+cjtUHfEBM0YVc1RqdMxvTnUx4qyHpb25wfw9mxuvPP8jZXgSbkYvu
sIBjZ3Hwwhv+1nX09p78/BOv9jr4Ej9whkge7d0hhzk88IEn2p2bdyZADnqR
Sx/1C77dHxU7dPe+tQx+rVna26Wz8WK0dXD3ctlKHmqdbP5RT+hDN3J1b7Gz
UzGFnphrfi12u+eDP/m6gzn7Nwb5HszUIfQVX3jwYfHFxu0VmW+9gy1M2LT5
Tbtc0T3QzjC7K9O9fZ+dH7EXLFr7wKh1Xzm8nNweVTTgba6vtkjm5gw0tCeD
99WVfJU/sYvv+tPfvKZ/95OLwe4P8HlyoKHWxpsN6KPOgYV3cOXj3eusvq9W
9JgvumdDF7y6I995lNho/8Mnn+AbnYd1T1H8Wre3/w1Tazb+Wb7HH224mJ/Q
6g4lDPh7vxXoPpm4rPahZzVnvtO+QXej+k2DNjyLNfjwfXL3Ox/5Ev9+i1Su
bj4tJ4txMrbvhPbs3/YY413n292Zi0Z+yIZ8H37dwesMxvdikZzqdfTzY3LD
DJ74mdu7Z0um6iU2Ki7Zhq+QCc/2sHzCrj3knXbaaSbuxE/7cuVetSGf7ixG
Oz9iP3qTu/NOdoCr/MS389f2D71rzldzsXX7imSkS/fH0Oq3QtqKMfrjLXbh
Rxf3E/CCT2vg9hHKS2oDOPJDOMGvPWvvxUH7PexEfjbls2Kz+wWdd/M1diQr
GT3kgUPnOmTo91btNZNbTSWeySmndF5iTPu4xvB/tNpf7OwchuQla7/Zo1v3
ScmldiyXlcM7A+v3ZXygO3L8gp5yPrvKieyPRjmCffhWvw0jI/3RLra7yzX7
dzHimazoyBvdcRAndGP/zuVhgH+//4FR+4Szf5/S77Hg135Fd6bYgXxii67d
z2vehT09+u0NuvIXeTqv8k5M8AVj2/tMD/27f6eew59s3U8iu3iiz+zfXNBF
DZMfwwmf1rNwp1e/YcSj393JRXvssceY//pNZ+cHYoQd2L31CF/Uxt/aFyJb
NQD6bBXu3VNvb41tjPd3tS/58W1ugYP6SH+2aK+t2rs9SD7Zbwmqu8UTujDs
t2vVTJ0dN0fwOXLkC3wtv6GTceqw7u3o07zR/oiat9/MaO9MRt6gP1nkA09r
Znmie2Ta+bu4qE/3GzrXaK0krujvbBufzv27l9dZtXGdtWvLTt2bbT3kHXuR
w31iub+zv+4Kde7f3lV7G+7fmVOqXeEJe3q358h+aPEt/oxGd7KtNfqNYvOD
uj9cjWtfk2/BsTj3rnhITnjSvd80wbDzY9/RsH/Bf+nbXUr8+RL9+Wb7//mB
+omNYUavzuhb93RXAf5wlgf0af9PnMjZna+1J80HWr+xPT1bc7e+Ft/iw9/6
+CRDZ5bZsrPBcmR7/e489HvH5plqn35vKx46C2YHuaJ7JGJQzmzfozOPfrNm
D1RssqtYki/gbT1kHrCmNUd2R4INdt5555l5i2zau+9ILnjxleomus7eE7If
xx5owr67TORt7yP/LW/DiC7dIZN/yUv/1sb9joQc7NVvDrTDTTzRnX39TQbv
rW3DA7/uVVS/8QnfyylktYbEX1ywmTay0JEfGk9uuFYv+mx+7Dej6PZ7frLJ
P2KezdiXnP8D2wDzJg==
      "], {{0, 64}, {64, 0}}, {0, 255},
      ColorFunction->RGBColor],
     BoxForm`ImageTag["Byte", ColorSpace -> "RGB", Interleaving -> True],
     Selectable->False],
    DefaultBaseStyle->"ImageGraphics",
    ImageSizeRaw->{64, 64},
    PlotRange->{{0, 64}, {0, 64}}], ",", 
   GraphicsBox[
    TagBox[RasterBox[CompressedData["
1:eJxN21fPVdUWxnFyjhfn8sSY2C4Ue+8FO9gQuyD2BlLEAgooYkPB3nvvXTAa
24VeGGP0C+i1n2UdfjPnT16Szdp7rTlHecYzxixrvrOXrlm44l+zZs1a95/t
/y1csmHe2rVLNi767/Yfi1evW7Vy9fJlC1avX75y+do5S/+9/ebc/3922v5Z
tmzZdMcdd0xnnnnmtHjx4mnlypXTaaedNi1atGhavXr1dOedd04XXnjhNHfu
3Ompp56a1qxZMx144IHT0qVLJ32ff/750e7+++8ffebNmzfu+71gwYLx/aab
bprOOuus6YorrphuvPHGoePWW28des4+++zpwQcfHN/XrVs32j/zzDOj/4oV
K6Zrr712mj9//nTPPfdM11133fhOzpNPPjn03X333eNDhs8111wz5LCTXfpf
ffXV03nnnTddfPHF0+233z69/fbb0yWXXDJdddVV0xNPPDH85yP52i5fvnxc
Tz311GnDhg3D1htuuGH4ce+9904PPfTQdM4550xLliyZLr/88um2224bMtjB
zo0bNw6s9OH3lVdeOe23337j+T777DMwJeu+++6b1q5dO+yknww+0c9W7eD1
wAMPDL/4wP/DDjts+Mc2GPPj5JNPHvZoTx/d+rgec8wx0wUXXDBt3rx5yOan
/nfdddf4LpZnnHHG8GP9+vUDm1NOOWW6/vrrh38PP/zw0PX444+P36tWrRr3
cIa/2pEPE1iRLX6wZdPChQvHfbiwyXNt6XzxxReHz/DAP774wJ9v9MENFjff
fPP4Lr5keq4P23CK7+SccMIJI8649cgjj4zvMI7ffrOXfZs2bZouu+yy8dwz
eOEWPbjsPnvoEwf+kqM/frCTTj6JNR7DXx9t2Mx3OJ9//vnjt/viK6fooRMG
7IUpGck66qijBu5k0OsqNuSwhy/nnnvuiN0LL7wwcuOWW24Z2MAD/ieddNI0
Z86cwS/f9YEhG8QOD48++ugRV/wgj22e6X/ppZcOvTDgL3tPP/30kats4YPv
2vvOBvbzWVucFUc2sw2Pt2zZMmTCAnY4KLfck1+wZQMMtIEn+2DABn34ePDB
B486QQ/e8g/+H3744XT88ccPf9QAHxjDADfZTTYsPNOXvexjf77CiP9s4MNx
xx03clvu8MdvfouT+OI0bOoPS7nCP9xXo/AlHoqbdnTyXxu+vvbaa8NevmgL
QzELB/LFzG92wUW84SaenuONPDvxxBOHvT5ksYmtuMYHerWTB56JARzoYSu8
2A07csmRj+oKzHz4oa34k+me73IePuLiShdOaSu32A4z9l900UUjFmLru2fq
UWOF3OPT4YcfPnyEGbzUThh7Dmf92YCDcpmf9ImlZ3z3mw4cKn+effbZcaWX
bbX3G244oK2rfnSzTY058sgjh6/ixR74sEd8+Cx+r7zyyrjiKj/xVv3nu35v
vfXW0IWLeA0vPrJFbYA/Pe++++7AAwZkvfnmmwNv8tgGC7bDArfETN9qL7/h
w1d26it/X3rppdFOfBob9MVxHOIL+/XDDbbDstog3+SBvCWHPXBjhzyEg7xj
o76eqQP6HnHEEUOOe+LABjphyjYY7b333uO+j9qMo+IBS/3kqfbyRG7xl63i
ASt40uG7/nDAa/JgbF4jru5Xx8mWV+SQKb/4bA5xwAEHDFnygz/0vvfeezvq
mDFZfMglhzxy6IOtNsYufrIdfnTQnTy1EmZwFZ/mSDinn3iIKZ7DFZawEl/c
gXvzGc/gRQf+w17uwUcbfsNo9913H23ZyUb+yUO+4BWOwkk/drMR1mTgU77r
owbQ6VlzAPjhElzgHs/ogxHbZ44lxi7tcBJ+/FcbYUqOe3Dgt3jABn44qn85
bO4FI7LECJZyjV/iyk+62Yqz8CCbTdqSzwbt6BYnNVi997w5GlzI811N5RuZ
zWG1Yw8fzT/E1lXeNp+kg3y+uk8WrogXeY0B4qoPu+jFa+3gwwb+PProo8MX
H3Wez7CHDd/5xR8yxEdeuU8WPWLOD8/JpIcM/KHn1VdfHbhq31wKl/nAb7Fp
LikW7C6ezTf4LJbihptwYhPbYKAGqSni4ko/P/HMPAjvPHv99deHHnMhunC9
+Ts+yRPchaeagS/6uqe/33honMFTeugQO+27wr0xAma4nl1w4C9ukMUHsn34
HgfUOXGnh69sg4mcgrG21kKND7Bt3OQXvOCPf3woX13N9cVEDOALQzL0pY9+
feUB7I3PdDf3aa7Ed3xwpbM1INnqO5vYRy6u8Ft/OOjvHn7DjA14pz283KO7
9RRc3GevGLpP73PPPTfw6LcY8JMfsHKvmtccX1zwrpgYP2FcrPkvl3BIH7VU
Hz6pH+Ui2dpqp+9BBx00vfPOO8MGv3GqNaN7zRNxAg4wI199KIb0w5k+fCeH
fP1d8YA8mLY+wlexMveRxzDiO/nmOZ63JiIPN8QtzvGfTrLM28j2XRv9cVV8
2NdctPlfOaGtfq5shZV5qn54zJ7HHnts4A0HsTQXENvWtvgjP9h97LHHjrjC
hY10ueJQ6wq4+d38Va6TBQN6wqGxSC3yXOyzQ7/WDmKjbbnMHz6rtWzTB4+q
M/rynR14ARtYNa7CAPb4qB62/q4G88nHHBTO9Ffb+IXT2rlPPk6wQZ3FjfZn
2N444Lt6SId+5o2e8av5izbkwIS95ld0woOtvosj38tlMWe72MgN9uERPT/+
+OOoKbDQt3mY3MBXtruqs2S0/tO/uQh/xN7v6hf9PuR41pxa3TLus0vsPONH
Y6e8hM0hhxwy/I3zYsq+1rc+/MML8XIfRmTBiE9+q39q0f777z/awE2touuN
N96Yfv311xFH4wvbjQ8+fPr8888HL+MOW4x/6qQ+uITP9MOHnfiGE3Thqhpi
fscWuPOTvObQ/LVf4T6/1VT40CVW5OESWXgAk9ZIdMCEfn3lJdvNX60nyBcv
udT6Se6JS+vyrVu3DlnmEtYbuM73p59+eqxV2EGuD7/4Y+yq7qqHhx566Liv
nzzBGb/pqTbC3XgGx23bto124o+rcPOcX3KCzfSy30etiYPiiX/uiz359OKL
mLIJluJDpjyHNZlk8w+XxOPll18e2MORDPiQB5tPP/10xO3rr78euJBhvGrN
yIZqlzo4c32affjZOskzccAfdUGcYcdetpIPE3WSjXwWl3LMc7yudqsT7dkY
L8lsX4Gv6p+PutLYT672bJLj1VB44RUe+W2P5e+//56+//77sbaVA+35VB/Y
Sp9+YqiveziCD3SKq/HXd3ubclJbfrOd3c1j5ARs1QPjmO8+Ysh3+OE4LMsz
eU1fa2Ly+N++9OzZs3esteWSOJPZetoVl9VBMfZh3yeffDJ9++2302+//Tae
w0fsW8dZp7c3qC3ZfBKb9nLoh0eYwUkOs0+NYjd7xUSM4QPj1qzylAz+y7X2
WaqfvusDq/Ya5A+f2rNvTt9YLf/ICQe1QtuPPvpo1Ji//vpr+vPPP8d4yff3
339/+CtP2AOf1sDmuHKytVWxp0Mt5UNrUrHhFztbU7UvKg/as4dz9cK45n7j
C3mNB77zyW/fyzmxYxu+4jv82pMSY7bgo/qEr9q39w8L/Pzhhx9G7P37559/
pm+++WbUgA8++GDIUBfEXdtyFi/Jwkc+tE8ndmzjk9i7hyvVAPbjB9nqAGxc
xYZMGJAh1vGaPHsb8kcbeSCf1XtjCazVBh+Y6AMD9R3W+rff2fsNeImxdz7a
sp9e2OInfsABLn43J4BH+4d4RjZ72ECf+LU2wS/6xB5nYNg7hPjT+kyMcKB5
YjkBO/nWfoi5UeuE5kzw52d1BTbkq/d4NGvWrMFvelxxWt6296y9Gijv7fnI
a5wiA97FRpzacyZHDfr444+HHHXTfPmzzz4b+PNdv/bLYKIve+QAeTO50l4h
TlmXaOvdB86oGX67yn2xqC6yZZdddtkxnqgz4qytOo5ruOR576Bg2J4dn8VY
/Ycz342xeNF8vDWvcVN7fqoF8qF3FGS1lqWDL/qJmZg2LhuHtdeGf9VzcWge
rl6RVQ7TbQ8AX8nt3QZZ5ij8Yquxu/Gx/UYyXGFDL26ZY7NFjK3JzHvEUxy0
6d0OOeTDmwxY57dckCNyEK/Ep3UsvP2GFf1iyz5+sYNv+Iyz2sJA3tKPG71D
iRc4IGZqh3btKYq1a+9Wm+vCnR/NDcTA+OGetR3s+EAW/caM5nVirJZ/9dVX
0y+//DKwUitgwM5iDAt5JyZkwYDdfGQTnoqB2Lfuao2hRsPKuN+cMrzgxB82
z5xL0S0veqdIB7vY3v5/+yyw0s88yJjR+0i28Lk5IRn8rxbAs1opvtUn/chg
u5xvHw0OxVY79minjrU+g7d7YqOWqRe948R7Nar9S/dhYownu31RdRUG7W/3
DpR8uFt7szV/27Pga+/78FyN7/2Z2m6tI+/F+vfffx9XtYAtX3755aiFdJu7
u1ee4Eg5CXdYwZ5tcN11112Hz3zHCRwRUzY1N9KuvQc2m2u1h9R7WDwVT1xy
D5fVJjJ9xIE8stonECv+wzJ/cZIsbcioFttD7nwD3ItlZx3cb09Rzomf2LJb
/HHFWlA/dbD3H3jFFviLFd3N13q36arewp8tjVv2hMQWZr23hYXY4n11nr1i
0Pvb5vLmv9pY78JM3uMRO3qvGxbww5vOD6j5OMyvn376afhjHBN7PBO/n3/+
ecf7c33hgL8w691o+1fk44Xn9NPZ2Q544T+7qwFib0yoNrNfv5133nngJ7Zs
F5f2RNzHM7/53bthOsmGGZ/NF7777rvRtv1/NpsL6OM+vuMXu9nCh84itN/v
qq0xkK1w6N25uqZG+LRXz1ecaf9KHWUbLnWmo/kHPfYn2EcWHe3rw1GcyWkO
hQPmldpU38hSD9p3hx8c2KiPGNIjj3GMz+quWv/FF1+MvQH8a8zkR2sZOJHD
rt4rN0+np/08+Pn0frS9fnkkpvwXQ3aT0/vw3l3LJ+2MvfjFb/HjuzzsHTJu
8yV89SeztS+Z+uIw/Hz4pY55jhvwUg/kQP70fsyVTB/fw6T34sa9P/74Y1zN
C8QWN9RauvncGSft1SRt25PrjEs5GG7841Mxa9xtL8pVjumLN+Z77ZvAhIxq
Ez3ihutyR46r5+JPprqrxsGALPfNG8Wbn67izX9cbt+dfHjCw3hAlzi73zkG
bXsv2nsK6xs55DtstFEHWjvBj3yY8V8NZFtzOfrUSh9t6Gn/mt3VZ3t/OCTn
2MlX9skvNtJNvliJnZpBBwzb4+48D9taP+krVuKrDZs6Z8Ae9+DZepH91Ws6
1CI+i582rY09Z68cor+9Ulc8cpXPvWvEyfZO1E853PkcPnbWp316HGtOkP3s
JIf/YqwWwt5zWPJbPBoz+OOZ+qLeyCvycAw/8Ke5XbWjvRpYs9V3814xcS87
5bMrnsgPWLIXFuJPp+f68IX9xjr32N87vNYhbOY7v9hlbic3PMcR/BArscBP
duECLnnuCh9caq+2uNENc3te8goHOpdYTYJHZ5GMi9q7x1Z2y5H2Izpz0X6l
eVV7f2yBeXpdjcVwULvp5VO1E27t9fOfTL9xAF/Yppb27lG82Wes0kY/6yj3
+C+GarU5GFvND2FXTeksVHu3fNK3vVj5x0Y2dI6HHWS099V7Dm3wAof1a1+k
c6uNIfGl/XdYucLLmNw5SbWGzeLvCmN4es/V+rH5C77jipzHefI7Y6UP2zqb
1hkHPO3duBj1jkM8O4dBTmeQ/G6/RKz0aZ1c7sqNmeeIyPEbFnTyr7rZPpkc
Ywcf2/vCd3aokzDrXS7+GeP5Zg+qtb55qL0L3MKzzofor0bJ/eaL5tN+a8OP
cGWveseeztK5xybY8qV3RJ2BwR340dmZEL4ZSzsXwV/rPGOMeMiR1oDw86Gz
PRrrEbnMdu8z+ITLe+yxx5DpnW/vidU8mPCr9/jk+y1u1vfyCO6NS/p1po1e
eBgbcZt9nSnF1zgBh94FsctVO1xqDdv8DC9g1PkYfGFP9ahzFPjbu1PxUA86
K0Ou2JSn5Hbe2d6m7/Sy2/6mnGpfv/UyOfKoeS6fOguAE3xo3cWW3Xbbbccc
nA/qnHyyjiC/Magzju0Fq2lqBlm+yyt+5B9Mmxt1nrm1z8xzlmzXt7UzWbCG
Gxl4Blc2qAGueKIu9/5GnMQT93vHgQPiSC/f2JGt9OAuO72PYsvMMxe9Axav
9g3sY1ifddYEtsY3OMsfuKjHncdUO4ydnbWAZecLjUHGp/LcVczEma7OO7Um
gataJ9fM/cRJnRAn7TsHD9dqOnvY0Nl+7cn1m5/8lRPwFX/+wrl3cL2vlO/6
sKe9J9zhkxjRjyMw4KMxQn511oE8dpPd+SOy1XljjDbmIo1pjXn4r5+6UEz1
lV9i2npVP36Yg+BW8zlcI5sOMYCN3/p3JrYzOrDSpvPxeKEW+i3fYN+eMtnt
O9DBZ+v/zozwE6/ZIUfh1t6oOPOhd4HtjzcOyAF5B+/OTPET1vxor4x97nU2
RlzJwgOx5kvn8t2Db/NYdneWxXP9+SEPkq0v+8SUTj7IAzhlF47ttddeo31n
FdrnbM+is5/6tS/Gzs4KdeZPWzLVjvaqG8NhVl2Hk3vtY7C7s3BspK/3nb1/
6ewNbrnX2YnOwXa+rPO74tR+HZ/7GxfP2CDGnSnjt+9swonOVerTnjmb2g/o
b0L0sY4XNzr4QUbzD3yiCw7Nt9Wz3ifAS03onXnccR9P9Ne3fXr3en9NvzrT
+plNxm18aj4Lr+ZrnaV2ba2j7pl/kNFY2zikNtMLU7L0wSO48hMu9HUuqrlu
eceO9ng99+mcdnMb2DSWiyFbO1/e/IltYqomdwZUbjX+NQYYE2GUThxp3YtL
ZIkzeZ1vV7/xpr7kqSX9fQpM8Vrek6eOeIYbznz4uJ8vvbf1vTMz5FpT9D6y
MbazdniCV51rxpP2N9nWPqLaSLd6Jsc7f9k+hHwjlwyYwqszRuLYerD5bmdS
OqfXu9rm+HBkY3vWfGT/nnvuuePvHdg2828W2N6ake040XiuDrQXJMfY1v6S
+72f5xOOdQadje1TaS/e8KIPZ9htzeBZ50g759JZfc9hEo/Fr79X6Z1wZ9/k
jDG9M31szRY6OyNU7XAfbnTzWaz1c+UTOdp1LooOuvkj9p3z6W+1YMc/dvhb
N9/7Oz/PcBn2vc9qreJe6xz1VT7jsrjhB07ij7G+uTp9/NC+fSv8xGH3+NmZ
Br6z0XMc5Ffvk3y0wUk2tZ7o3FycNAfhO46pa/qr343pvWttHiH2jc+dZWKH
vmIatvGQnM7g4KFxEc+9U6Of7M4JsUOctOl9evtXnnfWq7O5ckSceidAL260
B9j42X5q7w+aA7vSg1v6qGF4w472S8UYR3ovLi86l86G3ovr15y6/TEY0cl3
tYtt7GRP503h3ZlJz3EJzs134a99e7ps43f75+394GR/+0KWMZnd7ZXr0/4j
2zpLYb1RfYNV57folPeNb/3tpCte4mNz5fZUO+9LJzzZjsvxsn1cz6oZfrO1
s3NiiH+tk2HITvW28VsfXPK9M+FyXkzZ3Tsm93GF3Z1JEeveqTe/9mnNRnd7
Qvqyq7PXfG9+L2/5355N6yP1gd/s1r79384sirE+/t6HXc0d6WYTTPobNPFj
a2uo1rjt82jLH9j3blM+e8Ym13333XfI6n2wmLLJeq/3yq6w7GyWnMVl/shr
frZn1d/SWWP094e4T692/nbIvfgKy85wyWs+VOdxSMzNJeVCdba/ieJ/+3yN
Bb3Tg3dzan20ZR9fcYV9na1uTtw+OwzkF3l8bC/ZelNOsbN94fZh+xtvXPdb
bGHB/uQ0j5If8Kdz5vwcJvaXcEMN72/YyGWbPnBnN7/gioeeW8P2jq4YwLf3
ye1lwqf+dMNFneYPv2b+fY2+/f1L+6+46xxHsWpd3ftH8e3vS/t7y97ptO8K
4/ZLyWzvEuZ0wq/zPf3NfH//29kB8joP29+UmxsWU1eyWjvApJrSu7j/AQSe
8yY=
      "], {{0, 64}, {64, 0}}, {0, 255},
      ColorFunction->RGBColor],
     BoxForm`ImageTag["Byte", ColorSpace -> "RGB", Interleaving -> True],
     Selectable->False],
    DefaultBaseStyle->"ImageGraphics",
    ImageSizeRaw->{64, 64},
    PlotRange->{{0, 64}, {0, 64}}]}], "}"}]], "Output",
 CellChangeTimes->{3.721290766527745*^9, 3.7212908332445607`*^9, 
  3.721290887353656*^9},ExpressionUUID->"17b031c7-dda2-4e78-94a7-\
3f4f40699185"],

Cell[BoxData[
 RowBox[{"{", 
  RowBox[{
   GraphicsBox[
    TagBox[RasterBox[CompressedData["
1:eJxN20fPXUUSh3FrhsXsmAVBZEzOOZhsk03GxuRk44AJNtgGY3LOOWcRBIgk
EQQCVgiJFRu2fJoz/rXmeXUtvT739umu8K/q6urqvvNXrF+y+l/z5s3b+J+t
/y1ZvnnRhg3Ltyz979Yvy9ZtXLtm3aqVi9dtWrVm1YYFK/69tXHh//+22fp3
6aWXTtdff/100kknTUccccR0/vnnT3feeed05plnTps2bZouvvjiaenSpdO6
deum119/fTrnnHNG3zPOOGO67rrrpuOPP3664IILpssuu2y69tprp9NPP306
6qijxhj09F+4cOF0++23T9dcc820Zs2aacuWLdPKlSvHmHvvvXfab7/9Bp0r
rrhiWrRo0Ri7bNmy6ayzzppuvPHG6eqrr54uueSSIdsJJ5wwXXXVVdPixYtH
/1NOOWV66qmnhkz33HPPdPbZZ0/nnnvuRK8999xzWr58+WijB97afSbraaed
Nm3YsGE8Dz/88MHn5ptvnk4++eRp9erV05tvvjndddddQ75bbrlluuGGG8Z7
ss2fP3+68sorpx133HG033bbbdOqVauGfOQk25IlS6YLL7xw8MWTPvQ48sgj
x2d0jj322Onyyy8fWOIZ1sZ5D5fHHntsYHfAAQeMfrDfY489ht30Q4sMZDz6
6KNHX+9OPfXUacGCBUMmdmAn/WBAf9/Zgf7sDXu0LrroosHDeO/IsWLFikHH
GLT0Z1c6w9DYY445ZtBlC1hqoy/9yYaOdjzZZPPmzWO8djKzG75osKV+jT/u
uOMGT5iS46abbhqy+A6jO+64Y2ABI3I88MADgxdsjeeL6PMd/nnQQQcN/6Mv
n2UHT76/du3a4QPswM/Ip814crGRuYG/d3wbPX5NnvPOO2/oRcb8DyZwT2bf
yclO+uMFLzjDn2/BhP/Djhxw8cfn0V2/fv2wL7keffTR4Zv0hQPc0CHr3nvv
PbCAAzreHXroocNP8SCnMXRqzvFfWNGPnWGDtzZ+Sibt+MEcTeP1QYOe++yz
z/Tggw8OGnffffegSVbj2NZn2JDRO7o89NBDYzybGkcntvHkj/jdeuutAzM0
wvLEE08cNNjtkUceGX5knCdZvCMzvNkBzr6j4c+8wg9t+pFbO9lgzVf4ILy0
8Qd0YQU/8xtN73bbbbeBs890NRZu2Qa9fIf82tmKXdHy3TsyG4+W+W6M73y5
eUsOvg6fJ554Yo5mdtRPG5yTDx/+cOCBBw5/Dyfv8GYr8pjXaPlsLDqHHXbY
wLr5hpbY57v38MXLH51hDVu+St7WDX03btw4xvvMhuTlE3TiT8bgbV6YD3TS
1rrDf40nIz3zZ3roQxZzjLx8kyx4FM/uu+++MQY/7/i4fvkWvGGPJv5k0U4G
4/mZseI5n4EDHdnCPNCGBrrmnnFimLWGndOXPGjrx4+yrTbfW6+SCVbkyV5o
wZKsrTn4oGfOiC3k1Q/+1jT28d4fX9CmL/tqY3vy4i3ei2dw0Ef89b55DQMy
sTfsWnOM4cPomDvkMhfYLh+EO5zQMh/Rs4bBkA1ha80Sr+gsztITL1jAla7o
wgN/fiKvEJfyBXLwKbKiBwf5gac5BRt4m//404Hf8A/0W1Pvv//+gRW8YQoH
vNnGGDYVw8hnbuEFQ3RhQD5+h5Z5LDa3ZuELB3/wI5fxvsOJ3vChk7WT/rCj
A/nJSgbzuhzKuoDutttuO2z06quvDlp8Qkzhw81xdsbD+ljuUR5D73IxupEf
rrBmg/IicnjSDX7NZb6gr/d469P6sv/++w/a5g+9yMF+2RX2/J/v6ccPYK8N
33LP9N5uu+0GJtrJtu+++w6+Bx988NAT1uRBC01y5BPWcPZhL/7KJ9lN/+YA
jLTRS2zSnx5ioD7WPXzEeXTIgEex0nxgi/I2csIVnuIB3cVktj3kkEOGnWFB
R/6DlvnL3mSGl/bmNnzgjl/zhNz80Pqov3fsgyZ+PmtHk23h6E9/NHbaaafh
W3CnEznxCVNt5Zaw0Dd/R4P85aCtn8bjJ3+Cuz6tHWFHJ3TYr/wT7vjDHo7W
amPQQVPs1A5PcQO2xu2+++7jM7u2ZrSO0BlPNkTPe3MTTmKs8ezFftEot4Sd
73Aqj/K5tZt9yVtuSE96wQp26BTj2I88fIR/os0X6AIH/mjPgS+dPY3Xbs7B
lk1gDr+HH354yEt28xqGZMFPXNCfPOI+mcR+cx4WxR4+gr8nfsUB+NORruKS
MXysuWw8PciizVyVq8AE3sbpTw99+QQ82BcvY3fYYYdhe3YhH7+iCxsVs+lF
bvMfxq2/rSnFbrYsL0GvXJYu9rZkQJO85CeHJ5tZd8St5pU/mKDNRvwDT/Gr
vR1Z0ffdmsCufI6NrRtoe99ezHu89YFLMYsc5NeWLxaDycHnxCBYkIU+fJCt
4IFOeXixufWK/Y2zFrAfek8//fQYx2Z8xHv681e+At/6oA0fsnjnyd/bA1lf
2ACf8oz8kh+Qlz/CUh/2YWdtsOFXYo71Nl8Rs72Hlfgonyr+kJf/wpwcdGov
BG9/4hDdeloP9IWHvuJHc5YO5II5ucQX/Mq/zAFyWMPZz9j2Z3jaL2qnX2ss
nyl+0NETHe/0lzfwidY4vg1vOj7//PPDDvyn+MLOahR08Q6mZCtPZC/2KD/G
03j2ai62ppKxHBPm2s0VdhM7yNocQgNteJsb5eblfeXnnmIXf6FjOSsa5kVz
Fa5sTB66wIi98GYjbeQvHycj/mizF3zYD108tbGN+gl8xYnWG/5PV/Ff7PPO
3IabPp58iK6efK59HnmNlZuGLfnZXnyjHxrVk3zWxn/ITM/2St5nI/jTxbvW
P77QXhi2ZJXTlT9XBzM/sz950ZzN1/Lpah7tP9iEnaup4EPW7MoXzF/xRZ7Q
vGM3GMDMODgZR254eMd+5iQZ+DXefLm+MCV3dR79YcI+xqAd/nTAJ/9qv4xf
e2b4kZl/6F/sZyf0xOb2I/Qwb8qh33vvvWFbNNtz4QEbMucbxUVt+OLpc3kN
+dpz62eOWZfoJr6QEw7G8QcyoVmNk670M0/Q4k9qjXCpT3EOTXYjP/uWSxob
XsVmvkQevus9/rDNP8iiD3x8Lh/iX+2LYUYHmJqP5TDVIf2xnTY0+aC4IE7g
WVy3l4A9XfLJ5p3xxRW+rj/6/I0M9CyHMafpjq8YBTu5Er7sRo7ydbzay5CN
TdAwH+HGLsZ5T8fqtj7DsP24dr5ARvapNpm/kaHcc7ZuYX0t9vOPcpL25ejp
S2ay4Cnu+cwX24vQsxoLPzGH4AcH3+NLN+0w1ddaYS2tFg5vTziZz2jDjg/I
OeQIxrOH+IM/36mO5l2y4dsegz+RUT9joqefd54wJh9/JDf80YAFWfhbtUv4
otX+qtqi8fpV76rGCo/26/yXr5GbjfR544035uyFTrkSOvCXT+DdOsMe+KPB
F4yRpxfHylX1oY88QD9Yl/9q95mc1QOsN3wavu0V8Wa/8BMzk7Hajv5w1TYb
P8hZXZRt6JRMxb/2OWSgK7+DP4z4DNz01a5/NjAXYeEJd+speeDNbjCQz1Wj
QB++aFgz2hOhW83YGmgelUNXyxV/+QEdqjeKNTBFT9yDP13ZgP58xDrCd+hI
Z1h6RwfydL5BLvKKq/yazO0Z8MGPLnAxX80PmBpLRr5P7mqIMMATr3yomjBf
NMYa7g927UHYhmxPPvnkXI2RbatxyHvYV9xp/fa+GoSaBn5krK5YjjG7h8fX
e3J5DyN4ea+fvBE9mOhPFn3gYRxsPPkFGfh6a0P7yOob/jrb8Rlm5ZzsCVe4
kAkP+rR/wVuOETbVfstVxUI0rCft78iAVvWfamtsYt+BLhnJTXf+Qj/9tJOr
WrvPxWL9+Vj15s7P2pPQFz/z2PysZss2jz/++JCPr9KNfNVb+Ky4SkcYaocv
34VF+59333135PDV18hr3vhDFx06ly/pC0/xW51Pm758qH1L8Yy+fW6tK6fn
Q3wPht5Xg2xPRTd9YQMjPgULmLSP6swAzviSnY+QiQ3h61ldQd/qvHTT/vLL
Lw/bkh9dc7A6rPfsQFdzl9zFBz5MbrgaS1ZjykH5jjays6s+7FIsIxud+C7c
zU08tLevRYefeJIf7uzOB9hajSm/80S7umR+411nsWhZC9i/OpC9Olrl03wL
lniWt5O7vbk29qkegm95a+fzZBS30EZTXK5eEf1qq2pxnYO2By4nhjGs8GEL
tufT8DLnqku0FlTTYWd7186h+BVM0GYLsvKVzrNmz/hm8wT9+EJ5cnt92FjH
jCnfpjt9+ABfNp4+Yni5Hj/iF7DUr/W688za8DHeO3VB+PK1ap54oQG7ck7z
SDzXnl3ho718EhbFX5/x+uCDD4av0MH3zro98RFX6Wi8Z7VsvtgceuGFF8ac
yG/1ax9lnHa04NXen7/JjcgOb308+Wa1QTbubBg24cue7bvown6dfbXPd5/C
3hUffeCCtr7o0BuN1157bc4+ZOhsg95sZd6ym3kvjyA7PfTHhyyz5/flyuRg
n/YC+Ha2q13eJX41D/i7WAUT9sIXbbg2FzqT5le++6wPP/bHHuIzHPCCJ7nI
i7/zGPzJR0d08olwaX2q7hef1gA8ygP05beza7352hrZPBbDywvoTmdYd4em
/QdZzO/qk3i5b9N9luYsnasXVDdt34+OOOOJh/WtcyFzovN9n9lAfll+og//
gh1Zq7vhU5wVC+HH/tWArCn68Nfiqr7sa3w1V3zpwcZkpSs9jBEz6MFn5YVh
WO2pMwFP+nUuVJ6Mnv78l2x049vlluiXO1WzIRu7WGuzOV3gTC90OpvpjoH4
05kI2asTmF/tHfAmm/nGVtX5+GXnKtaE9ibdTYJx93joUa2t87/OZXzv7Kr6
Eb9i048++mispXyJnfinz90joFNnebP7BjYTZz2rU5KPXp7wIQOb+SyPKuaX
6/je+UHnNd2tggMZ9Ol+Fyzt3aqTVjftHLw6X+cH5n/nWtUyzJ/OgD3Nd2sa
P8Zf/G+P4M6GOMbPnBvCwfvuDxkHn+6QdCbQvSFYdVePD7X2sK8/a6L3L774
4vhMx+pyxWu4eMfPjcWbTPrwJ2swHzDPOi/lB2oaMOrMBI76sqP5Kk5Yh8wD
dgw/tWw+Xt6Dpj7khXVxGi3zle/R02f9Ok9oT1L9HA/v+GHxTzzwJHt1X75Y
DYL/+wyL6uls2x2n8mKfu8PVfgVG/EJ/8mnjt9ZK/buDguc333wz+rXvhk3r
EFnZny/qq61YUD7e2QkZqxuVs3qyHV35AL7l/uX2/vSlZ3duqsOzM3vSGV28
YcSOyVhdhm7lXeXC+uNlz13tiz+J42iruXz33Xdza1/1CfMMDvi88847Q3cy
mTNwLJbDDU17VXvI7pEa5+5AuVh7PHOos4Pu0lXTKReFY+sEPyRn592tD/mt
NYSeaMr95Bz+9tprr2Hn7ujxW/3QpJsYzv9feuml6Ysvvhi6i4ftLcjlPb/0
vZoz+1YHJyd6/NKcMoc6i+j83Wfy0heP/KNaW3dezRV+gNbsvYf202xI7u6y
if/d16hmmM1n6+3dOeVT4tn7778/ffvtt8O26up//vnn8F02b+7//vvvQzc5
ITlgxc78uPgNt+Z0+Zb4UI2LXt1Hglvrmr78UEzo7Lq6kM9wdPdHDsI30VC3
w4d9WvPISW6ylc9U569WjiebGAPHYpY/Pv/bb79NP/7446CD/yeffDJ0+vzz
z4c+zz333MASLmT/9ddfx/wkR+ct5j99yc5PqiV2zoUufbvzZW6Qt/zevCOv
PtXn0eUHsO7+Vfeq+Cdb0NV7eprP3fHzZx7Cr3sCsPNZG7v/888/0w8//DD9
8ccf02effTY9++yzQ+/OeclMX3mTuCdW8M3vv/9+4IK3NvtQvsDHYPvVV1+N
eQlfc7BYLPaYu3yyGCpeyA304cvo4mFc65450R0QviIvhi1axuHls7XZvU68
xBxzrHqifmKEuUL/t956a/r555+Hj7OzfzA3lv07z2cb+lTfQseY7hHyCRjQ
x/rt+fbbbw+/hFl3Ys3Z7h2095Kv0gWP9rTsXG7KrmQQ99mkcfi2Dmj31xrZ
PdJ8Ai36Fm/5B/9kMzWcn376afrll1/GHCu3//DDD4c9+bTcxrpovnY2BDt4
wFLsUDOALZ70EEfFmGrfcOkOOvk9+VXnE9WWYeNJX5/zdXLn58Xe7qm3fsC6
+43eR796NRowMye+/vrruRyIXT799NOR//J9/f/666+5GhAMfOcX5o/5Tj/y
wYR+dGr/a7w+3Vkxhv5ok4EviEfiAEzYih+wqfkDM7TZFi3+S3f3ieDSXenu
3Fd76b5cvz0wD6qBkU8/fsbG7A6n7lLx53JLf2LBl19+OXDkV/ZD5GsvzB+M
5TN8v5qbd/CAGR+rLiJPRN88F4eqd+rL/uSORvvm1lG1OhjxVzJ05qqvPz5h
DLzbN8O381o2rs4IL/7MFnTho2T03RyxlqHHJ1rDYJv+5KzGV3z1XiwVn8qH
yoHJoo/8Ad3u1Isz7dO7r969AXp7X72gPRz/4+Nw6g5B94K6sy0H6E4E/zV/
qqcWv2BuPSMr30ILDvzglVdemav70YN9xZC///575PGdqRRP5IDdE+TP3THH
o3Px8gIyVfMuH2APdk0fsraP02ZMv0lBj0ztvZs/xSU6Wjf5CnmMhye86Wpt
+/jjj4ct2ds86Hyjs1x2159c7IYW+5gvsPSOfjBic3SrZ+DHDtr4EZvz+9Zl
ujkPMr48WMzstwvmI/t2T7iz2O5pk9k786caQ3c8m9vtO/P3fq9Ubs4ubNL9
2WrR7RNgAX+68Y3uifCLznv9sX3nn+2b25+hizcc2A6PZ555ZuTk1UHMf7LP
noNrN4ZsZGG74k9+Xx7Rng8OsCU3/p2vmWsw6Ddo7QvZlc/CwfzkV/warc5W
q7PC0Zwph27vV30fv+4DGEvO7kHQr/uUxvW7KXzIy570EbOL5eZF91PFYPGE
7HizA9/ESx++Ub5MZvq0r2ET78sz9ScLe3UWgnf3gc2/4gvZvO9+HXnxlSPb
f7F1sa+9qflhTLWxclXjq5V27qg/O/fbxO5m0bP9TL+1KP6qFxnb7yDaC3VP
ofMHsbKcpzPd9lX6+2wtqSYg7+peGDuShX7od8el8wZjqwHiyx757Wzdtd+N
NSf1KQfLp/HgP+Z+ZxjVQdiE3/X7H/rRqfwCLv3Grrpo96P076xi5513Hnqj
SQYy9fs0/ig+es7Wb+kmZ5aP44UnPv2ekR7dGRLb0IYbXy53q65V7o6Hz92X
4xPVWGHYbzp8p6vzDzbm/91r7oyiM1zfYVm8gRV/8x2v6qDe4U+fZNe337iK
p/Sv/m8tybe6k6s/+aw33VkyJ8yj6rn5AxmqVdAHLp1pdW+/miaf04d8cOwe
Dr9sT1ftnc58QhvexeB+28B+YgWf734pmuJo6yN5u5ftKUbDobpQv8ftN4Ts
RKbuIVU/aX7mD81p+hvXPdHtt99+LgehV7l4Z6lsuMsuu4zx/SaqM2oy8EOf
7Stag3bddde581Ly0KMzl85x0MPTPpCOaMLHussW1QLJXl2+e4nulpe/0w8+
xsCY7fpNpzH9tqM9Gxt3j61zLnG1Ncm+V47V77zMKbh0tw8N+jR/u3dYHZON
jO1sq7tw9NSv/Y01TTt/685ye9JiTPEJze4V0pfN1VC6r+gp9tMRVv0OuXsJ
9GBH9Dpb6pzbdziTt7zed/ZqDuQL5hW80OT7+OljjRBf+ACacgP26zeTfIEe
cDGm3Kw7ZdUuyNDdcfpXB2/9Ytd58+bNnSdWR1Q3xN/31rFw4xPekRv97pZ1
FkgnmPGb/K37Iewiv+o+gH6dfXXPJT+o3vc/8AFhqg==
      "], {{0, 64}, {64, 0}}, {0, 255},
      ColorFunction->RGBColor],
     BoxForm`ImageTag["Byte", ColorSpace -> "RGB", Interleaving -> True],
     Selectable->False],
    DefaultBaseStyle->"ImageGraphics",
    ImageSizeRaw->{64, 64},
    PlotRange->{{0, 64}, {0, 64}}], ",", 
   GraphicsBox[
    TagBox[RasterBox[CompressedData["
1:eJxd29XPXlUWx/FmZi7mjrlAglPcXYq3eHFailtLhSIttIVS3N3dgwQIliCB
AFeEhCtuuOWvOdPPznyfvJkmp+9zztl7yW/JXlvO/BXrl6z+x7x58zb+e+t/
S5ZvXrRhw/ItS/+z9WbZuo1r16xbtXLxuk2r1qzasGDFP7c+XPi/619br1NP
PXU6//zzp0svvXQ677zzpptvvnk64IADpnvvvXc67bTTpj322GPafffdpxtu
uGE64YQTppUrV05HHXXUdOWVV04LFiyYzj777OmMM86YLrzwwtFmzZo101ln
nTWdc84500UXXTRo33jjjdNxxx036F999dXTkiVLpltvvXW65pprxm/vbrnl
lmn9+vWjvWvhwoWjLTqXXXbZdPHFFw+ea9eunRYvXjyeXXfddePZokWLpt12
223ck59cZF+xYsV04IEHTldcccWgT57ly5dPF1xwwfTcc88NPmRwaXfIIYeM
PlddddX4S4/TTz99Wrdu3bRq1arp5JNPHvJef/310+233z6woPOGDRvGb3qS
V18YLl26dMiH//333z/k855edL3nnnvGO88vv/zywZ8ssFy2bNngg5/f8Djl
lFOGPdCILiy0YQfXmWeeOeRH07tzzz136I0GDOl9ySWXDJnx8s79kUceOd77
TU/t77zzziGDZ0cfffSgD7v4H3744ePZ6tWrp9tuu23wppdn3qN97LHHDhpo
8w3y0J/fsQV70dd77WFGV3xcTzzxxAx3+uhDnsMOO2zIgSe8Pac3e6Bz6KGH
znxOfzLwHbKy6Yknnjj6oeUdedGHGxnQ0U6fV155Zch40kknDR7HH3/88A0Y
8WP64COG2DG/1ub111+f+an++a7rgQcemGG5ZcuWITe7wBJW5OJX6OOP3rXX
Xjve+33TTTcNfGGAHl3Q4IfkfOSRR4aM9PGbv++3335Db9iiiY/n5PCbPcIF
HXaB1UEHHTRoizO+ko/Qn+6e0X/z5s0DOzjcddddQ07vxSgZxSV9xBRs6Uh+
GMCNHHTS9r777hu6kiOfQZs85GJL+LCTez6Al3t4ooke2fEVs3yLfvyU/HTi
r3wZZuQm86ZNm0Y799tss81MBliRl03ZD4Z8mn7kQ0OuIQ9edPFMjhSv9ELH
MzmFL8kVfsOv3OJ64YUXBs7kwYes9EP/mGOOGViQRT5Gj8/DVZ6WW9iYDvri
IYZh5h59sqBNBrbfa6+9hn5wQQMt/ob+PvvsM97h46JD/sEPH3300YH3EUcc
Mcs9aLOpZ/SCOYzYxz16cKG3tuxKJn3R9k7MeAc7PkkeOtANPfZHEw3vtCGH
v/CHGRr+6kNP/MlPBj5jvMBXnHiHJqzk22JHP3Tl6IceemjEiRjXn2zlBnTL
cWzFh9kJ5nfcccfwx/SWn8r/dMbj4YcfHnS805etyaY/fvBEn7/Gh935j994
kQkftinfsDdfdq+Nvp4bT+iJJx75FZnEzP777z/8Ab58EcZk8oy8nrObv/rB
he3g7xlZ8JUXYMkGcka5gJ7w52swhA1/S+ee6cOG4kyffffdd9giH/ZXrMEY
H+3045twIBNaGzduHLrSExbkpKvxWTv2F1P0ZCNxlF/IV3RFhx3kCG29Z2u2
5CMufBrrtTv44IMHH/bll/TRBh7PP//8oEkHfMlRzvdM22IZf/cwZXcYsz18
6ZUPocOHxR67xJNs8Cq3JaO2eOjLz7IV/eSObbfddugn1uRTuJYv5Qp0tUVL
PtWWDYpvMsCI/HColkC7+gZOdEe32oZ8dIG3fnyAjmKUH8IID/ZBXy6DmXf4
ek4nfigGdt5558FX7PMJWPA3fq4fO5CnOlWc8E94qIfI5bd39NaXD1U7wQNf
/kVusYVG45K62niSfb2j74MPPjj4khsNPq6NeIKrWBEj+lTb4qlegB1fxx+/
xilYwJuedMcL/WL6ySefnO6+++7BAyZsivfjjz8+5IV/vs1O5Dceyz3uyQJH
tkXXX3I1pvNL/L3Lv8kAm2JSjvMOnvK5v2yuHkdDjJQD+S9dGxe8947O1Ure
0xUWaPsLt+po8rmnr3GEfI258jybwgEtvNmSnOVd/gIvNmBL/OUi7chMTjGC
Hvrak8E7cqNDdj4F62pWtMUEzIp/8SCGyOW+uQGZ5RMxz/50YRO6ixFjNbuV
F+UJMuX38Crm+AAc+Rvc0ZYL4dUYzO70I5+aB031HnrqcPEo99JHn8ZnfdBx
acO+nsFYvtE2P2neZYyBF33wxotMbKE9n4YX/dSX+nrH1mITPfZVy1Rbo0tf
8uPPv+URmONHVjKyib/yvOd4k5s+fKJ5g2fsoA07iBPvm5+QUZ9wZicX/sYn
Nqqmg5lYgmNzK7rJHeRmN3qr2+VdNMWjtn6rEV3qXeMIvWDx9NNPD5+hf/ME
uONJ5nK3izzyxdx6Cg9yNB/ne9XxZCeTfnyZH8El+5FNO7YRJ3DzFxbNv9lY
7tSGTPyBbbyDY3WU8QttOlQD0glensG1mqO6LD+UL+DpXnt2Qb8xCVZ4Wd/Q
nmx4wqDaDC88Wg9oniQOml+IQW3pThd6eV775gTiEo6ND9o3vrrnb7CGO9ma
i+KNJxmLKTzZE7bos50+YpcvwKExly1gUf5p/aV5OhqwIQ85xR7/g3tjQFjI
TTvssMOQm6x8kE3YS55iTzkGvfwK5mo1bdgMD7j8v3xo4+WCIX+nBzr6Npai
b9yis1gWa9YJPCO3OFC38U2+zJ5kJxO5xWC290yfams24M+tRcnb8kw52rPW
mKo9ralUh1e/NQbgZ8zM1+Wm8hF7VgN73poOWZrH04k8fJu94EXXL7/8cnrr
rbemzz//fOhqLOITfPXFF1+c+RJsYM3/ybPddtsNPeQ4PoeeeiDfgHFzXLhV
h3nuPbzkEj5DRldjP91bezB2wQlP+ngGB/7bGO5ZdVj1On7wa82ETuouY6z4
9A4fsrmqGehNDvzCA43wpEN1pHjCM15sR6fyuHzgnbb8ln/7TWb90MEHfWPP
U089NfIXm5LZc/Ucv/cMXf7CJ+hC/+pB9qF3a6PlIH1g1XwbT8/g7Tl/kvfJ
qa81KnqLI3xaO/Ueffd0JVe1J7zQNndv7ad5EXvgxT7Vw+jASZvm/rDkw/Ti
x/xm/vz5s1q9Ggc+2ZN+cGv9FC0XPjCma2ufeLAlvD0no3vy6K+2z+fw1x9N
fclFHvj4C2vPWhsgm7b64eM3+3vXektrFzA3brKZvLv99tuP/CQ38A24yyvy
gRzcunXra9VgZCBL8/R8OF8lh/bwQQde2rae1LwSL3aTe5rrqOXEtXt92bD5
Mz74VZ9oR26ywL11Rr/hQiYYwLx4JXux7n21XuuJ3qGrD335hFwuh6ELu2i2
BsAXqr/0Lw7KC+RCwzv5Q27j53QXd+++++6IfffVhWjJp/Dkr8YzOvMRPPMP
MpALfzJqzxdaK2cv/qAvnvwefnRv7Zwt/M6eeMjT+tGtGo998NOX/2jLhvTi
I3jTmx889thjg5/xwljunfvGQbUHm1YbksM6szFCfGuLJ9+hbzVKeyhkwJd8
8IJVc4vWktmxvZ5qZ3Rbz0WrtddqWu3YiNzxbt2Vj7Qu/M4770wvvfTS0IOf
vv/++9Orr7462rAj+eAozsmrD72KEXUK/vDEh8zwxJ8e4qBxx7PioPk5Heis
r3et7+CPT/s4cBXf1fDVdPy6tSn3fKe9DjI25uOnDX8nszFU+/YO2pOgb/ma
3O0bVXPDufUwNdYvv/wyfffdd9Nvv/02vfnmm6MG+Prrrwdm6NFD33IqbNRE
npEF7cYDeFQjwMI4RVa2Yjv5lg/AujUxYyI+zRH4hvqiPIBu62GeyZtsARM2
1adY5IPa8AF9+IR+4mfvvfceOrfvCGP4tBfSfIlfGv/YkL61aex0te7V/Ir+
xTu92pOAR3Ps9uGMXfBARzyyW+vX+sJNu9YatcODf4mF8jwensPBuOIvjPUh
i7Zo8J/GFL7l79tvvz3qPrlB3hMn/JDObCSe9S9uw626ki9mD/bVBhbqKnYg
f/mgexffUB+af8phZK7ubb/Gvd/oo8vWrZvAiSx0V1ewmZoabtYQ8v3GMDmW
vGi0Bo8+XPD2zj3d4NueoVzogis+cIUbHvIru7a2Tdb2vMrrsGtejjeMvIeb
tYTilY9WG8CGHP7KG2Skm1xBF1i3N0rfuXuZLu9b+9CGD/N/8vJhcxvPyS6n
ieE33nhjevbZZwcPcwBx/+eff4786frrr79Gbn355ZcH3W+//Xbwwh/WfEW8
wqg9y/IbvOnsXp2Rzxs/W9+dOweHb/sL1b3s1X6cezRgwy/hRh/82QCebNec
uX0z4y1c+U/70vIw3moR962dGj86q9D4Ig+3v6GfnMWHGyv1h4Xakb/Sq/0n
9+2Bac9ejW3e04N+nvE/Yy6fLtfi2Xy9nE4H+ZFsxoPodc6B35KpeRl8Gi/J
yfbmU/xHzv/ss89mezR0x8Nv/dUBdJFzyNf6NgxaE/QbLt7LZ2KmuCWPvvyF
zPIjHvIIWdDQn93lHzajJ721R59PWYOKJszLGdXI+nZWAn3v8VAbiBn6ei7X
te7R+QK+SY7mbnzpiy++mO2NsomcrD6HLZ/znCxs4J7N9txzz2GncnY5wTs2
bp0Irq0naZPf0Y8enb3gH/ywmotszaHgypfQEU+tKcNC7BjX6c2O4lheIBs/
4fewkRvg8fHHHw/7+PvBBx+M+P/000+HTfHRj8+0RwAX/DyHh75izHsyNgeo
PmoNG9aw6IwB+ekJR7kO3fYNPWudWA3ht7bet5YME7ZhC7iRx/yFXvIav/O8
ehH+aLSWDgN+wffzgeo8+DW+sUv1h3iDv3GOzOyjfXtdfIGN5EX2g2E1cuva
ja2ek6m1K3mttdrOLBiv0Sa3dYTsT26+3z5qa3udJ0KLbPKwZ2Kdj9FTjpfH
1XnwcT3zzDPDXrDThv7mRvI+HehFVnEIN+N3fggbdUT5lJ6d22qvl07kaV2x
8zvw9L79F7ih18Xe1jOry8UgrGBC//YHydIeUufJ5Hy68ZUPP/xwyA1P9pTX
6PfHH39MP/zww/B3/zzXlp5yZ/tc5Ki2l9/QZ0O2e+2112ZnSdqH7PwIPGEC
W7EuHqrTmzPJfXDhk3yIjGzKv7SFe/PPzrWpM/JLOEQHXWMmrMmMlrxADj5h
zOcr6Pptvvvrr79Ov//++xgHfv755+mTTz4Z4wI/UDPww+Y57NjcD/32hDyf
N2/eyEX8DVZwV3M3/6AfzMjbnJWfw4c84rz1+2wPS7i2/9uek3f09AxW8kNr
/fI8rGERBp3fkcfIqt7ls+7Fwvfffz90/vHHH4e/szuc8eb7ZGL3sCYf+uSi
Z/MrurZGRRdyzD27Ik921g1NOlf7VDN3xqHasHVAcncOyn188Wpvm5/53dpJ
exZ8if07I8e/0fnmm2+GPf/+++/pp59+GrWettqxfXPd6hF0vedDLvlx7vxL
bdK+PF3E7K677jo7X0bf9qb5hr/lYG3LZ7BrPsfP6YUmu6DRPnF0y8GtabS+
1Xmi6oX23WDpeu+994b+/MDcl31b36erOBM7fIofsYf5auct+Aa8+QFdxB0b
ty+ST5BLjqBPa5R0pBe55US5unZkk6+rnToPCWe1ZzzJyo/p4CxdZ/+a17TG
Sg/Yau935xXZ2DO+4jJOfPXVV8MP6Gdu4C+azUPU9drCGS6d++gcC7200adz
b53t65xv8+rOStKzNXH+09muzlHBiN92JgluxUX82E7+lP/nrkcUG2RXf6Jn
DUHf5tn4d65BTdFaEp3VT37zWzrqTxc2ad+imqR1OXFj7tY51GqO5gR4Fk90
E4tsxf7sK997z2fb8yJvYwgZyeZZ6974tPfO9+nsb36lb+fK2neCU9jCrnMM
/NT4bPz86KOPBg33bMTP2sdjS9ij29owm3butHkSTORPfgMjtPhO6wqN1/ii
Q8fqZDFFfn7M1mSoDkWnubN38irfaK8fv86uGJuzsdiBGV+pfqA72v62RkYP
tVH7l9WH8MKnul7b/Mt+Jlmav+Ejp5GleRI7NaegQ+fT27viH67W3/BKV7p3
FqZ1o2opOHhGv/Y38ULXvfdooNnednO0zsO3b9uaunxBb+3xKN92Ntk+dGcc
4VQd2Hw0/+VfnZlpX7MzrHRu37S1Lv7CP8hezi6Pl79aV21/rb0lNkG/feXW
KdXQ5BQD5mudW6N3uLe/6Lc4pBvcWm9iC23NATpDa+8MXuS0X4V/e5bVkXjR
Sz7Nn5sfdtbBfKy9cbpXx5NZXz7mniytxdK7s8L6oN95eVdn5MiAZzWK+XVn
2+STvhtoram6on1oNJvv8AP6Nq9sPRmv1vfxgZu/YltOF4dySufj2zMsRmDe
vL+zTd6xKRzhafxVv7knM/59a4G/9TV6yE3GdXjSCUb4wpvcrTGTj8zmNNrS
Q83S+I1/58XYtXqETMY4eYye1f904HPqhdbGYaifGFR7dbYXf3TpQJ+557rb
D+osEbnp1boCLMiHt/Zotu/YuVDPtGF3Ona+gp/CqbGgc/1wh6n3+ouf6khy
kQmNnXbaafBiH3Vc9by5UOc12suKd+u2reOxAb1anxZryaa/uO+8LFr6a6dP
Z+rY1Ds1UGdw8G+9tjVJtNiGj7WuAs9qV7HB5nNr7daCYSJPNw9ysZsc0Ppv
5/Dp0DcPcMOneGpNXjs+4PeOO+44y0/qBZd7MQJnvoWOXNKZO/zQwF+OpFfn
rtojh2HfYvG96hB9yuNk8gxO5GFHvgYfsnlHn76Z4JvpwRbiRw6EF19vr8mz
1vsbW7J933fhwy+qUzsPqV3rMK0HwNDlvfGVfu2HllOM49XUnpG5vVprGfRu
7wt/NMQI/fhOa6n4dJ6wb3uah5CZvPmRezZin2oGmLEd7MvRrct03oIc+GWH
ud++dK4HxtV+8nlnPtoHRNPzzrm2xiAW2lsnR/mFfHRoHs8fOgPZOeTOO/Xt
XXvWfcOAtzqwNW082KOagRz81NobXNor0t7Y1ZlA+OpX/MlDfdOFLx3Ixv7t
n/Ghvg/ovAk7oKcdHzB3KVaKBbp5Z0+m2gju/Ie+nnc2izydJeisUnszZBIj
sK027iwzeWBE57B3Xx3bdz3h0PzH2Jdv0A/f9rrEoHfk7Oxe53L73qdzpJ2F
6yxa3zKRv32L6qL8GladXRIb4q2c0Ln/9h35Y3sp9CUPvs2xmst3jgQd+rIF
e+Kn7iWL+OLj1gk6UwWf4k/9U97Cq3EQnnCTh6sJ1SydyWtv33iMZ9+l8HW0
8et8b/V/5yL7LgH2ZO28Bv2bS/T9XedoyVcOK0fwWTK35wqLzpR7zy/lYvfk
I6v25IFL+0PtR1WXeEaHzrSYu8r7aPVtU2tkLv5MLr7Gx/lM32Vq72Jn2MGk
s6f8CJbNFenanhGZxE2277wdOT1vPabv3vgUnehcDnQvRord1vT5ft9w9f1U
42d7bPSmm3j1F3++3HnWztKRoflYZ+pgoI5A31ggV1aXNg+GiXjoG5BkE4va
tbfY+mPr+H0/Ua0kbo2LZCBrOQU9+Lce3bcOciEZ2VLtZH6CJx35rNxljTYf
I2tnUDofIA6bE2knvmBSLJA1PeWwzifiT+e+3+gcTuec+AL56Nn6qnedvWYX
fPm93MUerV+58ml5Dxatx8KqsZRd8J3rT9GBCdpspS15+SyfogcanTHrOz+8
WiuHIwwaH4w52rVHAl8YNi/u7AaszOH79suzvt0QL+nVWfZddtll0KBL30K3
D9y5QrTo2fl1tUdnYFuTyifLX56Tte8k+26h3I9X5y06Z2N8hnXryJ19qa5p
Dte5UzjY8+hbLHZnZzzLd/BtD711Aj6hjXyMV+vg/wX/tWGq
      "], {{0, 64}, {64, 0}}, {0, 255},
      ColorFunction->RGBColor],
     BoxForm`ImageTag["Byte", ColorSpace -> "RGB", Interleaving -> True],
     Selectable->False],
    DefaultBaseStyle->"ImageGraphics",
    ImageSizeRaw->{64, 64},
    PlotRange->{{0, 64}, {0, 64}}], ",", 
   GraphicsBox[
    TagBox[RasterBox[CompressedData["
1:eJxN29XPXsUWx3FyDhfnjnOBBKe4uxRv8QJFWopbS4UiLbSFUtzd3YMECJYg
gQBXhIQrbrjlr9mnn8n5vnma7O797D2z5LdkZtbMO2/F+iWr/7XNNtts/M/W
/5Ys37xww4blW5b+d+uPZes2rl2zbtXKRes2rVqzasP8Ff/e+nLB/69tt14X
XnjhdO21104rVqyYLrroomnZsmXT5ZdfPt1www3jvmjRoumKK66Ybrrppump
p56aVq9ePS1YsGA6//zzx/uLL754Ovfcc0e74447brryyiunW2+9dXxD97bb
bhttN2zYMF1yySXj+3nnnTeuCy64YHrkkUfGt7333nvI4Lc2N95447RVvEGD
HOQ65ZRThhzul1122XTssccO+uTWfvny5dM111wz3XHHHdPKlSun9evXT6ed
dtrgtXHjxtHm7LPPHv3uvffeQev5558f/E8++eRp8eLFo4/+6JCbTuSCBxm0
caf31VdfPeQgg99r164dNMkDI7+XLFky8Fi3bt2g6SIb3GGG39133z3onnji
ieP++OOPT6effvp03XXXTVddddXgE27o0R8m6Lz44ovjmV1OOumk8XzPPfcM
Oqeeeup05plnTvvuu++cTclFXrigqd2ll1462tEzP/AbXnifc845o92BBx44
9ND3iSeemA499NDprLPOGjLdeeedAy/96YgmfdCgIxp0Wbp06ZCLXfkNn0Dj
9ttvH/qixS9ef/31ITM89ckP4cx++uy3336j7Zo1a6b77rtv6IkuPrB3kYW9
6HPLLbdMZ5xxxvCF3XbbbcjLZ/gA/A444ICBj2c08dQWvV133XXYMV9gdzjB
BU9+tcMOO4znhx56aPBBmw76k51+bIgGXMhDH9j4zub6kUE779lIe/jQkR7z
588fd7z0X7Vq1bRly5bhF+juv//+w0YnnHDCwAfGxx9//JDXhS7/O+SQQ0Z/
32HlHd+HL73IhCZ/8R5exQDb8Tc2Zgt3beiIHgzpz3/85g/kTSdxxS+yL7vD
/Oabbx740klfcl1//fXDDmwJB+3RIx9dyecbPgsXLpyOOOKIQY8M2vrmN3ps
SGe6uvymE56PPvrowP+ggw4abehDPvagi9/osJM+MMULfzb2zGfw4w/iEy7y
CxxfeOGF0S7ZYSWm4EcOvOjDD7WjD/vRHw9YuOPBd8hCX7TR3GWXXebiV4zR
L0w940NmsuOFJ1vQVXtY8Qn9yzFk4FPysj7i//DDDx9YoksPMtC1/IQXud2P
PPLI8V6b/IFu5NKWTMccc8ywqz7sgMdRRx01cONz+Bx22GHDL8m4xx57jL7e
09sz/nyePHTin97pX67Ot9jYRY6DDz54tMEbLsWnPnDWhyzizRiBXzHtahzj
E/wNbxf7wxDejV8uctDv6KOPnr777ruR+8WE/rDW5/777x968g95lZ3YRM7x
XRzxRc9ikS5wJDP9yU+2zZs3j/fkQ8t37cmHL3toS0+5gv/rpw2fJw8bwh1v
vkw28tKbn/NH/kEWbfmqb2Ric7zYkY34D/3lDf3who3v/M5v7cmsLz6wh5sx
jT5yK99hCzFAdjKjpy96jUl8irz0QEt7uNKPPuQgJ5nzaXnU3ICd81vYsQH9
vEdjn332mZ555pmhE7r64C1Hl28eeOCBYWs2YS92Kwfj+8orr8yNQfiYX7EV
ucmin7Z4oEs2NOFAJjT5nGe8YQBH7dEtJslOHjjwf74sn7KnsQQvvqGfb3CB
KbnoKvbRb25l3KUXbMlILrntpZdeGjjwZT4RX+/oxr7Nzdjt5ZdfHvHBNg8/
/PCwq298k/x4woJvPfjgg0Pm1157bfr444+nZ599dtDVnu3wkx/R0kdfujQ+
8gnjDX3IBTN+xXZiVX9t4U83dvZO/JELVvKLuOAv+mivP5ugxy70Ywf8yIMf
n2V7v/F059d///33wO+NN94YMqENI36BjjkWGfgGXZ977rnB46677hoxQ0ey
wrI5CH7e0Z0d+E/jJVr5ffmFLnIlH9CGzeHpG3uzj29w8R3e5BRrbM5ucBCf
ZKIHWeUTNsdTm3IfudiDbGzpe/mX3dHlRzBibzaDA7p+w5o98nf5GV1+Ri6y
uMRF6w3fXXSiK97syleMJd41V9OneT05vYM5ucW/+DGm8X1+L2bI+OSTT44Y
1fbVV1+do/HYY48N+6L/zTffjG90Sf/yz5dffjl99tlnIwe70P/999+HH+gr
HsWLOCi20cGHz+y+++5DRjqSW86GrXbwKpdrw6Y77bTT+M23YIcG//HdeEw+
fgCj4ge+YkD+ZAtrD/5PBnize/P35hfwYA+0v/jii9GmPPzXX38NzOQo/uu3
/mh/9NFH06effjp8go3p8fXXXw9fwqv1jfbNxeEIJ2MDH/eOj5CP//nuHZ+g
Oxraix/ywQWf5m78n/2jn3+7w4T++QYfpR9fQF/OtK547733Bhb6vPXWW0PX
8hJ/4M+NGR9++OGwNxvzmV9++WX66aefht35Kx/zvTWHGGkOhidb0RMm/Iov
uNgWZmxKfr7gPX1h0toSLe1as/Ez8y5+UD/Y0Jld+II+sNb+7bffnluTuvP9
p59+evBlB/5M9vLXV199NXiQAe1PPvlkLlf59/nnn48+P//888Cu9TVssx3/
1d+cWV9xYB1ozGgd7BkmdIEb/5SfyNVcztwdfuSwNtFPnJuPw5c+cETLurd5
hH50wYs+2okf9mQzGPA1dL///vvBwzuYwbHaRfmY7xvb5II//vhj+uGHH6Z/
/vln5FL6ywXiRx7y7F351cU/Gpfzc+/YLV/Xrrmq32wPc+Om2GFr39kGTmwn
hzTP1IbMcEQTtuThn3QQL8W1eOfPYvXXX38d+vIJuBvP4MLO9GZ/dPnHjz/+
OP32229jjgxfF2z5W+tP+Yie5IUfXcU6edVQ0OGXfEQfcsDOmovvijH47bXX
XgNLsqeXZ76iL33Fa3Ud9+YDcKNvYxh9mhfQyVjGF2Atr7MF2eD25ptvDnp8
nJxw2bRp05D7zz//HLmD3b/99tvp/fffHzmG7dDjY831YelOdzjgbw4gVqpf
eSdmq/e1FiIHPfhB6xBtW1d51l+MoQlb/dE216SXZzQaR9GCH934lL7lXvT4
iffmD/r7zT/ZBw95FG6+w4rc5THywrb6ibqhGHSZk7NzdUT4i0vywkXsutPb
+qtaBTnpSj7YNkY0fpRv+X/zYLTlHDiKDe/EoXzR3Bzt5kPmgNXs3nnnndGP
benG5nyI7uKOz/NNcsoV4hlNfij3sGF1odYJxiPjChnp6R3++MC39ujL+2iz
W2tT8UkH7/iByze8YIA/G9GHH5NFW/f8A458l0ziv7yGdzm0tR/ayQgHtLSD
m3FRWzTxZWe6wRE99LWrFlgu5rOtC+Wp1nx01p5fkrH1GayqWcAIT34JCxjS
tTqIdsW0nOCdWDGPx9+35sDVvMpZ5on8Vn7gU9qJF7z4YbHPDmIov+X/sBFT
zYHk4+rg9Npzzz2HPYtjslePgS87w4h/0L+5ZeMeLLSBn7tvxm/4eW69OlvX
4q++07Pxu3Unmny59a93ePMHMWRsZn8yyWe+8xPfxRG6rZvFDHrubImui0/C
ib6+s201Oe9bx5ENRuQWZ/yDjmwFR77IH6pptq6o7qdN8c43/VYv8tvcoDUS
fvKxOyxghQ87uvPb6l7sCAf44EMG8QNTOHnmi+a/8iHf0Ycc6PBDPIw/ZGwN
Bxd+4F11UDrJ//TjZ+RDA37683/PjWv8EY1ihcz0ak3En/Cvnltd3r0arm9w
Jxfa8JHDW3tXG6sGSA42YyfroWqs9ICTOGhuSjb8zJvQRsddzKOrPRzMV/k5
P0O/XMNm6KGjb3XRxgfxild7X8YQ3xsnqmewkzjTFsbapJtLvPLj2fqtPN7c
Hl928Vzt/d133x3t5M/W+GRtPtP6jR7tLcG5OoQ80Tq9uitfQkc78YMeHuKN
X5GVXcyLWzeHIUzZp/zHP/mR9tULqqO1bmbTbK5te4F+k6VaKfz0ay1MvsY+
2PFLcVH930Xn+KDjWfw331LHam9LLmBjuvvWfiL7sgHd8cervUp0ytPkgxdf
IxcM0JaH2L99LnMOeYwt8dVW3LX+hbX2+PNtOHzwwQdzuIi34os+fNacsLxX
fLb2Kl+ThX9VK21/ib/qY6xEG55kcKdLtejqrM3vm5uhw5/sf8DHe7gah6rf
tMcEI+30c6c3WvQmc3WR8iq9/cabLvmE/uwl/+MvJsQfXNjX+8Ye9vEen3J5
czFzP3J5Bwu8YMNv28PoHRpsxW7Zx5hQ7LenVc6nAx3hZUyEA5yad3lmc9jr
3xq6/Qf2M6YVs9qRRV95o7ofn1MzaC6qPd3pWm2DjfET3/iwi7bitVio5kkf
NKxDi3dy8Q+yyTPi3ZggFmCvvb5sSPf2S2FQLbrzAH7DUi5Et/p+9Kup4Z9d
q+kaj9pLxasaEF+BCbzpjm95Vq0OrfRrL6QaWDU3WJEFbq0tYNdaBVZok1vc
skW1AH6BDrn4QHVGOa89RjEh7tkLD35ERrZov6XzBvrCQQ2nGDJnbK+b/N7L
VWRzJz/+fAWWZNVW/qqu1x41ncguh5PVWMs+7MKv+DK5m483L9aWHuh2LqG5
jqt6J/mreW+33XZDV7jLz941BlSL1LbzIXCnp7bGN3zZlv3No/CGKzq+8Wl0
2MV7tvbc3h3d2J1vtYfbmAULmLCDvvRmVzLABkbw7XxC51w860NeOLfG0z6/
E3N8BobaNUaSj21bT/Md76tvkUeMkINN6IhG6xW6tb+BFvmsIdEgFz+SV/mu
vvRu35G+fISMZIAhOVqT4Alfd7Lh0Vyt/Gut2vxkdqxvXkAm7X3Xjk+0v9Y8
AI72g9BjG/qQgYzu+rRH2JpHW7KITfiETXMqfF3t6bZGIBd+8hZ5Wnu2pyKH
6wMzdhKDzS3hal4ofuABG7Erx8nNja/60g+2ZMPLmru6EIz4Lrx84y98lo+J
Ob5afsCPbOxJzurV1ZbFBrnNI+AqbuhqzOIfs+sG8jQW0IW88C6XmV82T0bb
ne3ogAa6/KK9VeMYXFp3o5+dy1F0ZpvqE41l1YaqfTcXZFvvWzuIT3PO9j/p
C0v+Si7tzXVam5ChWmLjtWdrN5iq2yUTX29flw3gj592vmlDzvIZfnjnQ3RK
RviaG6m5oOcZDRh1pgxufBHe2pATnWoIrUfo6T3+jWXt9/IdfsBus/OEahCd
U3C3noZ153DQ9Y0seKGhXfsTfD9c9OHX8PVNXo2e/K0tWcQHGtUM6QVrfuiZ
L+g/uw+OL7m9h0dzZb5DRrTxT7bWH57Zo/MA5WL9OhPnLl7VNGCpbXzh7h36
2Qu+vqEnjpqjyDt48gVtvG+s64wA/NGkm7lGdezWAs05yQynzixlYzThQD40
jDf48is+3TkIOUAskrEzLvCuloEXGflae0Mw0N54gm9nhvTH14V+5/bkGrLS
EQ0y8Dc6NDZoV63cc+cK2Y4d8OQ77dvrA8NqOr6TF26ddem8orznfXUCfefN
mze3L65v8+TazOYP/FtH0qH5tpgjj3jiH2hV56effuTzrB2avvOF5q3VnDvj
5K6uTv7OR8GsMZpM5T+Y5m+eZ+vt+MIWTTzoR77woitsyYJedXC6wYA+xhEx
hF55DA6t+6vLod85kdrig7Zv/E08t99ijkHu6gXVjzr3xW6wgVfzdvLmk43f
ZGjc9b0zBORGtzwPA2vXzg3gI/90doncnZeDH3nQdIeJb8ZA8dgcQ5y0t+/Z
O/5Una9zYewEg85CthcR/p2JKO5gZrwhKxn1re6rjW9i2njaOeP2uaoBVWvD
v9pT4wx8xKO8196Bd/QkHz3J3zlRdKvDixM2QRtPuLq3zoQtP+1MUXml+SEa
bIu3HEUudiZjdb7W/tUpxVhz1eacYaudvnAzh8/+5o2djzVW6O+btSt81LL5
cufK3fkCv6Zj9XM83WFU7icjPcmhvd/FGdt7bx7ANuhUd4Ore+sW71sD59Ot
3To7Thc8u7NX58m1xVfb1vrlOTriZz5R3PE5NmBjmNPbWNqahFytfzoHDFMY
ms+h2d5J+wnWHXRgj9a17DWbm/kLvNnLN3YQn63Ny4vawJBOxtfOBcGD/5sj
tIdsrR5tdm6u1JkK+aX1S3UJmLNlNXD4tSfgHR6wqj7JJ2ADb/5Dd218Fxcw
9518ZOrcgX76k6U5NDlcYltsdKazuql7eybs52x5Z1baPyiG0qncX6y2ZjAu
8W15onoIvMjXuez2D3bccccRr81Vq+mQIV/Bt1iU3/DpPGXz39ZP2rMfv9JP
7ImB8jRb4dXedeea9eG/1QblPr7C/vl0cxh60QXN/JIsbKk9P4ELW+NHD3fn
ibyXu/A3V2Kj5vHsysbm6dWB4NEchjxsBuNitvxC19ZEnU9Fu/0av6uTtyfg
PVuqC6LJRp2lap0j//M536OhxtQ5ArI295Q/5BfjBJ3R8775X/X59mXgQK/G
v/ZU6akW13iDZucE29fSBubwQKcYqObZeeD23zvjKedou/POOw+c2u+eXcN3
bt88gY94rt6iPR9rjYFGcYUP+9GJXNp7RrO/7ag2Qn795Ucxxhfau4JndTq6
sBcc+Qj74Vd9I+zoat9QLmx9JQfBvr9taL6ujcu71iLodH6WzLPnHqplGw/C
lP3UNMhATn223377ubpk9Z/28hpTq3F4RxZtYEF3eMlfxbKzA/Qgh3vnNeBB
nvaF2Kfc7Lt7Zw6qr5WDywPWEq1l+Hj7fzBqjPXd+GIs6Lyr/Ri2UOeTF8zp
9E1vvtXeBkyaQ9NLG3mpGkW5pxpkYwu6sDaGi026kb/aGrv1Nxr6mze0B0y3
xivYGjdgb7zlm/Qud1eHhZ8++BY3/U0HHZz9ySfgDff+NoNO5GQ/WJOvtRv6
bFCc0Nu4ww/KcdV52Qt/+DSmwA5OzZ/ZCV3+CoPWI3yhc9r4d76RrOihBYfO
IxUD7YOj47vcL+9r0zyjv4MQv8V26/L+zqszX+SqtgPv5qzNv5pjsk1z8c5M
yZ3VbNHr7wzlg9Yf5lPVFTtrhh6cGn87R+gdbGHAh8mrHx6d3anGmEywa10M
d335B7+rhkgW37TjN/y0Myj9HZE+jRnNz9muufls3aLab7GcvrDqzA0sPevf
mW19/CZL85JqLJ3xK1eyS+cIqje2r9aegWe+kr3wkZPFlrjOB31rH6o1d38z
Wb3LmQ22aD8r24pjMQVvOaWxmw9Xa2fn1st+R1MfeZ4unUsRC/p3xsC5zuRr
nUc2fRs/O6/e3q53ZDNW85n+1gu23rvEI5rtsVVH66w0nNz5WeeqYM2G1XKr
i7Yn3f6+e2thGMph4hgNsvV3NJ2p9+xbcU1u4161RXHQfqa8VM24M05w65xa
51raG86OzaPglz/LV9W8xB5/kJurXfqWbehkXCArXfhq6zO8Xf19Gp6dnWnt
KS7kls4NibGw7O9rqrGi2/mh5obGcHnW/CnfoRNZOyvS31nM7t+3DwobtnGv
5oGe8bG/5+LLzS1hwdcbs4o3Nk3mair9PVu1yeo8nUHkR/3dFPnoZexsb6dz
6rCrf/N7mKBBDu86g95ZAPm++Wf5TGzyR3zhT9/2N4rb1mLNLZuDNubo35hq
DOvsMVrVIcV7f3sAI23VT5p7aMcObDT790qdTUJLPu98ufiubts8hp+Sic5y
HxmsOfiWWmPzos53qVEY05ynwJMPVE8y1tAfhu6NVzDAt1o4/zM/6G/BOkPD
Fs7b8PnqYHyHfJ0Bbi5Gn+ZQsG9ORj7zCv7XGcHOkfJtdmUHvqgv/6ym0hm4
xp3+NlF7a9uwpkdn9fg+2dDTtvrx/wCInGGq
      "], {{0, 64}, {64, 0}}, {0, 255},
      ColorFunction->RGBColor],
     BoxForm`ImageTag["Byte", ColorSpace -> "RGB", Interleaving -> True],
     Selectable->False],
    DefaultBaseStyle->"ImageGraphics",
    ImageSizeRaw->{64, 64},
    PlotRange->{{0, 64}, {0, 64}}], ",", 
   GraphicsBox[
    TagBox[RasterBox[CompressedData["
1:eJxd28XPnlUax/FmZhazYxZIcHf34u5eKG4ttKVIgba4u7trkADBEiQQYEVI
WLFhy19zhs/JfJs30+Tpe8s5l/wuOdeRe/vlNy9Z+Y9Fixat+/ff/y1Zdsdx
a9cuu+v8//x9s3TNutWr1qy49rQ161esWrF28fJ//v3w2P/9/vX375prrhkX
X3zxOP3008eee+45zjzzzHHDDTeMSy65ZCxbtmwcfvjh47DDDhtLly4dV1xx
xTj55JNnm7POOmsccsgh45hjjpn9X3vttXHVVVfNNmgef/zxk4b+rq+77rrZ
Dk28Dj744HHHHXeMo446aixevHhceOGFY5dddhnnnXfeWLly5bj00kvHunXr
xhFHHDGv8VyyZMk49NBDx2mnnTauvvrqcf7558+2/np++eWXj6OPPno89NBD
44QTTph8zzjjjHHrrbeOa6+9dlx22WXjpJNOmtdr166dvO6+++7ZZ6uttpo8
/JL/9ttvHxdccMGUg174oLXZZpvNdp7hSwY06HjAAQdMHMhKJ+/hh+9dd901
6cFhzZo1Uw66aAdf8ul37733jvXr148jjzxy0oIjHuTYZ599xpVXXjkOOuig
cfbZZ09sTjzxxKknXbRF49hjj53vVq9ePbHGK73YzC86N95446TNtuecc86U
RTtysjMs+QRb6sfu3p177rmTr/a77bbbxJ+83tOFHtdff/3EyjM2g8Hy5cvH
gQceOOmyL77aowfD4447btLUFzbavfPOOxNH+OINx2233Xa8+uqrGzAhH/5w
oettt902baw/W9EFFvDad999J292gRV99aMnWdHRns1d+4vnKaecMunVls5s
mJ75JJoPP/zw7Msud95555TxlltumTqRAR7kdA0TfdnDPR3J6i8+7KIte2or
ZsQS+uRxnWz+ko9P0gtdePIp9/DlG/vtt9+UAQ3yL/QndsDTc3a5+eabZ1s4
0pMufGHvvfeePnf//ffPeOGz5IOJH/zRwQsG4g6+6NHNLxy0Z8v9999/7LXX
XlNvvnzRRRfNPEEHupCTTJ7l03Dli/wLHX3RojO83bO1+PWXftrz+3yMXPjR
Dw7lO89gQhfP8SYLO3uHHl+hJ/noRJ4VK1ZMTPgsHdCia/mLrLC75557Jpaw
e/DBB6dOdJSP2ZlsaJOTzOTT/sknn5x90IY/m6CFn/iCi1xLBrLiyX/Q1g8W
p5566thpp52mPvQSh9keL89gRxe60X/VqlXzLzujQ1c+5V48PP7445MfX0YP
bbKTBTbeoZsttOFH+Jb7PeMzcKUXebwng7gVi7CXu/i+a+/Iih/c+Jq8R1/4
wIm88MSHTcWIe/zoiwb9yOq9HAYj/NEhP5r4llPYgz+LVz5OTnEjrvDxXO6S
j9ChD79kC1g1PqBR7JKHjmShn2fk147Pkok94YjPjjvuOGUnjzFHLkSPbOHA
14w7dH799denDNqII7I0lumjvfH5pptumtcw4nP44Use+tMXJnTjt2TThq+T
F45kghf/0C7s6SCm5EpysKH+9PAcb3YUL56TC138+CMfR5e96cC2cMeXLWGt
b76hnXt6ZAu6kY/+cNEWLXZoLKVDOSK/rq4p/h599NGJrdrDPf3QJofYMBbw
ZzmGXvSlA8zowQc8w4v/oMEe7vHxoxv7i7fyoPdijnzkLYfhTwd+pB0fgjMM
/NRaaKDFhvp6ZlzMz9kLHTKSmX4wI7cYxEfuECPs4F05gaz09ow/yMXlLTjS
r1hwTVZ5Xx8y04ldtC9W5DY2Yju09thjj/lrTNp8882nbORBw3V6iCUYNn6S
jz7awQ4/fl0eI5Ofd/Iwv4MXmfGDFxy33nrriaGcVfzhA5/8CH748wU4eS9m
0fKc74gFuvIZ9uf3ZGIL79BWR6DFV2AoRuigHb/Qh870gGu2Jye/0A4t/fFX
O1XjsyO7sdUWW2wxcSYf/MgMt2olvNEPE/QbM+WhZENjIW/v9Rcj5S7PYCyu
tGEXMqIHf3jSi6+Vh7UnF98klxxZfqEzmnwAf3jyPc/ZjK+jDWO2IQfefMt4
rB3Z9UMfXfy0Ix852LwY2XXXXTfUJfiLHzYgN35sWs3/xBNPTF3oBSc+oo+x
jw4wpc8jjzwyn8HCPZnwZx8ywB0fOvAx7+hs7JPf8BUj5RT2XThXojeZ8acH
/fAnN33xoWdzOP4OQ7Qb9+lEDzKrWfBGh1ye48PuYkMbvNjOD035vHoTRvTi
i+VovPEwdsm37h944IHZR394qn/ojwa8+Qee+KGvL1nJAEd4yiXsuv32208/
pe/zzz+/YbyQA+UAPoAmWeDGH8QazPGDT3MVtOmM1w477DDfk9n8JPz4nPjh
8/hXF9GbLniTH43mRPDUl5zVhHIkveBLBu/JUEyg7xk66Iu1ahSx119ttSMn
3XbeeecpCz3SrTwOP7kHD3ixdTVD6wRo6qs93vRpXkx2uhur3ONdbYQH3yOX
Z3Tnh/RAwzu2QBM/coU7unDEWzt52nO8YKTu1acYaZ6Nvjm88ZWPNR8rb9EB
BvQmD5yefvrpSVPbaobGKHKLKeM4PtX/5PNcHNKPLPHCRz1AFjikazU32t7l
z/wfPRhWx7oW262z8A95DB164cdf2Exfc3TjOD3ITCZ0/PiB3MSv+Pw222wz
ZUBLHfjhhx/OnFJtTGa68y94uWaL5sFiAN3mimiwEx/3F/bsRG+YVZ9qJ5/Q
UV/P8l8xwX7ikC7oes7O2lT78w/02I6cbFEdol7gIzCBEVzY2nv2h493cCC/
nHPfffeNV155Zcrm2lyCjNmY/+OJN3nNXVuTwoPOMKVTcyy+AjtzINizdTUF
34BJeLYOwXfkSjmdn/Cj8qa+bEqm5j+eVR+LH7nPGBc/felIPrLxHTz5jTZk
p7M+8ukzzzwz/7744ovjyy+/nHMXbf3g/dhjj23IX/KFZ2i45sdsVZ3a3Jef
8Uc1kPZiB1bsy4f4CJuIQXrC33XrV+RjOxjBrZoafvy0dvBr/PZXTIop2MQT
H/rBzPgrntQLcGFzerQ2Sla2e+ONN+a4Tod33313ylbO5hPlcddsz/fzAXKR
u3zb+gA7sl/5p3qkeQgd5TTYwkcftqVLc3l+i0Z01SzlYDT5j3UC9Kpd2Y5M
fvoVT/DkJ+KGjfN3fvDjjz+Ov/76a+r/9ddfz1hs3U87cmjLx6ojq1PoVWyQ
Aa54+YsOn1xYa7MHuT1vHdlzdLWhrzbyqns2rl7Cg//BDq9qFO/jyw/Ihwfa
7Ct/osk34Cz22IV8P/zww/j111/Hd999N7755pvpB/xY/UZu9/k6P2o9lhx8
ikytr7InfI2P2rX+6FlrZO69Ix+Z6EJnbfmVGKueJ3tjCxnoyjfoiSafg9Oi
RYumrPwATq1vsWfrX82D2F580Pnjjz8eP/300/j000/Hb7/9Nn755Ze5Rvvc
c89NefiQa/YXO3AOA3FHT1jAIKzpxc/FGZz5SWvlch261bxoyZ/00zY6+qCr
bWNIawzkgA/9YFn9L0eYC/HF8jC7w6y1UrSrI/n3Bx98MPc8/Pvkk0/G999/
P37//ffxwgsvzOf0ICPZtW09uvFa/mfD3XfffUP9ICfAgWzkUs9Uy2iX7fu1
HiA25YJqqWonuMCaHb0XK+ypjV91IJ9Fzz1ZzGnITU+4833+/tJLL039rGXw
A3jCVm1EN7/PPvtsxsJXX30128jXxgn+JldXx7dHAmO+Uj6jv1zW/FgNDRuY
wJMf8vP2Y9CCFduRFbZs2Do+PeFQTpH74IY2vaqPm+/wL3MA/OEJn/xSfnRP
/+pDMtCzHAy3ag5yt7bvHj78z9ob7J599tkpn+fkVVPQo5qEvVvTF+fwce1d
cyeykdkzbeHIJ+hOL7rzb7iJB/biB627kk2ebEwlD/7Vod7LY/kLDPn7H3/8
Md5///3x0Ucfzb7+mo/RCwZwwqd5pfqJnWEDP/bgi/ICfnKRv+TPD9mIjDAh
f+sq9PSDG7vwMfEp1qt13cOrur75YbUp3chmvuYdX2juwxbu4dGcojkuXD7/
/PMpd3tW+QCs4VpdCQ95nl/Q++23357Y0MVz2JKJHrDg+9ULdCcL/cQhms37
vcebPPrKffQkBxnwQF/9qX21E1yjKb8Zl5on6d96jmv5yb33+rqW1+DKjuTG
wzXfNw4YF8Q6fflMe0b0ZC+5U3+Ywbb5KD9Bp7VUMqtN8KAnO6HR/A22bMYm
5NOXjdHnH9Frf6j1qeYEdGkfWPyTs5zZPAkGcGnfQjyRjT78kO75XftR5VP9
3NMBvfbQ20sp97e3yJfgw+c8p0d5jR760c+Y6V7skIvdq33ENd70ci+e+Dka
fBMG8FTXy8PuW5NEB395ERb8hZ/I43CX99V6f/7554xjP/Evx3/xxReTnrmB
vGbMZ3tY0UfNIPexodzw8ssvz+foygv+4tW6O//BXxsx01oTHuZuch1svINr
c+dqQ3jSzfpa9SW66LM7/PC1J6POKCe0/us52cnLfq3XwkjMtHfeWjD/I0fz
GnKT0T17wRtv79CmCx/g17DGg750a72pdVu6tHZc3LJx6/1kr751j7e2xm8+
DJvW+70nczVz5y3QQBdGjW9wa6+odQVt+GVjK1/hk/KPeleuU0ew31tvvTVx
M1772/o0XFqT59NwJTNc/SUf3fGSc7Rtrauc3TxbTm5dDU5+8lk+D/fmDK1z
smtr/p3dIIt7PGABS7qj00/f5tV05sP5DpvpU5v2lMJNzd3ZF/7PR997772J
dfO55l9yChzY2hpC9mgsxqs1ZvGqj3fsYr4qZ9EL5nIMG8EYHp2zgRu5+cbC
9YjWKdlKDLcWy/88a/2NrOJenWfuK+d/++234+eff57jeuvJ7X01v2qvqZzO
96vTq0v9xAxZyWI8aB+Q/4hdeRjGfEt7bfBsDEW//CYPt65KD3mDHmxYbc+/
+ETzHPya66JRnSen0cUz2FSXw7qzCGxFRnzQam8fZvQVJ/jLn3ygtSS5VW3Q
+FK9yHawxEcswKGxTa1ADzh3DocO/LL1fT5Q3KJDZljRg87lA/Fcjdzcr5rL
NbnQpZcxVx3QWCkXikF6tKahLSzEI7ndyw3tSXknv+JLj+asZGhdDs/2N9ur
gaO27cW0H+RaX+/K68Zb/dqzhkfxznfEUmsHbNz6MB76tlfb/LO5inbsyMfM
d+U993iaG7ERvbTtzBUf73xBZ1rwL/47S0BfNiUXGdHg1/ZevG/tpDwghtGv
zvKuvXW1SDS9h2dnzMjVHAB26NIZfn7etzYsDvhp82px0Bhm/kL3zpGoM1rf
Ig/f0be9e8+LETKV57UlC9nZq71iPtI4h041cmOK+Fafb7rpptN/YCdvkg/m
xpVqA3Lxh/Yd+YJruHgn7sUbGcjCVv56ln/AVT8+Ane1Y+cKxbl8C3Ox6x4f
fTsXqX85tTVK/eHDF+AlBo1drVG1R26/ijz48wly8QE80OL3rbG2t9Qcig3V
FdqQEa7s1p5h503Ed+MBOmxVvmYXuPNz4x98vLd3Js/AvPMWdG3s9Ly1GbYu
DtCHNZu19kAvfDrzQQe+Tq7qXs/gI+7g1pm6zp22Js6exsT216wjsD+6nU/M
H/Xr7BI6nRnJV9mS3vjAS+x7nw/76YceHdVVdMme1fDo0bu9K/bpvB39YSV/
tL+IX3uW+Rw+xXr7qZ1da73TGEqHzirxG3w99x4/9SHc+UTzsk022WTyVF9U
I7RmL7fRm07hoQZ488035xxA3YeePG2MoI8cRubmsuSpruTH7WmxKf0871xP
Yz55yuHtQ7Od3FPdy1/ad6IHfOQGNXVns8jTOY/2TeEFJ/J1Fs2z1vc7k0dX
NVHnnTrfZm6Dtmds2f5m4yCZ5Cf6yOV+9BBHfABerV2xJ//sLFx7Xuh0XgM2
aqzOKODVvrL9TLTbG28fr/1L41n7tp0f0Za9GgPzjf+Xjx7Gcjm4dUX2QkPe
5RP6t+7RfL21vc5F5kt8znomucnTvAh/+9DkRL963N/mzNVZ1SidPcWz9njz
1bDga+2fiE8yygfZvnUimMOmMwztWWjf3nbnM13jwWbaL5yDewZ34w+e7NVa
P16d3c7XO2tQzS0uOr+uDVt431kHtPkz34QveeidzeDYWfbmCJ0t6kxg5678
0DRukok95RI60InsTz311FyDgpU44Avyvh8fJBservm7+We1Yedom19pCy/2
r8ZrXi4G+SNcq+HRFGvVJ3Asj5MZJmiwP1zad9On+qGzCny0s0ThyT70Esud
7y4f0Z/M1hLkJv7KvrAw9nS+t7qQjJ2BJEt7/WKPjbNfax/oad95QvzZh9yt
iXhG1mo9mLWuDUfv2scTB+Rvnbize+iIXTLRp713tVxnAuHcnlM1WHtC9BOX
bKR953LFIDuxQ3Ps1kXlKf5o7GqspTP5ytHVOGzS2SYyy9vwwru19NawvaOf
MVaeMBZ1NlL7zkO2bsIWnamDMbnQ66xJ5xjYtzMz8HJPBrb2Vx+6o6UvvDpT
TvbG8M6LeYe392SGezWDv/qgTU7YyIHNB7zTv7MwaOBJvsb+9onbQ2ITYya7
u+8sszhxzb9hDQf6wsu4xQf6fgPd9rnIhX9nV9iQzrDoDBH7t0fQ9xNwc01m
PPTjb3i3n6yea0+t2nOjjTaatqwebCyVOxofmp/j6a/cyabNzTqH7JpPoeFd
9TBc4UvX1rerw2Cy5ZZbTt3lmb4haq6jHyzIVmz1DQifEI/V6tWR7W2Tq/Ur
8VDMsVP7kJ2Ra8xtTGr/t/3B1nfpXe5mU3m3b7E23njjDeNrZ0fg0F5X5/I7
98F+rXvxX/KRwfilLV307dy/mOeXZJQn0NCv84yd94ZZ9q1+y7+NI9p13qJz
oXCQT8obzSvJ1nieb9NPu86x4C/Pt76jbmtNTFvPySEX4sOHmhf1vRk6xSRc
q9f79kvuLS/6q1aTi/h4553p0/y59TD+1jMxwj+rgVsDyFbw7YwDjMlZzZFv
9A0Em/AlfkjP9lGLafTbo6Fn+4Zia7vtttuwv9F3Kfj2jZJ7OLBB8/TOVVeH
6yv3lHfbmywHynHNmfMhdMlUbcZGsMEHxvrjpS9bx6ezve3L9t1HdVnfIuEh
z8OyNfi+Yegc1cLvp9D1Tr++48HD39YGqu/aS19YTzU+e1cN2NpkY3Df+bX/
VHy3ft33Fei1drHw7Aq8PCOHuXvniToD2XwbPWM1fyNPa/jtgall6CmX5cPs
DfO+bZA73BfL4ggNtNgdH/Q7e8Sv2httvQVtvqhGRL8xl978Bw8ydB6nc/id
6/ZMrLWe1JwARuKssaPvnprjogMT40m5TY5ofbfv3uTTvnWEuXZ4te4qnza/
UO82LnV+pLXXvmVi186SJIPxmA93ZqH9GjQb0+Wr9iTKBdXxZO4cFNryAvzU
e31L0LcvnjlLRyeykyf/6Pxsaz/tebmGYeuJ6nbPix20Xbf2gDZarSU3TyBn
Z/TaC2mdkY74dO4Ujc7+kYP90CvfiJnWTKwz9/1dZ5Pbs0Q//bXhS+UG/K1R
NRb0rTCanY8nV7g0b2DL9iRgio/8xOc7p9oatH4woIM6HK3mJwv3MmHrx7fa
M2QXMnZGLp/h053f6Tvazsvz184XtDfqWWfdmlt5JobJg4Z6KB+pduIrfZcJ
176FtqbSWrl35Cn3dBazsxd0rLaJv/FEvq2+ae2zfTi85Oi+G9C3s16N9Z4b
n6MLM7misxL8sO+3Wz8tt4S7nCKm2LT1gOZd+KvHydI8md7Nv+nduTPtqm1b
YyKfOBOj+Wm+23l4GLZu3fn05uOda+NX+XXrL62NekdP7du/6txW3971fVfn
fNvrkae1sb7BHp1VgCH50RdDfYv1X3joYao=
      "], {{0, 64}, {64, 0}}, {0, 255},
      ColorFunction->RGBColor],
     BoxForm`ImageTag["Byte", ColorSpace -> "RGB", Interleaving -> True],
     Selectable->False],
    DefaultBaseStyle->"ImageGraphics",
    ImageSizeRaw->{64, 64},
    PlotRange->{{0, 64}, {0, 64}}]}], "}"}]], "Output",
 CellChangeTimes->{3.721290766527745*^9, 3.7212908332445607`*^9, 
  3.721290887363656*^9},ExpressionUUID->"c27f4c1e-49e9-46a9-96e1-\
3ec8c2179af7"],

Cell[BoxData[
 RowBox[{"{", 
  RowBox[{
   GraphicsBox[
    TagBox[RasterBox[CompressedData["
1:eJys3HtUTH3/P/4kFUJIkpCEJCSnHPdIFIpQ5BBFSEJIUmhKESWTDirJdD7X
VFNNNdXMNNV0ng4InSiJihBC+Lp/9++v/Vx7rU9r3e+1XA/XWq+e79f70G6P
dV1mHz23+4SkhITERdl//9htdXnjhQtWV/ZI/+dfjlvZrVx+fOS/39L+/1//
+T2PVbFve04EQdZSbDFO+ZwI5Ol/W33p1kPQvCUy7PGGUlCCYnT3fChU0I4g
yNrn6Akt2EkgZ+Qja4uFBSBVPtVov9OxLl7rDkFWfrGt5+PCdNDcdlqTj3YS
ONx5qYbh7P1p777FE2S7Z9x4bLQ6C+Q9kWEJfdJBqvywwrHRKzNKCbJU9Uzb
Fd9b/O8RZHlC78bN66JBqhz6Xdfalwlsgmz70kTaL5cwkCrHycu54ml0HEGW
tkZeKjDwKqjy2pqv8aIAXDfr4uzTaRmg7McNymMWx4D/9xP87/B6OfVesW8E
Qba/oVntRmAKKNyY9DmuIhNkvoi9+XtTBGg53jhrjTMLpC+cWHH6UD5I1afG
+2CJyCfxBFmq+qrkpea0qSyCrP2+P5xTTxig7iedVcekM0DtHTEZ9PB4cLj7
bP/rxOvktACCrIaj1QjXeCYobfv0C5MnAtsXPjF6XBYJUs3bvlt38We7+wRZ
1SUFxoHN2SD9tnpg+4l0kDbv16H8wVjUT8bOYNkNVOVYtapxEUjVZ8ClyRbn
32QSZOXNptI9WzNAqpzoVpM3qwbYBFmqep+UkJaLo4QEWUu1sRaNq7zB9pab
cV3hGaDq48k2ix54gHSlpM+P38eCPDvPGbeGfEFLjwghNzEM/L/ftP8OWv/Y
jb22dIIsVb3Gl4kuZ1+xCbJU9apvHZz/zswjyFL2E9AxTnp/PEGWvk/VUYt9
HBzueuM/61yP000hyAY70IM9fmeB7Z2HI1wTHoBU+Tz7ccIxitcJsvKMlQ3z
FAtBqhzOq1EVa5ULCbISIsU5hQE2IO2GLiNTOgBUYB8oKJrCA6nmbTw/92HW
IT5BlkfzeRkRFwIOd/8H/KsfvNATEmQpv8Dr++DUTVsJshy3GbUvgzigdZiV
rfuTXLB/wVXWzn0FIOW8f+drS5i5EWRFq1ZMF2YxQWZzq6y80w1QYtfTsete
7kWpxpgp3KjSf89pknaXrFp8z2aC8r+njl9czAOHey5Ug9ehPuUz4zxBlqp+
6OXUmIU66QRZ7i1uy/L4UlD8U1V5HTMGpMrvOj77Ze+WUoKsydsn4fn5cSBV
TtW2m/MWuxYQZCW+Togl7h8HDW2fStydkgaKL3huZxy9D8Ynzej/28MFmxnH
Tlzs4YFUfcqX7OAcG5tDkKWqZ0VI3j17kE2Q5f0seTR6whWQKsd8/foJkloC
gqz43eBZ/U+FoGXwfkHA88eoR2vvhw8+YL8my8/1cQC4XDYzcSsjA6TqU1W6
hiOn+oAgazhhoWb/6WyQKodq0GSlN5a1iAiyVPV06wENrmsoQTZ4UqLOmfUx
IFUOQ9Ll4vvBbIKsvdHcQ9u+sEGqnLD48IGz53gEWfOWwuSqcj443P2h7P9Z
anV1WRZBlqq+/Vuj7Fy9RwRZE9ewfIPHeWD7KnHA7d0J4HD7ZEYdXPhthw9B
tr3TYUyRbQQ43HzLhrnuPl6JBFnKfsIqzs/69JAgK9Z/8+q2XjBIlSMeadVk
VxhHkKWqdyg87nByN5cgywiRtm07VwTSZpf3HWeKQKp8pSUnOz9sSyLIMn9Y
XfWxTQCpchhdDRuT/WIIsjax0Ut8vDNA3liGzGLXKFD3hfm7ZUZFINW8/7Nh
pzv5xt3dBNl4U1nDa7PzQU7HgR/mn7NAqvjBbUOKRsJUgixVPcd6AX3U63iC
rI2oOKE3C5XoCqk58IoJNo0ceyH0UwToNHfSWqf7yeBwt03pRUytgVs2QbY7
9GN8jT4P1H24tL/5IRekG0lfGZhjB+pvn6xp9oUFWtoUPSo+zgap+gzY/mjX
s8Zcguxg/R7HeYpcUNuobtbFDcUgVX5nVthO9xg2QVb21syLfxRzwOWpTVbT
dIrBboUCXeHZbLApbtOBgUUZIFU/rO0We68aRRNkJR5um+1XmwTKTZ44bu3V
XJAqn5u/56tn0L/3R5L/95vz3+G12dFKZn4eQTZ+Ed9hlgcPlKB9HP1c4xyo
uvX+nBSTdJBqXvvZO8Mf7Y8jyDKOytn+MQ0Eh7uu/9WQt+oZeT48kiBLVc+g
98zsWRpAkKWq11h33sOqNIYgS1XvU2Fqn1pVQJA1pBtpRb3LA6ly+u9ttbK4
ySTIWk5dn6X27BFIlSO+mCca4c4kyMrfmTn6pFcR2H6FqbLA6wEYHf/nUswp
Fkg3q7+94VokqNukuNMvLRo0fDTV9bt6Kmgv+UjdQpgM0k2XT6SbXQKp1qs9
O24pMdKfIEtVT5ezEb87fI4gax/8Zsq2vZkgQ8p0Eu1uOKg6oCMqWuILaljq
CtT988EA/vJlxk0FIOU5tgfwnt/997mF5KGNeyelLc0FqXIkXDpf5g2YEWTp
Y/L/Rm65Dso98K2+yxeAVPG8U4VbfNffJMjSYpiei3algsk7pNKuxApBNkdq
bWtOFbpl5zPL1TxQddbDq49HM0B5K+aOMKNIkPlhdJ7+NT4Y/7ZaHBueBBoq
s/apf4gEWdfnTqO3CUDK/acYzotLxqkdKyHIUtXTpcb6Z//nz69JiqMiXmh+
SwGH249l7bepTf/eR8hqJDYu0PFng8KjBTufXS4AqfKDl626cXNKBEHWvk43
+/3bHNBpyi5PwbhSkCq/XW3MS9sx/z6PkRzuPrBUaXufuD8myHJj93Tcvi0E
FZYteJ35thg8usZE3ugKHzQZ42y+pToFZM54v+8o/w7YbHxiw0NvPki7deWT
zcJEkGpdTMm6Fq2qEIIsgz50JXFtCkiVo7p00rUMdjZBVtuyq9J8Ti5osmvJ
iT1WWSBVvqzGqQIfqViCbLvEqy16A2ngcM9XojcwYfT+TQTZeInPwZ5pOSBl
zlrzCevn/nufIik/c6HMY4MSsKpbYPqVIwCp4mnvU+2yDrIIsrIGlpuuhqPD
3YZOPbvSyIVlBFn2TLOi15VCUHfvX6XpRhzQ3nveYvqnSNDS8qfUV70boApR
r7OSXwVqu94r3za/AmQeWeDhYMQF6XqvQ1mbCsDh7gOnRCy/wldIkJWdVBvZ
pBUFthPMVrN+b5AqX8ol8ezEGg5B1kQ59BPnUyLIO0qf/TshBBzuuoY75Ms6
3e9ujSbI0ptXSCs1pqEaxckRQckgVb6Gmtq+iD9JBFnzrgvTOecTwOH27xR1
kS/VF0eQlcids3iAmQAeih08RNjkgP2B7gb3G8LA4fbjleXQsvUEiyDLe3Xu
mOS1DJCrtTmnJycdpE3/+WjOpzugSo4e+1FoDtjep8MIX50KBvv53V/UEA9y
jec3VstmggrSlikyLSKQar08H8XUE50xBNmVih8/aavxQPXqtugdLukgVT6H
Vu2YOi6KIKtkvG8gdGkxaH/1ybsDGvdBqnyV0eNYpSVsguxwz12ifndys8MN
gqzTuYyJ/Sm5aOsup99XBSBVfHPPXyXdwUKCLFW908UuL6+TEQRZnsrCUsnH
niBVTpXvs7RTE3IIslT19FSpjR6jSwiyTvdub1XXFoEOFla6f9iZoLyWa598
aRHYPWhqZ6CHsmad1ZpvmQZKtLd9OLVlCej17vnViq0JIH1V782zi46BEj/e
bT7Wfghs9j3dsXBLOUi1P5x5xaYjRgsIsrQhc4/UFE/QaGdfudNGLkj3H7He
WdMSlJtnvdMngwMqHRm8O+5cNMizMliabnMBpOp/ecpN3dUsAUGWyVm3T1SW
AfYH7Gt3CuGA8qWuJTXVMSDVvMMdDJM5nzJrUgmyVPW0UZw5v6f+e58myWj2
3/248zHYnhfZN8ANAqnypXJvpPruryDIsqo9u41/sUFm803bvKEHIP3jmSfT
gt1Aqnnl6/fOcJ1cSJAd7n42zn/+RSMinyDrwZg66lF8CTjcfHrJeTWhyh2C
7MCokGO/aDmg6qBgZ6++N6qnacP4WARSzSs+fuNeaFwaQXa4/S+fvWXqw2/p
BFmqesPVj39L11QQZKnqedITEzv/3TuyWivPzXn1gwUavqOvMIhkgr2p36pz
Y7JAuXydHHPVdFBC58+VP6cD0GGOgEllLcRhIUG2PXK+aWtQOqgr8WXmkY4K
MLmCdfN9ugCkmld2dbNKQXECQVZcvfbpn+0Z4ODBuKCnIQmgqkup26SZviDV
vApfnrq3beARZJeXx85t9ReBTuMnanbtyACXv/gjP+dxEcj7/veEYBEHNGk9
0CezyQ9sGrOk8M2JdFAs9FzC+MoGh3u+/f5OFZe8HhJkqepVT7Xp3Si/QZAd
9NsVc+AVG6TKMVHf4UfXyCPIUtUzD485O+Y0nyBr8/vXeAt/LkiZs6BeNvTu
v68nue78pfUf+jPAdkvZuGMZ90CqfHrQ2pmNY3MIslT11lOmh7g8ziHIUtWL
tS4v0yqPJsgyn8tc+K3vCVLl+OR+kZ2unUWQpaqnGqIj83K++MUSZKnq5a8t
ac/0LCbIUtWb67YEbenMIshS1dOGrOv6/kYQZCMVoj+eUygHt1QwM5gzRKCD
9itXGTkuaPjy/IHuLgGo5Zdy13coExQvZc6vrWOA8g9t7KbUlIJU69JYwujQ
vx1DkKWqv/lVuzH5A58ga68/ae31Nalg8xLpD2uc8sHOpzZSfMda0E496qjZ
uzKQd6k6x7TGGd2RPOlQaiZI1f9Qw9VoVct8guyHH83XQ8/wQAnZ66Zh59JA
p+cz7SrGZoNVageC2qRZIE0jOcxOC1W1GnHW6N97E9lGxRKnXcUlINW66jXm
p0iWCgmyTurTjCuj+aAEM+auVIcf6OSua7OnNB1UDWzxMwrIBqn6Cagzvs04
mE2QlVhmQwROoYPacUkhrguzQXHaj+odF2JAqnntRQbTLb5mE2Sp6oc7eO2f
pXMV/AmyTXoGuh+9i0D7xYcmjAjigryfo6fky3iCVPOaqD4Z/ySpgCBrpGNx
elMkBxxcPe8YtzQB/F/tA+1F7/QDG+8QZCWcK3efWGYJ9o+K2CT76xGoWjxv
MLKGDVLNy8mPNkm2ZxNkqep1XTgSvDn/3h9JUtW/FuW/clUTEWRtDo9vHFyV
DNI++N3y/lEAOsjad4y+VwpaBjcHeheGgRp3DoQ3bIoEndwT2+9EpIBPWUJ2
9RcRSLUuJj9340PtQoJscLLT/QNrSkANLt3xRU0KyBw9Jcng9GOQXti/IMoh
HKTqh9XQtWh+Qj5BVhyT2xJzQwRS5ZickA/8ER5IkJUdSfy8a5sPiuUr9lvv
zQPjvVdXObqkg4MSx7lqa/JBm0knzUqCU0BT36dDc/aUgF43JbcFzhGAvF1v
Q5N0b4OHquuLUw7zwObujosb1meALKG2xawvD8A1JXr22iOKQdkHWYz+bbGg
/B5G04NfHFAipb/srft9sNPwpf+kx3yQ6ryoRveV+L+jZbgEWap6huX7HV8O
ZxNkVdslE+403QTlZaYeXTymAHTqE3W2rY4CVVs6qxJYt0CqfmjFCfUt15kE
yO2093e4AFLlKNns09YOTyXI8t6e8/kbGgOa3FD9YvkoBZToezVa/0AmyBlg
T/e0TQK9aGbG55vYoHyf5Tm74w9Ay8sb3mc0R4HB1j413KBC0KvcIs/jbjJo
OWJ8lfSyGLD3Wfu+oHMCcLj3isPbIpH9lUOQpUV4zTpsXQdqLDhZsIAVC8rW
K3t3qWSBDitKR65/Wwoenes1M9G9FpWkOe4cLwDZ3Susj87JAqnWpbL3QeZJ
PyFBls3I/6PaIgJpHst33dZlg+ykeWdvShSA71fP/12iLAB95gY4PootBm2+
D058+FEEDm30mWbrXQlKNshodKZXgDkxg+uKljeA637VjT3+lAVGh+98Pfdk
Pmj+nXv9RA4PNH27rPusTAXotfL2uBsXy8FklXTb9/oFoMTzH+Vd21NA0f4Z
k+Jf88HmUv0fEy6wQNVVGhM++meC4mDP+E1XmaC5I2e8wcwSkJdzJ/OrImqz
9qTB5tcskFe59bs4KRJ0mlGfMmdkKSie2BgtWxcMStC5h2tdo0Bead6L0W0M
UOLrYrcsUzvQ5rXfuidekSB9XU9P+bJAkOr7YvDS0QD9pQKCrMRYo4viqW4g
nbF53Mm90aB4QeFrP6MCsFn9mNNeLh/k7Z/GPCUZDSokzJTb+DUD9Pr0+8cn
Yx5ItS75ZAfZq8tSCLL6XXrPfo4XgjzB0zmfT9FBxuvYCS5DHFD1cv5ocWQA
SNVPfG5ba2R3GkGWqn65eXHPeF0uQZaqnnJsHy/vqWFFkJXfPRDEo2WAg16h
x7Z8jQOp4lX77yWzVYsJsrzi/QtDIiNBqpyhG0G/Zo5OJ8ha7h85r+ZNNqib
6M+wYPHBF48+Xdh2uATs/un83TyQDzJ7Zn56/rUWtMmYnXrvdRrI2WdWud4/
C+w0lubp7i0DhVHLxPyBUlB+UdnfIdU4kGp/RKfzn+aaVxJkh6RzWot8CsF+
5+97LW7GglT5ioc2JbeM4xNkjZZHOXq1FICMMUrJTlcKwW1N8okvbcrBXt3Y
JS8mC8EABjcgT5MHdh++KXdgcxQo4W72u2ATH/Ty9Uy8UlYENtUEXTv+Og+k
2ofSlccXhGwUEGSp6v9XQ+RsP5b+7/MxWfqaye93cXLAVs3woPGcYtArNUBS
1jIL1BWfX3FgWSZI1Y/2rhv3glYlEGTlp5XNutLJAS3TH8m1mQWi9UevZkvG
gOqP7p9+5JELUvXDNSjTXKlTRpClqmemck9wZMMIsrIzll5V2CgEm0pmrVXx
ZIL2piYz1r94DFKe451k9qy38QRZhUK/pcoXM0GqHPP4lbdexmUTZKnqVSXb
e8JKfAiyvJW+c6fnXwepcqiG10DhwhWlMQRZ3UW/P0w1zQRFu2+05jkWgnZT
XoYa7eaAchtXzQox5IGTuphTfnoJQB4/6Ms2oyDQqOXS4rbOHFB+xMxrQzUF
oLnbrIGKE0zQ42JIuJRWOmhyRVrzuWU1SCtVbPg9WQxqj/h6U61NCDLqc29f
d4oBqfY/MDfG3WxGPUG281IQTaNTCKq+Vyxj66O6qSF/F3JTwadNOteke0pA
WmvPZr6GEJQeHXdD5xcfbFr+N4KhXgQOqFs8aRoUgtZedw9sDhaB9Eu7Zr+R
qAUtNZamaXqXg7oHk16ZuLBBdp6Gr90hPkivNFsbkJYCGrUb5L86UQrSFhzp
FpddRKVmTt/87z2UbI2CnPl3fwHI1XwyuWMhH6Q6d1naNxMncTxBlqq+c/do
n5mniwiyRjr6S16G5YKU896/Zz9JlEeQ/b8/Mf475Np+MiyEfIJs/IzM+hRa
FLhyb5OpihsfpMpXd014zKUXEGQLz3Y/efqyBPR6PBAStYAJDnddXR6SP3St
Sgmysj/GLS5Q4oNnF1t/HGdSCQZ7aG4zW5gPsp5fcl5c/Aik6oee/1pm+aor
BNl2pyrukjV0UCIqb3Db9tOg9pXEyY9ckkEnzw9vhH/SQFry4QRTSRZID4te
s2HuMVDD4I9fpGQEGPbjlbOaVyl4yHVx9vs3RaBEt8xq/WsssMkgb1OfdzZo
4+Gr3cqqB1Xebn6yz7wApC/S/VR4kw2GTfd9FbMxF1w+S1L/+SkBeCJIreVI
YSXI0X3xZMr6HDC54Q1jKyMd1NWYcVkzpRR0iqmzs99bB/Ze0pv0vIQHSnk2
P53zvQQsPJIaGPSvX7LWtH3XWfm1oPrcI4pNXzNBZu5r1pKecpA2V9I+0agW
HHx1JDXsBRu0pDUpebHSwKozeq6brvHAgeIxEy+UFILcF+u+tNoKQRW5b7TU
cC5I9f01kC7Du3a0hiAbVkiY3jktAM8n3kzj+otBqnz75b6smsJHBFnpjdwF
l0PLQLHvuJDmf58DyA73OeZ13aB876l/z0WSlF9w5MmyM5cvEWSDdeP3/ee/
WyQbzzR5va8tCqT5pfj9kcwCqabtN3+YVlibRpCl7JOeNc3m4L/nAsngNlOP
14fSQcqcj34pmdkhBEgx4hm3jAKZGQRZ3qbzv2ceLwCZdZyi5c+iQap8zVPj
jD1/8giyTOkN8iVL2SDvjdnuR8xokCpf20VSafr0aIKsrOOutQWJlaDCuagX
N3T4oOVCSWbPihiQal47s+xLET3VBNn2F2++Ph3PAuUzrB6F7osEe6+xFY/O
rAA1frtvGSMoAMWXnz6+OC4Z9Lhy3TTjmQBUkjoQVZIpAg3P1uX1Pa4GtYp9
D7gLK8BW9yUSK8zKQZsVLsZVe/JBh6g+pRRaJdjPn3Wlo0oIci4snRqSlwca
XpyTNEmtEDTdxorre58FmowRF7FfVoCMy3a/BpuKQNWL20dezOGDmuf486Iv
1IJO2hH0ddeqQYVZd2bY/0ANG8wKqv89ZMmyWbQNu+wywAu6iwcVDIWgvejP
401PIsGhl3Kf9n8uAbtNrRhhY9JAyucGxaD71WuecAgjyGqvszBrWZkM2p/d
tHaUVxLYOylF8XNzLsizvzVrjr0vaOo7fXTDvlxQbF/SHdmQDsru76f7M7JA
Zt/xYEvZYJBqvZZTnPSzGPEEWap6sWKmq9KRfIIs80Ff9bfaYpAqZ9BRucvw
cjJB9oT5abOQcgGoKqovWsfNAnkhew67rA0DGcSSrxcfVIHCjLuMFTv5oLrJ
fddCeh5I1b/q/Deq3UU5BNnBFMdwgx9ckHulT3J9QSHIuzBJZ6yNN2htN6ga
vScPtKs1+2OTUAWaT4znzk5KAan693pvt+kjO4sgS0/4u9rA7TwYtofxZexb
IdjIe3XF5X4JqLQpmDkiXwj6zNzir6mG0sbplRu254HJeU8G75hkg4M/hO1J
glKQVeCsHLGeCzY1a1pvWFoMtl972MQPrAK/TUq+2u1VAvJe790/ybAQlHI8
s23HQCVo803NqescH2Su15sfetEbDLteEnBJNRfUqmpZ5+1aBtrcnb+wNboE
NC3Wm9T9jgsOBbQJvC+ng7oSAj1xWi0o4TTz9rGuclA4wntstFYFWMW5EfXi
Fsp1Oh0yoa0c1Bq9s8djdAaoOrHRjd2UCPJk+z94j7gDUt3z3iWPF23uyCfI
2m72ns/fLACpcmxy5F6+HxNFkO19vfXSoxP5YJXsRZGmvQCkne+ZJ7JNAFuD
I/L1q/jgUJSZv5ZFJkjVJ9UYnK185io7miA79HxL1+t9XFCJCH7OzWOC9kHb
iKaOYlCWpuIU4p4FquenbmfYloLxJjtLbBt54GBmmsfVLQngcNfLlUzKn3o0
lyAr0RvQ5NJLgErnpe+vEieD0g71F5vdeCDj7NjZe37lgMJpkitNVhWBSvtf
TBc+EYIS2qPLN5UXgux7tOeFr8pAibrN3ms/BYL62ZO2cZwLQcunlmOdTP1B
m8/TVn6cVQTGG034e2BzNmh3dlpkzFchSLX/6xY1HdO9wifIyk49XDiSgwYv
V9k4WScJjJ3Mq+HJl4BcrRXf6zaxwL3LKsYYHOSBrPvj9rf0obTVnur8tFxQ
dezLh13/vo7sujezTD74loJVMpFrCtULwAETgwG3zzWg89RM5vJGAShxS+vH
of0csD1cZtyJ1FTQwezK9lXqZSDVuUiqnJvYaVJBkGV8PNPUd6gWvLMgX2Kz
dhlIW3JI9/fUQtDhoCj4YpoAHPh67PcdnRxQxJk2lnUiC6TqX95Qd2rvzmSC
rP2Z6QlGU4pB9qFJH3WqCkEn3QPl3724YG/D5hnLD+WijYVjJiewQfo5kfOS
c3Fg+x7jRTbzo8HmbVFP7GMLQKbGV03lheEgL4DtOWbETbD7TWogayMbNBks
/nz+LQek2k+mXnXjN/W7BFmq+va05SUbGwQE2KVKCJMeghs6rH8YLheCzaZF
T9p2ckEJG/PwU0lrQZrWvRy9iiywyXfpnQwCpepfY+uEXbtT4giyTv4T++O2
oq8XvPRrvFgCrv9ow30zvg6U/9P0kh7KRMsHYh8cfggGr6q8MmNLKWj/uUvt
iusj0KZ1r9v53lJw8PfKWT6HikHGYEaU5Kcg0MO117P9ogDk8WQeaW0IBMOy
HKetn14M9ks/OMhpSwHZ87kbJ2XxQSWt8IY1BzLALYlrv0Q58kGOkcaGBxPy
Qbk+Ue3kpkJQf43ta+OqItA8wqLf2gO1UdxbNEmuAqS6P0PTry9XTS4hyB4y
Lr9SaFUHWrrp6pz+WA6qaBpP4anywTtJgxbNm3mgaFNcl994AcjIdTZmZyaD
sq/if6VoF4H101U7NQKFoM34/EKZNWJQNU7BP4BVATIy9y57NT4ZfBrVTvRq
i8ALUjc9bMaXg1T7LDKLLXNVSCLIWurrZ2SM9ATtF0aqzdULBZ3WN/84dbIA
NCm9qXhzFBu8k7Nudnu/AOx2uz6w7FIBGL1XObLeqgRs+lW+lVlVDFKtl2ow
TGe7Pm8NJMgON0dLvO3cnDf/PkeSpKrXvVcmpfI7giCrc2HxgqE7JWD7jpq6
vfIPQdnHxApmXSbIK3DJzX4eDVL100+I56QFRBNkJTqNnDe4rALtjc+3ME+x
QN6ylIvRBwpBw++fj506wARpkx9qG+/zA/tPKvrEvasEJeKPXBhRWgs6nFu+
NSa/EqR9lbh1cX0OKP2j55K0Ow+UCL2RxO7NA/sFqTXHQwRgsO7RtOSqbNDm
W+K+ubdZINX+y4Zb5bc+SCfI2tf/uLG+qAjUkE55tCySDVqvPLnDa6IA1C7g
JZill4Cqn7eeVIrOA7WL1/89+L4SXdpfVvs6H6Ra1/7JL5d59YoJsualDrM8
1YWgSd3EnrhdqeDr/Gd24UdqQc4Np1h353JQ9kR9wadoDrhFy9rjeYcAlHRT
bhIoVYBKH403Zt8rAGk352kZ1OeB92tPrajeLAQdz3kbf3pdATrE/7Fb8O/n
PFmGrsyaQukSlHUhrSWJD/LsS93ku+6Dqr9F7+88uAWavPj4ae+2dLB7cuzI
kbcTQK+g6On7HzBBBvNJd4lmJEh1H5q+v/FXD0kkyBq+MT7QX1QM0hiz5eqy
roO8YIZ5TJY7yAnv+TqwjwvyItqb5lcGgFR9xh9p0thxIYUga7JU63BTWzpI
lcNLf7G15dcjguxP+rHdtO8C0GT/dcXO7WkgVT5LOPO4u5hJkKWqp48ca7Uh
KIggS1Xf33TB/cpIIUGW41skd04lBqTK4VSsv7RZmE6QVRJ+jKpoTgYNiyPv
pbaUgQoMKxmtDSJQehUvYe3zSjD+WaR76WAtWG/6+W1uaik48OBMq8edMtBy
4dB3K00hKLsnsja4mQ06bTkzmX8kFtzgbNreyhOB8UvmWe8Vp4Oc/fGCZ9xM
cGXs/UXPmgQgLVd77m/LIDAxSyc5KqMYpDovw7HPT2/KYxFkB2fe7dVYlQEy
5z6/yU1ngqzVjyeu+hAFyjbfnvWQkQkOckMdO3vSQS4v33hHcBUoMXOj3VnJ
p6DcghDtDxdEoMoHU9OYjnSQcVx18U6FYFCp+USN49sEUDv14fKXMbHgkNRG
/0VfReA6g9eeb64Vgl495+mTnYrAP+vasnxLy8CZl9a3au+qAhm8PW9KlfJB
Wse+8Yxb7qBywWoro/nlYGzJ5v387jKQ6p7YjAmhxXfmEWSr7p5yPCRZCSqo
lSseVasA2zvSqo6vRMVdb69zcthg+6ULO3dblIFNezOM2nhZoEnU7zr3dyUg
1bqohvzmwMVfd+cTZKnq2417uz6vyibIUtU7lbjGqx1JIsgOt0/VrzPLXfri
CbI2o6MFI0zLwGTirXJ8UCZIld8vs3x13fkoguxw+2Qs3TvSyzONIJt9YB73
z/pysHtuN0flDRcMPuDT6uwUBzo0bAxaoJwDJr9/u35GUjboE71m7a6nfFAu
9X5G551cUP7Ixwm3DnDB1Nta10+d44OqejNcHhf5g3YjipUj32aBzcSP6XwZ
Dsiosu+sHBSAw91/+q6yiUMj7hJkIzM9Xx4KFYC6r9Ocz+gUgYPuzrlXUvJA
Gj82uL/xBmhYXt1ndJwF6mpIrRXE1YISrCVFERoiUJPlekvSuRqkWq+oMe7v
u5ssgmxy7ekLh9ZVgJQbV7+wK2bev+9jkpGym+i/pUUgVUxyykSplktCgqxT
nKZcgDcL9PLcHlDPjgUV8gPsJ5WXgvGCIcOXwbGgbMfs6aN2lICDb8KYbztq
wMasWaoxJcWg2q/oUHEODww6HjR1gW8paFO/r0JlixC0PL3V6E47A7y6Us3g
jWkpKNhfFj9iF0q1z8G2coO3zEoIslT1Xcm207qNBARZqvr4vz2FNxqSCLKi
1cduvhbwQaocuv+xdwbXMwmyVPVNjnvPHZ+VTJClqpfoyve8tDKcIBvmveYE
vbYEtHe+1uVUEQNqiC/ajp6RCVr26m+Yc5yHrg7YsfFpGmhfc8HpyNowkP1o
Z6bbQQGocNAltGhPCci7ts1xX38eaBK1LP/r/SDQkiHQHlALBaUcji7TMBOA
LBcFDXPrEpC2rqz/pUox6NjCtBVOqwLbP19lZo+ggzyN+pbjXgWgxBGdV609
bLBX8YjZagMhSHXszdblMttX5hFkPcK/jjyjzQbbd9c8+FsTBVLeW7W9U7Pq
ogiy7TZeOm99S0DZwzLXQhwLweWX95up6eWArkXKA62BYlBqTe+4zNIKsHvx
qcnfEotA1aPzRW7HBaD5N92WLM1SkGZlMMPNMAXUfi19ze1pEdhEy1HInMoB
g9sv1df2FoAK18RD397wQAex5/mKqbWgzRTW8aTuWNCyPmDg5rhMUP5u01e9
5lywKbs1W167AKQ6X65oqaDFOIsgSx/xXVQwwwX0bUwU/VzDB+03TPetTUkG
GfpbPl25xgep+lGP7CiiLykjyH7WIPbUXeOBNN3tD2UOJYCqUvZyoy5lgAxV
NdlrRalgU+D1uo7eFDBYWFlV9TcfpOpftOHa3pTFmQRZepv/m2V+F0Dx4r0u
cYlhIFW+2Pzkz8M1cQRZp8qwa75t8aD4cNumGQ2ZIOX3e3nrHh7t3/mT7Nx1
SdPUNhNsdz7q9TU3GOT0GldW78oCef1zl539lA2Kms0CGnbHg/FPGPOfOJaC
Nj+rLxz9XgZaXttnwt4YAwaYlsVZX6wGFX7XS06XqAKdNDkHvBzQLZf6f5g+
rgTtZh/8wLIvB53emMY36DBBwz2yUuPYWSB9Z+eu0OzLoFef11ujxVGgxpHZ
PmWn08AmxbOXIloKQKXGRyURJ7NAue6Hp20vlIGGDPPAr+uiwP61oms/pqeD
8QOq7w5figclrs65pa66HPzR8jr/vUQdOCpTdanO7yegUvTmpplLs8GnAfyL
Dy7wwaLXvH7mfDFIq1YOv3IkCzQKEfR69uWAV7smSqum8ECPjK8d/XbZYNXR
nVtbrxaD3aP15qialYKqH673STnyQKaulYLMqiTQsKL/wuyj+aDm5axj15Vr
wHUFY4QeZwRgmDvrnrlTOkjbdEjJzbQKVEg0yerzZYNDDuFfRFPSQevujkNr
zMvAwVGSlp13+CDVc4lqBF9L+7lfXEyQdXL/6j/fPglUfSGWTD/pBnIS561P
PJ8AUs3rtN2LfqozgSBrd/TU+AHnSpBO89ZxcAkGKZ/Du7MMR/ZEEmRNTl+a
WvIgENRY+Jd3oZUNDnc/VVUmhCyI8SbIKu3rZcmF8EHt9/7f/NQTQK8pigGX
V3JB2Y6ueV3pdeC6j/NV15+sAuuP0ueN/lwCsti/l9Q0VoHr2WG/b0fUgaLR
VyIYY4pBdp7Khv2by8AFrcY/6g2egqJEr8GHj/jgVWutrYpBqP0S39yt57PA
zo6NJeIfIvAq36emxjcfVLtX285hFYPBL46xQmw5IK1IgTbqsgi0qWD8qHAo
AS3jU+N1xXngcO+P+LGpRqlTEEG2N6SPOCeTDyqpajtdPCwC7VdMPXKMXw32
vgsPe1mdB37YPevbj//8fc0kXxBJ/sXnBWB/qXb1kTgWyJ2v1zMqig8mF+of
i7UWgJPUVnRdZJWAjTeKj5TVC0DtDvcNcxOKwV5NU7eeTZlgxlrHKzFT+CDV
/uv3eF2Wc84jyOruq64XTEwB6Yyzssa+fFC1KS5m0iRUW8Itxrs0BzRps1N0
G8gHGd8sDcZbcECq/mVfmkYuOJ9CkM25YaHzoLQRHO79NH9/ws94GpsgS7mf
y0cUnLT+t48khzuv0gKPE0LjTIKs6v4zLHt7X1D+xwY5j9o8cLjzqj+pemRB
4xJktZl+J4ciAsEBW0U1+YM8kDagd/dNzz2QZzAoYxWXAJrXRPcWESUgVZ+x
WooT7LXKCLLhpxir6EIeeDTl0pv9mcWg4j4LnxMHG0CfiSd8d3IFoM38pa7v
11eDAcdM5Dp3l4ONnasVbLbXgubs9JrvfnWo9+qC3VEs0GZ0aOL5ngrQKOYo
b8ZAJqi15u3o7Y8FoNLh/CVf9nBB+aQlFaaHS0GF2pr4ixV80G7X0qjX+4rR
8JOXg4uLwOHeQ6ph9XmZnNWVeoJsr22U3K8TGaBX/OkWL1EKyNDWHFGelQYq
3jWKC4kTgM09jyyV/XigfMqh0OonSaDHp/U/uM0C0NJvdfctfTT4/KZnU25k
goeU7jVXPEEN10nNVE5IAuXjpoXJquaDQ2Fvl9zs54D9T7kr6Q+ZINX+x09c
H3ypKpcgyxKphVUvEoLLuzSGrp7hghq91pmRLpWgeovHtmcOIpCqHxbX0UlN
PpIge+DGLrH3JBEYL3lcfg8/GrR8MjH7kHkcmKxZKKcpnwEO997G202OdDn0
7/MuyYCPHi1nv+aAwR21GyZ6FYPyHy3+PqBzQXpcsf6BhbagRIfkcsLpAWhy
eETHgxHFIFX/Lw5W0m3M/r0fkeRt19SP7LsGWhb6LP+mmAGKJ01NlM+OBC3j
PnctWpQAincljc+vrASbnZe73qvIBqWq/XdojRGAWifEPhn8AjC451TUC/ca
ML6DmyK9pxZkxJQWJB6uAWc1amZa6taB1gbf989fVgWyD63YtHBNBWgxN9wz
nfcUXMg53Vl7sg5s8r4/UfC4GHSKPZid+EEImr85N8VleikoL6zasXKRADQP
cGrb+D4fTKoJN/1mLAY1f80cYPlWgGGbl8ze7FwA3uc3qeVeFYMaSz3vl8Uz
wZSrGrdNhXVgxsDq+X9/V4NU9zk6jD1GKbOKIDtjWeXDRssGUPfSwp7HjnVg
hr/mKqGqANTKE2y3/5AHGs1RJFI3CkGqPnkuhYLZz7MJskPpWeXpn/PBTrWE
Ql/nXNCuY8MLmXuoabv07PN6bFBj1BglP6kMMKAidNraf+dPVvflmoZfr9kg
bazL7AGtKFC8dPm+2ZI1YPA796sfNIpA7Ve33ipdLwbXRH7/Ii/DBzkW0dMU
LUXgwAnTOWlXUeYV3YxTnjmggnWtl/wmDugRJW3+bgxKdY5OzpNNbmoVEWTN
3861criRAPIKtye9Mo4DqfIVI4cGFeyFBFmq+v/V8Do0I9SrgEmQFYXH9k5T
ygCpcpRcgvSsRpYQZONjfCMPMTJB+37Jfz8KgsDXlXT3Rdl8UPX4Og2FoSiQ
dn1mkdH+YpAu33XgzOgU8FDol9+W2cVg7F+fF5qfS0ClLXrVxaHpYEZAkhRr
vgjcEvDC/+O2OlBuv6dx8XMeeP+A4lfmHxHInfjsIn98NdgZcLd06vVMkOpc
Dqv9lLjSW0GQlYi9dNmkKxNsT0h4G91YBS5ruem5uPslOHNfk5vX6EawKZCz
gJ9eAer6beSxP70A6Y+ubFyk0gKaO3yfoMQpBwULwubLfKoHFU6Gb9xBPAWt
y/o7hvILQF1tLY1+2Tywu5i1ckGgEGwP+BFwtyINNHR89tHatgz0+fX8Z6AN
G7Q3+paz4WwZSDN72jdQehNsGtI48mRdAmh07wlDrbwGVBF2mO6RyQPpl6c/
+rPaH1QIPks/28MHme/Cffes8gSto1KmXEgqA3+OkAxdWyUEjSyO2UTsLQLV
6e/Ef9tKQcO/RqJKjyyQuelj4VyfaPS3z6XwCRGgZexZg6w5j8DhPict0+lH
GtOTCLJe/s2xXdcEYPS+HNeeL4Xo4vzf52WKQQ87s4bZ/z6XkBWv2mEuGgoF
h9v//2p4jSHOEvxYgqxlh5Hlibo8kCon/q7FrFGqsQRZqnrmzNVJm9fwCLL9
v0QZtuvLQfarNVNWnCoBq+7lhiyN5YEFXR1j9EzFYPvPhxOD6kSg6rdd420P
Z4H239jn+xwyQdlVTVuPyrBA3nOuQHyVC1LtAy3+bOQCx1yCrFhvUykrKQsc
mHRbo1+5AjSSm/wteGcj6Gge5HMhuwKMWuD1aUNQPTgw1MLSz24Am86mzTRY
KQLz/LO9Nip3gA//vLqwaWorGK2e4hkyRwzOU8ypkTSoBUNPTN+bs6wSbL7D
Dg6LqwK54+4Gzp5aCtr02Vid57LAKp9cqeOO+aDHt9TqhnM54Lo1m81WnkW1
P7jMYH0LBm3EqbZOVXxQd8uTk0pFGaDhh8SShe5JoFRc/q7c++Vg2NIXDoPC
EtCh+jE7TlgEerjX640sKwHVe/sWz7HjgyY8S+GSjFwwfvVB5iLXStBmmpVs
uosApLr/3RMs+NE21QRZuvcd1f13IkD5VaM1FhQmgFT5g38KtTdtySLIyuZP
OCq0jwUtzebvLNbMBanyh2Q2WV5ryCHIUtX/r4Z97bvF+6bzCVCm2Y3wjQWV
WkNfzZRggdrPLJc1BaSD/Vd7ToXXJIJ0rhoxS7UUtDb02bdsbA6otPasi0kS
G2TNkxHWD8SBSmMt6v/ObwC11vRc2TVUDiZvkDl1LLUSNLVNkd40qxzUda8p
bvJLByk3+lXkbq+OVIJsRYjDNWFRMehhFjNzdzcflHPaeVLzUSaoEDJYHn8j
FzRyM09dXFcL9hYdjNnzOB18Y0xTUpwuBjXe3i/eHtoKnup7Nqpzohh8/txs
5OUFaHdUrquFXSRoV1wr6eL6Atxy1LBnTX89KHGyY+vd9SVgt8mtTwp/asCa
j5HaDRJ14F7hygGjKPTO4LNFW+6Ug0Pzzx1r9eGAEiHjFzcPZaAUQ6ujNOVb
QAlBlqrexyZzr9ajYoKsnP63qQViNuiTKjl2dSsflM/e8nHf0UhQozDt2prM
XFSKVvPxIQu0nps8vvPf856saP55v61JESDX4mD4EMEDd8fl9D8dVwyajyxJ
H/1RCA5dv+//XSUPHDx4scu9PQUc7vNQu2lf9/H7jwmyRjq7c84fzQVNCta/
tFWIAYc7r7j05uJ5WvcJsuEpY/e7xvBBxh7vN95LeGDwiLtrDWpSQIWFCret
6cWg17dNoSNzY8Hh9s+4eP/Q+aoigiz9u+XF1qhbYNjAM9vzDAG40L+vf6uW
GKSa13xgZsT0lFiCbJhozvLHf8rBRinex+fpxaAJw36V6Qc/MH5fhgMxQgha
ah1+dVBVAAZLpnoFq5SBYvFH5V0BteDFVTVbwiUaQWaLx9HLD2tAm6oIjvMs
ISin4aGj8LMcZGhlKB+Rzwa5R3RG1c4VgByHPTrRrDpQ05Z3f6PcE1D1ze3X
9vN4oKRpxLEHu0vBoRqTZk4dOvOo88GFH56CS2c5LXSxROPfbuIYBuaDGrUS
c9kvhWCMv6+63/lGULbY7eS7MS/BGRMV3FxP1oGMY5/mfVzCBnmTLih/WYa2
10q6zRfmgMF5BaYD02PA9hvGzhZH+KBCh8rEr2GozZmQc0c8MkCe/+W5nKNp
YPN2p4aOHaWg6PtiOduBZLDmSaJ08cxKsJ5rvio7ohik+j71qr3ZNnIulyDL
XLJDcPgjB5SKlbs6spULcuYvmimbmwo6FXTGTb2bDtJXNHwqN3cGx/QdadD0
5YE8yzEtqS3XwXa3rt1R1tkg1XqXn3vGcL3EJchS1VuyHBVt8pIIsua85Clb
XnJAH7OhOWt28UCq/GbzMSb8mdkEWXvnmo2Po1mgttDPskg5GzTJqljD7GSD
/9//Nl+eDQZ7r1+dMLkIZNvaXVu8NwNsP6IzLk0nGrRUzm26XhYMqsaVt31/
lQxS7cO3vJETWgIEBFnmyOMbDnq7g2ojb5yTaeeBVPlUw/rYrZudI/69J5Ec
SlAZoVlbBqroPXlY5igAA343L3srLgGdPNwMLG7lgGI1r8ebvz0CDd8uqImd
XgTGqdy9olD4DJyg8vshfU07yDws/WfkeAHY/MdiwsGz1WBV9Kbij86lINW+
zdo2ZYGKdB1BdnfdSqeitFIwbLXM2bMHakDa8T8nHGIE4EDMxypedjOYLT++
pGTtM1B+ynOTOmkR2N/aOSd1qBBUlvKZHlRYCg7GbQ7Jj8sGbVSC3k1alwdK
hf+uWO9eDg7eefaJaZEMapyoLw5ZLATpu2L2jesuAEtH3Tr6urYC9EqelrQo
IAFUmtidFjYvBbTsmXJq7a5ikP2njahiVYHClET9G2oiMKCRs2uRHhuM/9t7
oCQxFRQp3u7iVHFBekeY2qwQe1Dkan7MOTgNVOqzE+zZiNqkTVuze00ZqJ1a
0LfoeiFIdZ/DRrws1rfOJ8hS1eteVsqb0pxFkB3u80cjYioxuL+MIMvbqphR
/icFjF0REOhhxwe9lDpZFw8Wgbw/yivniPPA9u12HnZX8kH55lHpf6aUgb0z
F+o0GJWAVVmt7pbNlaD+lA/zthNVYDtvtcpGhVjwE+vT3KOTnoCTPjiOUf9e
Bp4fG2bgdrUOdDdvG2P5UAhGM2ee6rlfCoaOPmhi7S4C5XlmUuOPVIKaHB2N
5c4NoPnDaXsPf08CuUHNmyvXs0G9ZT+3qP/7fEP2p7cG/eXWOtBR7NunlNAO
jmx+EBuogI5/9sSJodkGFigq08YP1IO2PaLrOVOKwSWdGsE+VfWgySMZ3pXP
teDL0gkpzq/qwJtzH2wtfd8Ijupzu7O54wmo+U6zLEDUCe4PVX++J/4ZaDOj
Zs3WV0LQ47Dk7U82paD9QFbii95M0Po7rz/6gQBU9XvxvXUnH9TK9n1y0TEP
/DNodUhuVTnodEX4o+ZDJRjNVQl/3lYMurPfFqZKV4OcG82Bt3akopqrKq13
cUGdd2mNW9r4YLtZ5CHPv5ngcqOAAbsV5WCjQ9zJVaFVoHj+iba0D1xw3eNz
rqMKOaCT5qWbh2ZmgCbfylfF+T8EmWcOKH44VAwyzpieZvgIQcuNHzKiJEJA
KQffkedMi0HG0IQpb5hMkO420UEhNRW0rPrlM730JjgwsjNzE0sAUj3/TcUS
R+Ryywmyg8UXzk/TjQWTp0cqhD7LAZ1ujvb22RgP8rz5SVkBDmCyvevqs1o8
UOQ0vfnokWSwd+UNp7tbKsDltD2jFsvngz5tBkFmPeWgQwRvq3hMCWgXf8DF
80s52Dhi6P2ZryLQ8fAU5aFHpaC22qSQonGBYGfpe7VVhsVgYOKJldWOYlCL
WLa7a0op6LC+4aprgBBUGJfEzXqZD3J/Bq+8Sy8BBzZ7/Dm1owJsf+X0ZvBB
GcgeM3Wqy5nX4O7wlUG/DTrBAUlfZYu6p+AnB7fNatrNYNOlY5qt1/kg53fH
9W/Xq8Dvmd/KJnEaQKO0i3L5FpXgCaH63xubm8CBm3/vhP19Du6LPzh5n/At
eHWZgqb7kVdg52GfTIMJ5aCUingRr70OvJm3IyVlhBhkyvb35Kxjg+9Tnn+s
vyAG3yy7p6Pb2wAq9dweUy/JBaOniXOeRRaAhkc8umqWccEmftryopB0UIJz
1DKiPAS8fqnBPHR8Hcj6bG8wP4wL0g7c4j/tjgEHb/9wcjmeC4oZNcFxlpEg
3YzHGDWNCerX9/+50CYEtb1jVUt/scDBoauBUjZRYLxfYt2pR1kg1XP10ME7
VbNuFRBkB0/ba4U0xYKqo00HBp2yQZ/C6qbrlTxwuO/5TGH2CJkQf4IsVb1h
jB6xoyKBIKt6eLb5VKUgsKlBvqZCOgJUPfH+qPr0BHC4/avER6R99ykiyIax
Ij8d9eaBzB3RWnG2KWBvq/qcK94FoPyyqNWH1uaD+t69VfNahWD80pw5jdNR
3mnJaWyvWDBA5nmm2v1ckHbymNkEVjBof3l8yurNueBw9037uEz7h/PZBFnZ
ycuEZnUCkHeiVXs/Ox5c6za2KNy4DdRVS9s8JN8B/g45kKZzsR78c8rQlqn0
FGTQj9SMdk4FCf2M9JPLxKDPA+WVE5gVoMo6uW9b9opA/S9rlTY4o9IPZvT/
cqkHXRennH3g2A4an7E/WydoAZWkkv703E0Dqc4luezkJRvVUoIsgzk+xkqJ
C9pPP/e1YU4RqKEXmtBukQ7qMDe1/RnLAzt31J4JfpsFSuVf+bHbhAd6NdKX
PIxPBE2yc+ULTsWBSt6jJCYHRoKcxRELdJdmgJ1r3wWFKhaAJncKfjga3wdN
917e0O2cDtJESZLu3Nug6s5pfps+Z4JU58IxLPcPPBdPkKWqDxtnd1Gq5t9z
h6R8jmj/bPcMMKDFiPZmRDlIld9eeXXS/P3ZBFmqet6Ej+lLZoUSZFnnK/Mt
O2NBqpzhDnG15VFnmziCbDD7W9e3hGjQvnK5yvaFFWD8rIIdi7clgFTzmmum
y0+RjSHI8n4pLjXZVAOKC6ozP+9kgqYViyJ+LSkGzTcWPHHyzgaDr7/dzriU
CLYfl7/+NTcD9DCIOVlZXgq2X9DJzwvPAb3+jJV5YCUC18R9bntnVQr6jBkK
TUvOASU6vynSLqaB9/eW1K9QrwFjp1kpjLhXBwpvNAcfnNwMxr5at61zdwvo
Ue+xNt26CZRweblVilcFav3Y7+lSWQxqbOu6aSjVCmr1fd2or/sCtI9c9PYh
LRU8qd5+9+DnJyB7wK/MZ6gBVKjbGf8s4jVo0VJutWZ7M9h8N26jwjsRaF9d
t7D5bg1IdZ8V1ix5k/GqlCCb7WmzteB4PWinbylo8+WCCgumCHYNFoN2klOv
jlISgWxe6d+3plmgecJT3dwiFqjxaIzP4dMZYH/I2RZlPhNs195k/KkxEaTa
B1XnkkxzRzoBbna6oaaDxjf536t4Hw9S5dvWTA6QPlBKkKWqp9nydb684xFk
qeptXtw5rfI2hSBrmR8peyo+FBSxlJWlXKPAwbUfYnfvigedTjec5KZmgFT9
DHf0n/wel9UURZAdbo7C+3wTzfX/7h/Jo8tmPTfYJwI93ljbztVEkws2Wpwa
XwnKzmm5NO9vLWgu3xdk3lYDKimdv7XYQAS2Mu/oGy/ng7LnV0dd6isClbRc
XPV6K0BeguY1ezcRSLU/S/bwZt59JSbIBvc+pcVy4sD2xh6HY0NZ4CDzTUGS
BBOUaEoxGPAXgKUBvofSK+vBiAOy9q2/0cNNX1db5r8CM28NnrYIfgFa+eia
zm1tAI2f/ZQ/dOAZyPnCf/q7XAhOanM6oD/YCjadfbshwqgWHJ+y8rwDUwge
cc8pazCoB4XabhMWnakFR714/f1KyWtw2tT+XD0aWlV/042bUAmuSInl2AU/
B5nX7IPtDhSDSjnqp3fNQqnuD31S3acjvMsEGJNy/WxACEiVI/n5E/+6RRVB
tt9rxNymylTQxyLPab1fCcjRe2kVolMONtF6hNJ1leDsjYOFHWb1oPsr48e/
6gWgPNuOzfsWBXaf0ugaWpAKUq1XqnwDN68+hyB7NXbCySpDHvh/f+L9d9gn
BIx66ZVAkKU8x9UHQ95lBhNkqeptmpdVqM/693OFJFW9rMaErqkhKQTZ6JL4
ZI83uWBVoN+xO8cKQHrNF6W23Fsg1bw8q9tnxn4IIshS1YvW2A7NdawiyPJ+
53kke2WA9d3T71uKa8CqNQ2D43n1YPcFO4XlMZmgjbJbLu8zE7zZlN2iXCsC
LwRsdyo5KAaZem+TmSNy0PnRj1zoPJBqH/qfFTJdlLMIslXT8/Js7pWBln/s
vUM2loAHbpgr7PtaDIZ1d63NTCsDe6+Y2VleR78oT7AI0W8Cj/pt0++49xQs
Mu7S5Uc+B42d9+VcHtsGtp45cWHXrUYwdIX6nmBuJ3hEtF7iRxlqPc5d/MWl
ElS5sUu49m8TuCJzX2HpnQYwvT+CZ2X/HLxe1JQ/oPgEFH++fXvVwjJQ5txI
823zGkEPzo9rjAVsUPW3b9CM549B+tvoCrnAC2jIW6cRY6xAqntFNTze2TAb
N/MIsl5jD7I6VXJB0yOG+/U8c0CaeP+D017loIbrVtXC0VVohJfy7n95ZHmH
Ms4GT3YHWYneon6VBJCZaT/h16dEUG6mgzvnZDroOyG7xyWiGDQ9OKQ3qy0P
FLaOWhV3Jh80OTbiJYeRBwawZytbMjJBeyKnZsx8FthtsTWV0IwD7V91PeNf
YIMswfTFp3oCwfbWT2P9O1NBqnNvqrC/93dJBkFWo3jFjKkphaAEbe6X7f9+
ToIUI36G8oPJzfkEWap6H7fRD15y+ARZwzWH/Z9+E4Im8+zWzx6ZAgYv2xJ3
OKMMZC1p9VQuR6n6kduw6MI6VgZB1v511IrxfTzQMiRDu9m1CHT4cM3qBicd
pMlzswqOpYGMOscbL3aFgT7z355ZJeaDPNMFNkffohKFQas/M0XgssP66dNr
6sBnQ9um+jQ8BxMMxvz65NYOKp/xcegqQFv7LocZb3gNLrYI2OAl8Qyk//4w
X6EvH1w+Pp/9MaEN1GqhNUdUvAKfxSuqds5/Dsqrq/fZ/b/a7jyqpvD/G/4h
QxlDKgqhCElIQuyDEBUZogwJUVQ6ZSiESlKISipNjsajeTjVqU51muc6neZJ
o4qSEEJ4fH/388ez9vvZ9/q17t/9+ef1z7Xe12df+1zX2bu1qrxmUHE44Hfh
xQ7QeUewam55AzhygXVEcDoT3P8k/6VCQTkoKFYYuD1UAS7yEJ3lsbsODJSS
T1uQlQNSfT47o/cqHpDOI8j6v7ox/Y5RPvjvnc308+lksH2J+0ITrWiQoeFy
P0w4CRT+cyKmeWsBaGsY5fBSpRik6j/uiajxD7YnQVb6fuRf5tQUUDS1wujv
QAao7H44JUlQAbZc+t3uNz0V9KEz8pQOpoD01W3hQicDQKr+qaosdYO2bk4W
QVY6+YoB+3cKONb8vrWu3oZvYgmyzFSus9X3UFBV7fEvGYIJjnVeqrJ7NWLu
u9yFIEvT9DW80J4MtnjEJd0TSQNNghz75gSngCPh+0KFWkJA6WdrDbo8U0D2
ji76lMgiUOPh/iMmySmgaJ/SJpXf0eAE6TnjB1TKQGdiTndESTTI30mXNfqW
BcqsnPttnFY2yDAdmvXFNQfklv5Q0THOAoUn3fly91klGBuU6BueKQBPLM7r
WcGuA/3FDO9cCOWAw34ZRjGu9eDRWeM9vcTfgG+/6Yb42LSDResrFb6v6wQV
k9vLrS82gxp9as/OhHDAshCzLMvhJtAtxP/L5a1lYMPaG0ZmGtlgfFbKa+/e
avCy5xNNXUY9uKJf1uG0dBPY/n2x3OL9ZaD2Z3PDio0CMOSITO/kGUWg+zuR
rAMrasDA0F2yFpHl4DRTH4OquBJQ+EJLrf30cjCtqTHwrkI1SBObG/W2uxh8
sDe2S7OaD3Y7BIiMn1sMRs83jKwu5oNm+0oX7Q3NAtevH0hPXSYA08oO07cG
l4DsaasiPgZkgLK13zYsdi8FDZ82MZuEHMDR7LAsdnUJyDsb//tRqyM41nPP
rXhTaY9LKEGWnZqZdz4qDqTKKRL9pXxMI5Mg+392Kv9/+qz93NTznEWQpQ3I
bHy7+RxKUWpLmyJviOQRZH1OMydxG8LBos6T41WfF4A8/eJ2x7/pYJnKtgsq
nBKQm89wV5EoBJW8H/vvf5MO0qQHr9Y0JIJXnV+b7+5LAplbRcxVRDhgWWDW
ioWnuaDwlcuHTrfyQKp1M9yx653xSARBVr2BI5wgnwcK977Odjbmgjyvp8cj
eWWg87MP43cUV4BxJ06zmmwqwTPuSmabEltAw8wnZjfyS8G2Hx0PZrTWgLMq
z6g5Lm0BD2ccYpn8aQPDm9ZfkaluBctmVnh/7kwDa6VNSxqvNYAOW/WXz8yr
Bkea19puKo8FCUupCzfuN4G77u1z1llRD6rR79aJHqwElX0nDi4oqwEjfn1i
GsnwwfKmpw9HfrSCJtOE1JafDwNnB8iNNkoWgIOy4/JYJ4pAqw26y/d05YOq
ib13Yl7yQWnTF797tKrB3evkF87ml4D+LaJ26ttzwNNFRnnfParBln5BVOzi
XJDXdnjIzoMHGrXPZD7zSQfp+ZZzGwpLQdVJOWYXZ+aAb6Zsmfk8Cz15Yc6l
4xeSQDZd9qbBlxyQav/yZPQ9r00NIMiK/tcvCIeBOj+Uaeo3k0BeuCh9c449
KGMRIfPAJxykW/mO3l7kBbacOB4641kCyLvSMP3Nt2CQ8nthudbPeRlsgqya
waeFMx5wQJkJI/07n7iDcfO1bvffCgSp5n1S//Rdc3I+QZa1l4hotswAHfWZ
DQlWRaBhsVPMsp+ZoNMz+3WeP3JBvr+mRGRKOjggt/gaR5AMUvVv66568FBS
IUFWZ+CxVO7KLFBNz3Ui43AqKPnr6/BxHQ6oujhistq0BFDhSuY82Q8l4A3P
AMvzbg2gTMueAa5+DVgW5d7QVFkGtlsLzeSzikHmMo2TU72aQY2eNeqco1Ug
QxBw5fU5AXiV1S57o6McjDPtfB7VnASaagdquP5pAAe2n+l0C6wGfx3eHPj8
mgCU+a+fr1SARYejpiXxksD2q7pWk81egWIytoUHJxSDj9yYDrrSAvBOk3qh
36wykN0oTff+955BVmyCXUnP+XxQUeamZ1NAJchIG5dhrxYFRh39fmC2dRGo
7Gf4TKstDZwS6mKtdCkPlJ1qNjJTIw40XmogqyhWBfIbJop2CipAI83xNa/W
FoGSj+tc77angH1poiOnMjNAqv1IVZxu/7OLaNkE2bHm0JRXRv12/vf8TlbL
OyvJzBMcuFKwMGNJMkgVT1+7h/9I1JMgO9Y2DW1mxQXVxRBkGXXVi1c8ZIE0
a+E+oVJzcCRZvHU2PxakGSTPe/b0DChzMlipr8wB9PnkINLSmwLWcKx1/35J
AEcmidQt31YEXr8gZyxUlQce0T3m2iCUCBalWN7I9ywDFcOWOhdtzwM5S99a
91tkgHyz7ok6/96PybZ/Mg62KSkCR0tkdxfPyQBF24s0X5WWgxzr6YvsJnDB
tU8TNi6cUw92r1gxXyCSC34YZ/sx0r8KZEccUHV7nQmqzVjutCm9EVzMCLL6
HNMM3tuQFJFk2ALyNk7Y9oJeAnIMEi+XPEoGg+f1pnN/1IFHP8v26OhngyKV
QwafW6vBV542H4rtGkHGLSFe1MRkMEhni2dMdgM4tH1tcNu9BJDvsEX7ang8
eOam0ve+3VVgadjzhRrlrWD76q6NDwc44Oo7fr1vzTtAlx5e1NqjfDBi2nbR
E77loBvx2zb4cTJ4ZJHB8bkHUsC921uSver5YHuH+brcF7Egc7p+e/bcZNCm
74y8/sxSUMxRfuSHgAcu1HkV9LM5G2wxla2f/ToNpJsrjK6anQl2T9HjvjyX
BzKWhKrK3MwEx3zO/w8VY0usvG4MjyDLzS5YN3ohEdRQnHXEMY0N8mMS9Fss
n4H/U33SL88ZEjruR5Adaw6fdShmmqQ7QZZqPI8vYZNhmU6QVQts1c00rQDd
Vt2//TMiDRxrn6yzxp28NjZBdsYiNttbuABk2I+GvKEngTSNr+NkDy4DRY32
9xu5+IK2j1oksrcUgmwRi/tufhlgT964vEIiBxT9wvQVrg8Ef97TvnsxvBY8
+19/eLMKvO/5+8vGsnpw3P4812+GbaBITKl5t0oNKK4p/jVgZRnYPVt8VnBw
FZgXeFThRXUTOBipsfaTSS1Y1T659hC9A8ycc0RokYsAPCKhJxfoWA6WD0nu
+1DYBi752s++ODUPDOk00ZzckQ3OH1QyMg2sBCWitt7/u6Ed1Ai01/hTkwOq
uOqucMupBMUe/JLZplACjk7KKxG7VQoOn8g271YuA1VjO0RtazPBmufilmo3
k0GbBT+nG4VmgapN7cUzwlNBf6c1aa60XNCk9M+6BvtikGo/sl9Pryz2yyLI
OthXR5WV54NuOueG7pwKBXX0llomqRaDVPPKsCOl0tgsgqzdH+d1E7Z4gqLB
095dXhsB2nUxn/9IiwYZD9QqdqwJAm1rO8VPSRWAdBcd/fpDkSBr/611p66G
g1TX1e7hEKMbkEyQ1ZLf+qvcD82LEQ28dy0fpMrnLQ29wV1SQZClGi9W6m2Q
UPbvOYAkbbLwFgcWF2ypXvQ5KLgSHNV+bEYTSQVHKnR7jfLyQb7tfOHxJWyQ
cXv2nsZxKaBkz9O0zXfLQXGbw40mt7NBjQNL5lq5BYOjp9w9lqYXgTI1apG/
j+eBdkp6k7ICeeAy1yMPby4rBC0Dt9kmPBKAetOOmWyjNYBcU7Zb8mfUJSPe
q9GiDjyusKF76/lOUEbn/cK4rbXgfCn7FrH+AlDtVsfv1jdcMPNKh4uCcwd4
LazMfUJ8HXj+xtHB4sgO0OjjOJqhXRO44NzHBqE3AnDThgNXRSa1gvy1G1f1
PIgBnbuFFphPTQU/lB1o2l9XD9botOrG7qkAdSyDonvKK8GFfPc4++pyUEyO
YXHatgB0HZ407bWOADRaI000zU4HWzoe2WzRKQCHl+s+9LmcAtpFDkx1j0QF
PofXzkzMBmk1q1QDVx4EuavnvhZXKAPld+VbJSQVgZcaq27XFfNBtcP3V++Y
kg4y5Er0yhzjwaueA57CXJSVcq3zwbJQUHKLX2+DfRxIdY5pzfS7FOLDJsjS
RhIenS2RQalq/appsX+NCZCimCX5B2yecwmy0s/Nko66ZYOiJ8LK5TfHgXmF
2w+lXE0AqeY9svutwrZbeQRZjVf+OvOt40GqnOFjGv2qnH+fM5I6Gw+0XIxG
h08bn5R05oH0R5cntPSHgTI5x4JS18aDV68/533blA+2+G0auuhSCrr90Qpp
3scGebv/3LbqrASHZeKCGnPywJOMUd2U1Ymg2xJnD/1XWajiZoMnJRWgjHXP
1tqSEvCcxH/+MXQraMti9IxufANK7SKKljh1gCt8XvkMVTeD6X95Twbje0Ap
0bn9Gpc7wO75hO/slhKwuE9fb5oFH1TI953+fnMXeOrB0WDJPQLwV+FnVYXG
WlBLx+Rjk1oVKHiimHTQphz86v9y/3XZDjDPzSnp9CwOyJaeQCvTKQKjghas
Uwnkg4r1H492utWAvruahzIa6kBTrVEDBdVGsHTbdInnO2tApYEV2elnS8Dj
2ianOquKwR0dgzGH3uSD85v+huspVoDt4+WkmDmZYEgsY++h9ckgb4LF0/Cn
XNBxtcwhZd9cUF2VacyvKQFVLxw+d9u0COzz7TMSOssHmXYSQ+VWnqDbrspA
q22ZoM+E66Ue51Gaz2vGAnsmOmVLt2FaIKiknuXnGOiBCsstebsiHWw3rHVP
epKI1vi0L1iXAFKdnywH69rh6TEEWTFphe3y47JBqpwGRaf04UkZBFmaZuio
94/TYHu2Vscv/1iQKl/H7l2TBMObIKshM6fWbl8KGHdUluur7QPuPGj2dHFv
DWgTfPb861eFoKpb4ObZR/LAvM9HtlySSAOp+u9W576zriwiyNrRTn9SVzEC
i/zTdZefSQdFp7knPFP0BqclXf+tMFgJhjyRn6C1sBTcV7RXy7+hEZxz6Ujm
UpVaUFtaSOe4fjcotKzh94zUajBpvEnPgZIuMOBJT0n+qT4wadF31k6PdtBG
ybGmfH4pqHntS0XShWpwiY+sqaZ1Bxh8x/zbotBaMD5Z0SLeuA704d1Nfq1f
CRbLH5g69W096D93+fAO50Zwyk293eWu1WCOscG5l3KVYFeP6pv9PnxwU4/m
wVkL6sHza20ScsrrwDUyMeqKx6pBR59DTq+F6kBlkQfTbp2pARv2xz24fLgQ
tGKZNtjaZYP8g/0zlvijtJzb+ZdaDUHlC4vfiy7KBU3yjSfKm2WDXKvVLMWX
ySDVvqPtMFmhtPsVAVKUlu7zw45B/56/SSY82tb0bZ0AvDrx6PVnDokg5Tnm
2dMdGBxIkOVX7elf2P4c1Dmu+IDw8gap8jn8hPfbdiYRZOkb95XFW0WBVDl2
NdduuL8NIchyK08kibumgTot9+6/kIoCKe/LGIvP6n+/I/MlQZZqvA3Dvznv
Tz5BltcQJp+kUAr6FOlLNcnmgW6d6c0tIWUg7+Ufbu85HjiU+Mj9spo7qMfx
iN9nnwTStn1kcbWegvykbUK/PLlgXoT/cpnV1SD719CkE2Uod12jaP2eRlDb
KSDhj1EzmLPosXWkQSco7+QUXrujCzw7bfcMKdUekJa/Ml93XD/4aIfqxC/i
3eCSn7/MQmbUglOHrirrX2gEn7bUZzP4HeCJj9r7g7qrwV11ORkf1taBNh2M
T+kZbWBcperpHr8GMOBI5AsL0xawt8Ck335zLXh3+eXY0Sdt4OEwlaX9kxpB
h0TN2/WaBaBOWodKWEkrGPllI9d46xvQ5tDyrPH/nuvJWugt7z23qAEcvu3Y
oLWLD2rvN3ns1FoH9jzosHSragSVvDz3dRWmgHYS5zr7Z4eBzHvZC4tqH4Ea
Zzg/rmvFgG4Dj5fP2Yaa3Ws6YCuSDjYEbtSSKE4Boyb1RTwJSwL9ZVVodwQl
4GOpEyVZvjlgznkF55vpqM7gqrNbfsaDMlmb8tWKEkDmrg/vvqm9ACkPxLZP
Cx7ZXyTI8ojzPQXa3iDtXUSWw8knKEWpbhroGfx338hSjWd+Hd47PCGWIGvo
v7c467wHKPpHzKxjejrYoN3s8isiBvxvf1H8v5V37apDce6/922SR2ICrm47
UwDWzDv0I4SeB8pHNgc2TigDxTQNaq5dKQb5k51WrW7OA529ptnSprBBhs95
ccnvgSDNo+uFbuB1MGTu0Rfv9xeAzMsiA8Gz+OC0yvurlixvBicYl+1Wly8F
JRe2cU52dYEDB6WHuBLvwGOrT1077tULxpzXZt692g+elCi3Uln+DhQTbp7Q
ySoDlVrnWCZtaAXllWZrWxl3gqp1BqViL5pBN/1FhHVWPfhHVt2Pdb0FFCU8
lLzNG0Cv6ji6+o9acNyzdMYLsRrQ92XJRJ22DnCxXI9+7cZ20ORl2paFzSlg
WYHsdeH8NjB92eG57xZ0gTmNhdeDuM1gWQmzzKawBqwwP/VFcW0tSA852d3l
2Qh+WpTA6mZWgx/c0kVqY/ggu7LGoqMwF+TKKcjMyOOBGofTJQ5+TQONgh+d
ShfLAqnOgd1Zwp9cX+UTZKnGC097296plUuQjcv5aJC5mgkuPDA8oai2AGQm
P5KQ8IwHqea1U/9tOXSUQ5CV2WyYe8OHB9I1E1kLfziCjI1V8wrVk0Cqed3i
wn9ZqcURZPtE9gmtnhkKmkxV3MbmloNU+YYvem0tRRMIslTjqarPVKWqd38e
QZb1gbH/Umk0+Ib29frZfB4Ytnj/dNEjZaDRKvOaY4rZoEfnDMYSCx7Y97XT
YOfGNHCIvfexT2Uw2JLU+u5zcQF4pFrO7shENugfnM7i7sgFh9SH/ISmlYLS
iR7RjW8E4NOvIrN7wjpAqfEP7TLjmkDLZZNTel6+A1fLz5s4UDYASi2zO+s6
fhD8X3dtCLyv6+2VvuQ9+PjiVuaFDfXge8MuKcf6VnB0Pvv9nZ3dYPZ9m6kz
T9WB6vPObRoyyAeVdhnpzXjdDFbvWGf66RUf9D6faX1RqQEc9MnepnVDAHJM
RArFf3aAiU77gz5KdIOM2j1M050p4KXCd8zy+R2guqKqRO+/6ya7ZVTi7drt
bWDUlTNOD5e0g1MDLW09tQXgW1FZlbcibeA+7SMrB7d0gYZPPozfvrocfBd2
eGBiQy34zEsgd6KoCpThWWf5pGWDnAVLbg4fLwINtVaNo21GNX6ff9W2MhP0
LzlyxcE9HbT7+FL7fVAK2O6VF9XXVABqaCn4bCgOA/VmCLM+rg8F6dZ1zhby
liBt0dm0Ex5hoB1HO/qWSzpIu2kXNl3JHLQ1uGB9/Fcu2CClaH7CPwsc6zlM
f9F5yf7Qv+8fkiNfj8XMORUHyt416L/HQGnDsQN9W2PBJ9Gf5+1sLgNZHzYc
11wTBsrs8KSli7qDjKApHpPdn4FU13XSZN411SouQTbkxu7NNM1EsC/zeYn0
IS7IMRBao8mPB2nmV9ZbMYrBopcJl0P/CsBbU5065tpVgUKVRb/n/hSAQ4fl
+L/2FoEWg/eELR3aQMmCHX5Gk+rBjifKhrEa7aDGIG21r1sfOO+B0mWLP72g
afWxUU9x1GrPTaXPLT1g/hfNT8+OVoPW3que/OxuBVeNf/LFR9AF/i3+JWk6
tRYcEBdvvPeWA577NOfEwfHt4PFp+QyLO+j8jG3mnicqQd+qjUtcFhSCkh+N
dvn1dIIZh9yK6ju6waHR2aNbJ1aD9E/ra+iLysBd22eNd1vWAObwLzKyjWpA
mYTfcRc1SkGXKWln81fXgIs1F2x55dYD9seVjgq3doAMQmfq9vIKsM9XqHFw
bj4YaV8+bWmlAEz6U5WyoZ8PRn0OUzybkwCe9P444roiBaTa73aCyD9zBnMJ
slTj864szU3QiCPIer5f92HvlUJwKPPQiPzdOPCqSLFO0pcCcKznMFXJxITu
9d4bSpDlxK8KMfZEr3ILizwl40GqfOau9R69kkyCLKO7VnT9sdeg0cGi0FNl
+SBV/tCse9qHficTZKnGGy5/pqzc7k6QpRpvV0RvOl//7/2KZNmcH+7M4lSQ
Mme2dIihthNBlnm5MDHVww6kynmuELom7ByfIPtZOWZfk04VmPf2uMHbmhLQ
8EH3qtvRVWDjRh+r75wucN/o+1u319SC/uy+06NyXJButnXZTNdmcFyHscHF
PV2gpMWBSB9BB3ghUMjphFkLuGhw2rVy3wawvjuQuU/1DRg7kzZFyqgDPNFw
cK9ebT3IcLtX1WSZC3b8/Pou7N+5TnaKiCHd36UazGzWesuIzQMFe5WedHWU
gW0WzYuD/q0H2dbAjdqJU9pARsIxn8DyXDBG6Wtac0wLqN+h36vY2gSWqijv
DztQB4bbj9eTXigA/UOOiFda54OefOM1OcatYJx9ncv0oC7w+INKg7u5ApD5
zHyyHaMQlJ1wXr/yugB8fbH+9vuffNB2yu/1C7LYoEn/UOuJ60kg7dRHVs4w
C4zbMC9Y5V4EONQqmitp7gNS7V+qYt7YOPexWTRB1tDpq66hfCQo7+qeLG3J
A8c6r2TdoCOn8zVBlinPfjo9PwqkTaXNb+owRinKMDsymn3sGUGWM/9U4+7C
ZNAm0G+FLC0H5GnsfWGhdxUUu7ueHXEvDuRZvhNecMEZtNPZKF10zA+k6p/h
tanL1uffviJpssLkwrGWRFBD8dZATHM8aLt2qmbbZdTkxa/o1UuDwAHrc+5B
3UWg9iVHETmjKtBSbPLmlJxG0O1UtKtjdwp47clOi/R7AnDCSPtTrmUPeDMs
f3/tzCbwg6JoQ464APTKY/oU1jeCkpnOycZL36I/LrVeEO0FLyXM+jgr7h0o
WrI/ztG3E5R0VLFXaGoDO1xdL03a3wl2ue8vl9OtB/tG7jK1LqWCx21FG81t
O8BypzNbmvTfgCO/XZc23KsA+97NtNngVgOqVtzJPJ7zFlTQfmK71LoF3N1R
ksVuEoCtWyXGLeisA9OkvAqP368G6623rP68RQC+P3DZkX+xBjR/dYJ7sOUN
uMDb06bfvRa8mexvpijWC3bf9W/4Mr0c/PZXfHx0tQD8u8/DTv/f+wrZKbuZ
sye3V4B6qwXZR//z/6dJ2u2ZXlj3Mxn0yXA6z5qWAzpnK2XPGIlEvWzTJb+G
gVTnydDacEbYKIsgO9Zz+/92yR98KMhviCfIlulZp7bQkkE6Tc1PbJcvSJVv
yNhBa3/sQ5Ada5+jT+5n344qIMhydedfu9CYDGp9kKAF66FjnXcSuykt9VM2
QZZqvEzhhcyEU1kEWbuIPftNTweDtBTB5Va5cpBRJnzHdrQNVPVle3z/VAsO
uOwqWOxcCqqwd/IWPiwH+3eF2J5PfAPOXLaUfVerHnRWSXs3KzwEVHasvTRS
XQmOZ7XPmLVNAG40tvdfyqoD60/7rPu7tgE8e5aj9MuoFeQpzBJWppeDCz5u
CFoV3AD2vZDaE3ClAGT9LrPeei4fnNi/Zs0Ht05whely53sqrWDZ0/x36hnJ
YJ7/G9Y911xwWZvSHfrVetBzk7ujZ3sl2Ju2abhtowA0SKk94qvBB0NqJt+g
XxWA4mfM1XI+VIJcg3tr5lmWgzUZYj946uiUI6tuuwfUgn98Z662Wt8CPn4g
q5z3MB/8qRq2LqahGIzR/979JqwDfNR8rb7Jpwak2o8hEvnMeCEOQVaD+W6K
wflX4Ejt9jlHl6aBVPndXYLFP9/mEWTHes4wBO27N9m8IMiONUdJeuWMeN9E
giw97n1G2NdboJvdVvHDXdEgVb7wzufFJowCgmx7qJX/nudMkCrH8/antazp
PIKs6qqs3DYBF9RbGcob9ykBpEcxO7bZp4N27iJREYOXQPWzIg/mfk8Ei/7r
94TYIFX/aivcMqSUOATZIyo24TN9UJ0m8WTduSxQ/rbbOP9TweD7G+vZr3vr
QLdN32Y2P6oEQ/bq27+b1gB+6hPtVpnfDE653//Lu7YelC3U28hprANXzsj1
yGuvBu2szvZdka4Db1eaPJcyqQGvVktdNlvWDMr96Di3MLgNlEirMm1wbADn
3C/pOP6iBjwYEhWuGigAj8p6bp6+uwaUThnxCztTBW7c6XV5mVcTaFDlMmPr
7waQsbLf7Gx1DKioKJqo4lcOOgXvVZh7pgC0GldpepBeCD5eaBz7sqMVDNFj
mK+dxQdVFcJSPwagdyubph/eiWocSn/bIFsEspxUVcXm1oPsL30vDA+3gB92
fVQKzG0Gh6wXLakaqQM9l/VH/26rAWdoyWy93N4CesWmPIxb3ATaGEa+zV5Q
CDacu31f704KGPdUx0dNLBkc63lLH39897w3AQTZUc73k7MMk8Cx5q+bHjq/
Rj+HIKvRuWx89qREkDbaI7NTeQdKUS3ye9ZcXptMkJUMv+26yzoM1Pr0YBJN
PRXsO3xPvJnPBhXEG/rnaHDBgW3cbPEveeBY14fGbTt0ONidINsdXeTR/JYD
yibSU6Zb8EBW+yejykS0hrW1a3c8Bxz5bLOBO8AEdVYvldq1PwTk7Nyq+Uw+
F5wi+yOl9HgOGNB9vvGnTQ0ovfBbRuutMnCtpsJZ7c9vQL/dweNbPDpBk/LJ
s29ZdYBrrcXtv/W3gzLZXbwl89D+JuuhG7q14Jo5sSfOtKOnD+aMbrzbCn44
MEkuX5UPaoU7Nsu/bwJz/EN0worQ1hk249qL2sHdtmtSPzq1gGqLA6TvneaC
LTIyb+zD34Afe1cMLjtQDVJ9PHO2nU96n9lMkE3yXjCbva4K7DAzEvm8txk0
O7de73lXCzju5v24BR01oFK/693u8GawLFQuOuXf9wNZM9c5o/pzy0AvAw3l
ZJEuMLlhcNKn9R2gZev9r2qy3aBp/zcn+9y3oMu3J/vViqvBc5eqfuisqAUn
bRuo+V5QATZon63wVIwBqe5L+9vFrE+MEILsmM8fiuI8fXKGa51EkNWzSAx3
+cUB+1ZnRu8+nAk2eI4Xpc9PA6nmHQn/zdmzIIEgSzWeaa09v/lxBkHW44r+
K0uZbJA2OFzpK+uDUpRNwQFf7eokgiwv9cWWzCOvQJ+CYL7tn1iQKn+oKmJ3
zrtUguyISe3S2OdxIFWO4/Aj8QdBSQRZnmzusN3lAJAqp2Zwn+HEpGSC7JD7
eHupq27g52XTbaLm8MDnufww/3P1oKfZVpXKsEKQUcqIigysAb3Vs2Ikb/PB
za+JNT/vVoOza3c4rLIqAPd6qN5I+FoF8mf43CEGysEd4vtM0v/tV7Kc6JkV
7vuqwGVTxfQXPqoFfxW9rDP49zxIVtVzVEMgzQe/W+3NnTlaC17wznmyta4K
ZJ0bNyA2kAGOm/bQdNipFjxh6XIlWbMeNHxlEj7FxQ4MyRl35MGjKtBUfB3/
qnA1yAwxNL7DDwN9T1zo26ArAAOdDmzO7isGXzt822RfLwDDF20Mq/v3HkBW
y/N3372fKeDC5xG3NyfUgnLDn1ZJOFeB17mXFpxYzgfLB3zuXTepBhvMAnJ1
2RVg2C1Jr2XbSsA+cWUZn9YKkGo/UhX7bARHNjWbIBvk16Eu//8jVc7AzbmB
lnd4BNmGHp+T8eVB4Fj7pCq74K0t4/YxCLJjzvlrO3utZQxBdkjOPH9dGqp3
0IWg6XDBMc9L6Ey/oRNAkKWbKlYdPxMKUuacUn9SWBtOkFUyr7p38UEgyHps
lfZwUxhYxOq1mfAmFDRcQEg2L7sPtux6tkAlmA1S9WljNik6YlE4QZa3VaXb
Kt4apMo5qfn4fWFKPEGWavw+yf6+wZU8gqzH1xeC8nQBGOeiefaEXQbIOpNg
ZL+oEPTRv8LwDcoH4+L/qOy0zQT/89c2+i5ywJM9ab9WjcaDOlG39LxXcECb
zokfC5+ngSy34ZS+iRngpOycl69mFYB9S8pjjcYlglL+6nGPWhpB9Ur9C09/
1IKipfO8jJsiQBm17yvtP5aC//2d8r+qZjtrcYpIKkFWRr9I7rQKCxTL5bsa
/soGqfLtJGoydv1n/5DUmK5U3UVPBts3aiT33HQFqfJFt9lNcriZQJClmRy8
57svFaUo3pMb5+c7PCfIun2+5Ouu4Q2OdZ11ZkysOvrOgyBLq3rBGSy3Ap23
z5ppeysTHOu8lP14G1bNWe5HkO1ev7MzYwIPpMqJWxqVfsDhGUG2SDFQbw8j
EqQtC9ltrWwO2vmkdUt+CQJpcu9z10/lgmLakUud3NNAqj5FQ2mjsTdiCLLz
NcY9n+qZA9qp5hbYimWCRWfzPLf5h4BqBxw8VB0LQK0UmYnnDrFBWqEyfXPx
c5Bz4Zoy41IYOOb7a+5TMet8FkGWavxIqP8mCcUQgiztcuS9aTWeKEW57T4q
1qeTSpClGq+8NoOtvyOHICsZ92W99u/XoM6F/smd9CSQeV7F96xvMJh3ZXLi
/Qwu+Fn5scfSNB7I6a2+NcEiDaTZbGyp5B8GWU93RsQGJYA/y22m2Afng5US
cy/O1q0FZfM32JlOyweLSlUDors4YHtCZfkq8WxQJj+iXCjWDmyYFxt68woH
tBM6Fs78cB4MWU2oVShngVT3kbn0eeJP2X/3gaRyU+xA19pE0Ha1l+rmA3Eg
Vb5qgvKmz65cgmzc78St0zv8wZHHE09lXcoAqfKHd+3yVdctJMhGqU2eNPNA
Etj+i1h/c7cHqGV5iun3IA6k372ftDL/IUi5j57taT503YMgWyR4a3RjbxDI
6zVO8L1kBQ4Zi7waVAsDzZw81fROZYP0X8uvWiwrBvn0ColRhQSQsz4ow9eb
DVJd1//tuh7TlsC/mE2QZZ1o/NPzMB1s37/n8WLNEJAqn6OcqHk5MZ0gazh9
7jmTZ8kgzctf4mSwGagxf+jYo0wO6JheefOFcDL4P7U+zDu71y1uyiTIKi2U
eJOzPQUc2ilYYr0zAhzrvPwwL2728pcE2bLR0cdH07LBk9fOzd6mlwWaNdRy
aT5ckHLivsWzBvX/PQ+SVB6Z4GI1MRnktmw/e+sPDyzKNj5ovS8RZOzx0yw9
HgCyZmRbdejFgerj79sedakD26Uz8uYOVIJaPWydilVZoMll3bWXlvNAvpfQ
jM0zmaDkhu/l1bfDQfr+99lCJjkgzS7jx9W53ihF0X/azxcWCiPITujP98qx
yAb5B67lPp3ABkdcWNKpexNBqnlZm4ZbzsnFEGRF24ZuXAzggT7WMw+eWBEG
jvXzzFqdI3rmRC5BtiZjm7vjczZom8q1V1RIBMc6L71wF+vt8iSCLK02u+0K
ww40aZJP/HM3HDRcWV0itMQN5Mkp06Tu+IGGd2TN7wzGgtJivhmTx8eBvPj9
P73vF4I6yds/eee5g5TXG5F21PPPv88TScrxFVdZ41uzCLI+rqN/j5QyQecN
81WVn6aBcUoC47sOHFBGxr62Kj0UpOqnm6Yt+XhiGkGWNqhKmP3n71KQpag4
6evWxu+jCPDZOvENL0JBpdhCFd9rgaAoEWezJ9wdNKRfCOE1O4P//U/m/77U
nDV2JzslEGSpxitdKLiW6csiyEqe6t9mtPg1KLNd5UGhdQxIla9uG9V90pBD
kFWm0y0PiCeBVDlRCYPhE/8975AVNZ4a/SrEH4zMLnmp+JcPtkRK5XiWZ4G0
ZYtvyDemo2Ms5nHLS0/zHhJkqcZzXsb8Kml9TZClDczYNfTqGUpRHvK+7KdL
8wmyVOMPpek0S8pkE2T5eZydQfWhoN2VHmdnY3dwrOvTvo616chJB4KscgGr
yHN2NpgXbOkTKp4F0mUO12g2uoNU8/p6Tuke5WUTZMfa/4iIjEVjXhBB9sic
5fcueCSB9OULtL6FXwdrIvcZmVQmg2PthxNuL61UEESQVVoakjPJ8Bk41vyx
VsMMfelD118RZMeaU5TRasVwyCHIUo23G41wKlEKJ8gWZd1auJObCtrNLxdf
vsYY5KjS/giUcsGx9s/I7jZ1LnpGkB1rDlUxQ+Sscj97E2SVmQ2RirqJoJLm
m8YDJ4tB2tBO/QtXzUH63TN5R7ZFg1T9iIa2sg5rRxDg0y9lDh/ZIFWOvPgZ
Y0/VHIIs1XifPVGxkxJjCbJueQant0sUgn2de9TuXI8Bh+ddkcpxSQVV9f/M
CgtJBoeWBM9rXO8F0oKlps7UfALaNZ/aYNsbD+qFb1OZVv0apLpe2fWzO4J0
eQRZm5aF47y3ZIG80m3qftERoOH1984Hol6Ak4J+uzs4ZIPMpbN2GUTYgVR9
Rj0Q7JhwLoUgSxeYL582fBOkyqHnihwRu2FLkNXYsL/Z70sWSJUjrDIsnyjE
JchK/vpdYzwlBaTsZ/vAlRYnZ4JsH/PTlP5DUaBqwbeDiu9fg1T5tKqIOTH1
1gRZw5IJr99xX4JDogyX9cluoMLW7wZrd2aDVNPKlHocCZKKJ8i2Zy54nbWC
A9Z1PLJ+OaMQpLwuqvVctt72RrkXQXasOTWibx7KXEwgyBp2uL5ImxcNNsjJ
dexfkQQ+vua3RSwjF1SV3XCQJZ0AUvWzqfrFSuOJAoKs/Eztlj82iSBVzpBX
huknrg9BVmON6r5fumGgD1+InvGMDbYv4q0Of5UKUi5o8p1v10TVCbKd3q3z
i+N4oGRSGJFQHgMqMk8PPv13PpGln9i+d9nxZ+CQVY+ZzeZAkGZd/HBJQABK
UZ6r50ffOVxEkHU7ne/217IEpMqRv7thKEA1mCBLuW5U9TAkyPekBUGWIcs4
0KYRBhoZW0SPr2GDY56XoiS710VFKf67TyS7p9YlFXTHg1Q5vOBfifXdVwmy
9A6RxZNm+oMjuusWt85PAMvO2N4bdMgD6WfiE6/0RIJU/Qx9+m40KuNOkG1f
2Rcz8VMGSLlAwlETCp6uJ0CKou9vrY258e95nyRtnm5YaOF9UGtXy+3mei5I
lb+k6fSKp/I5BFnKfqYsYWsUhRFkab3vT/x45AC6BS4KKMvxAofURg1WGPFA
ynX7Hyq9wh8nrZ1TCbJU4wc+mNzaeyGJAAeKz0fLJYNx4VVNNg+ywDtOcv66
M3LBvm9s50/6CeCI3T3BlbZokKpPnaPHMtkeMQRZ+YuBrNmhr8Gxrht3Rs/4
8lsVBNn2lVPHFTQ7gFQ5PIvtOx3oMQRZBfPNdoeqeOBj41W7riUmgXoB1uNK
DLNBznXjfMkOFmi4cPejfXM9QFGdy4/jroeBDQkrQibQc8BeWiGD78sHC5ZL
59utKwPjZlveavVOBMe6/nnj8s/Zf0omwIS00Qy5bLDdTe1Vw5uH4AjvnWGZ
RDgYN/Wmf/LmSJCqHwbzeWcy34cgSzW+XVLtTPaVAIIs1fiTrwbEpuZkE2Q5
u56Jf66PBj3nX1Y02MMFRW36bbKnxIDCn7vr8uMKQOmF1zNmNnPAsd4vO4uy
dy8e3iLIMrYqcBLkS0Baes3FDRUuKEVxHfpdFgVyCbI67f1R9594g1Q5Or5L
tzRpJxNkh+ZdFFq3OBoUezpLvPJSKqiu0PdlFjMNlBXK3tg/Lh6k6sdZ6srF
fQ9iCbKUC617rcDovB9BdnhJw/nLeWzQTIglMvVZLnjSxT/mlAMq1mS3Q2lp
JjhyTt+vICcPpGqT9zOpPfe0C0E2b9WVp9ck80D+Xv606F5PcLRy+Lf/7jyQ
al49uVxRd784giwn4Cnb0TwRpMqx4QROnrQklyBLeV8oStTAbIpkKI8gK2wr
/I7JCgNltF8oZqxPAu3SXWraY13BlmlptY1hCaDP3rthgi1BoGHV+rB10f6g
j2lvgKNIFii9LmWTWlYhaGg4UmbpmQE6nj4/Y7VKLli0JONdkFAC6HO87E2H
RjRItZ5xfZdiT1i5EWRPnjI4vbo3GZSZe7b8g6o9SJWvc9FN/uRAMEGW/kcq
3TDnCWjXXx/u9/M1SPt7LUH3jAU6xvJwmijjoVBFkGX9CJe9vZsF6qX3XBs/
KxOUlqJtf8VOAcfaj2i/yQfeuGCCLO2lR2G0ZAaol9gWstfiFThsLZJenJYI
uu11uPHrbixo92bXyiXvIkD5OX4rQ8uTwLFeFz3vxU7mC1+CrOh77vv17n7g
/wPhvXf1
      "], {{0, 64}, {64, 0}}, {0., 1.},
      ColorFunction->RGBColor],
     BoxForm`ImageTag["Real", ColorSpace -> "RGB", Interleaving -> False],
     Selectable->False],
    DefaultBaseStyle->"ImageGraphics",
    ImageSizeRaw->{64, 64},
    PlotRange->{{0, 64}, {0, 64}}], ",", 
   GraphicsBox[
    TagBox[RasterBox[CompressedData["
1:eJzE3XlUTfH3P/4rIULJUBFClLkMCemEkJRCKSmSIlRKSREuJSEqJZVUmudu
822+1a1u822+jZrLHBWZv97r+/39c56/812f1u+91m+vxYO1tv3aZ59zXuec
tViWGV8+eo6PRqPZCPz76eiZa7uvXDnjcGzqf35jesZcfovp5H+/VP4/P/7z
a6oQ/jXvUtOSGIIsVT43OC7sk4Q3QZYxr3HjFLtCkKoOq/zVKjX3SIKs76JF
4/62DJCqjv1V53tLHjEJslpSz1yZ3iEgbdrV6T7V+ShV/R9KM9oVEgiyCpLl
+9ephYPM3mUt1tLRoJaA90jvWBIoYjojML2tBPy/nLL/17Bz2f5ki1sxQZaT
zHqtXMUE9e3WT7ppVAxS1Q+WfJXn+dubILtluVTFUGUSGOzvkPd00A+kPAC1
xksHek4SZMXs7e58cM0Hh8dMA+ruBoG0l8JrxKRegRJNtLBDumWgm+qta5yS
XHCoy2vg8PEQcMtKGZG5tGzQ6uImgT8ZKNXhaj0Ovpb+JY4ga5a849Hy2FBQ
2IHm4ngvEKS7ljzeM8sMtDqwWM/nQAhodP7zIv3n98GJXm8GfibZTy3ZBNk+
7hlZwaJskCbpkldyaB8YHL9cp9DSHVQ4r+un+DAO5J1KV5D0ywCp+pTVjFRq
exFKkDXjPrxaUV0EakdfCfG1SgeHfthrHdgdCcpoLLMvC4oBJzrP/79CYjWt
o3FJPkGWKj/Y/4W4f/IDgixVviXbfclfeglBdpg2xbigLhBcd7latWh+HqgQ
uvlGUHo8KLvcYrBvWhZIs/5keejIS3SCoZU90+CeQB5BVkWtJ9hpbSk40fpU
YXW4uP3mvCiCLOu8pLN8zUtwovVZK/SOLFv+hCBLlc98pf2s5QyDIMsOuLWX
XysFVNbT1Tk1LwuUdSxJD16TD1Kuq/RzRc6uMIKs2YJxb7MVLJDLvCr+RSIM
ZGSL0X0JDkjb4ZrVYJUC6iWdoV3dwgYDZrbO4MWmgROd/0QjuP+240zbJwRZ
o9IgHXPBSnCi9ZXnfzsq7H6dIMvpuzy3/HY++N86LkbM0D2JH1EEWfvBaedd
boaAWl29878ujwKp6juLpZtIBrEJsv+t/j1eXpZxGkkmyArIrXk2qM8EqepY
6QedzZCOIMiKPVtUpa/EAP9b/Q/d3HeMxfeKINvw4rhc/NtCkNU61ebovQyQ
qr7Ad/fdfdbFBFnOcc8bWX1J4HBglM2daWGg3vKl7xKjo9HbMe5ZxmxQeaaz
fuksO1A44eHqo63eIMtydUTpJVeQ6rj0VF6lXJ6eQZBlrF10dKtAHEhVZ1T5
mo/MvWSC7ETPI30ZK2ZsVhRB1uOjvt6nghBw9NlMYen72eCGpefDVcSKwOAV
96W7GmJA+qi21E3TKJA2NqB/+ss10NWFtdb+SgooYJodW1HDAGV7b02/ZxgA
TnQ+W3Zlvf6cn0WQFbYX9FztwABpgy4uDe+DQOGWonjDskTQd33oO52+cNAt
6ae7SyYD9CDsDYv94kDORjv6285o0O2y6BSDwiSQ6ngZm8umrnfwJMj6PDso
IPyoAJzoPCca9KO7vyo8ZBJk9X52jlyX5oDBZeNmAR8egqpC4n8WfY8DqdbV
27FIm51UQpCt3Jm6b61NOkhVx3aOwMnQDSkEWap85RK5z2YW/56jJKnyJe+0
G1SWZhFkqfK5t+L8i0cDCLK0GVlFeY/ugsPjATJm7yJBqvoTjfHPY3PvqiUS
ZKnyXcvuCDU6MgiyVPnK2/6KrOtKIsgKP7lwZmVRGhhckd46lR0LGtlfoi17
8xykl/7emqV1CV18ieEYHwtS9dklLRXWdMuNIEuVv+7cIa9d8zMIslT5dGOd
HRbHHhBk1S8ptbziJYNUdVxcnVhjcZUEWe7h+YfqNXNAPc+vHs1HUsGGPXy7
bMJSQGHXoDbdP5lgqqw5Ty0oBRTwCp/2zi4LZNz/2hR68AVo9i3Uw9cxE+Sa
JPcxvJ+DUYEv+dR21YDO2naqMaVskLXPSWTdZj/Q7VaW1opUFthVGW4d7J2M
puZ8ME3xB6nOC2XcUP8mJvbv/ibZded2a8OnOFD5TkrvznZnkKq8jIb+wrMB
DIJs15kjk3Pv+oAT7v+u4Hf71/++L0lKDf26d1yzBJxoedm2SVljZV4E2SUJ
W+LnSBSBUi/V5hb8zAMnfFz/rfC8Kt+65yFBVuyToHWPSjxIVSZgle2edzuS
CLI5Qi1uipKFoG+fYwBNOw9kiaaI5tq7gFF6IZ+/i0WBVP0ot9u8kGr2JMgq
zDovLDOUDLKyE6uk1ieCql4x91mCeaCrPGdsaKQCNFDZsvvr/iSQfWDSHb9/
3+tkFVP/SBmNVoINb9RWt7YxQKNKcf5Mo0iQag5GbkcefGN6EGTDPD3r2XtL
QC4ztqxhRzr4//Uy+39CzOKu/N+AVIJsgBJdubE/BdwSMLzf5nM+ONF1tdT/
nPbSSCPIUv4B2Q0Nn2osCZAihHfGTjsnmkGQ9U3zd899mARKXsu5/62VDk70
uKhC6rlr//OsDIJs8DStuD2aSaCriPkRcZkMUJjIc1x33hekWtfK0WatWxOT
IMv4pXk8MDIPNHcI4LvXiv76O3tlgx0LVPx43U6OPxek6sc+QSgkRCmSIPsr
88spE8dikLU+861GySOQqr5R0h1Xi6VeBFnGFBnPFSrRIFWd8b3nJylcZhFk
qfJt3ay/OhI5BFmj8oFSWRVvkKoOVfCGV4bUM0IJsvQka/krueFga6t748rT
lSCt291O9PR5cN0+1eznYqWgr86O+zvLikDW1y3DZ59GgVT9e8xwO/lukT9B
lia2oJw9agPaZn44d+JoEajEnmtRplsMUq1LL9fMvfX8KkGWdbzvLfe0M0gL
LNp56bovqEc3Xm5ZmAHKjF1wvdQdA070/DIspTd5hv97ryVp+9d14xPLUpA7
1znf40EG+rymykckGaRaV9ZPLfDANh+CLFU+q5hlnKz0jCDLVLWNMRYIA1dY
8notO+pA15YL2k9mhYPjJXGv12tngzOim1UUFhaAVH02DNRumlL67zlNknfC
p0Q8uRCs65GffWAGC7R/ZbI/viMTpFrXyMv/b2fXK4LsqNw7zxF2EujsGbHe
KJwJdt1xvGw4LQb8n19R//dg6soqbBrKI8hK2Fn+2qfDAe13MxxcWhJBYa1o
Ld+3yWC7HbP302QWOPxLZXegXxzou8FnkfhvNkjVv1TkqxP1p7MIsvO+nejI
i88H6SKZNVUWLLTJ+9rxn1ngROcpvLXI9eDTOIIsVf7MdrfHp2bmEGQF5HvO
bUgPB+mKClePz41Cu983nxA9D9JK7x4Yu2AMyrQzhmsEU0CBaUb3vTyCQSMh
q0f3yhJBquPiph8em7ulkCDLOzFUvGESE5zonKmCLqm6bVe/OUHWUZreEfU0
E+QlrJg86B0DMgxuz1s7HAJSrevqFKUknv9v/yLJs8zxfHE4HYyrvhtIfC8D
Jc3075f6PAEnOoeuqE4rZelXBFm3qJmzL7/LByda33qNQ7Lw/UaCrLB0h4tj
XSho9l3hjOCjRJCqvrKPWVh4TwhBtpy/5s9wAAukqiO1qWTR3nIWQXY4U61p
4bdKcMv0VTIMPw7IiGa8mJ+UBVIOaFYYO1ZeiyAb8OaDeoFsJsj7QGiP70oC
6ab3FOOnu4CyO/KGLwnngTT5d1wX1jHU5PCdXu+XIE9p44CEaCHoqtpf+P1h
EdhnEtdfcyUVDPA037vuRDkoeSL+udu2IpTms5N3Lg2kGqer5q69e4r/fQ+R
pLXvTVUU2QJ6B2uKywaVgLwPxSs+HM0DtwxP2df7txD8H98Q/ydkeHXZb+MT
CLLtR2d1m/lngFR1VFK3Wy+g5xFkhYsfvjt+IBYcHmP41s7PAvWXjyg+CSwF
u2oTpR+0FoBU/fByYuvuWPy7LklqDSzM7XUMAic6t4lGlPiZ/K+62QRZqnzV
u4Y7On6kEGQbGvn1hiZXgVR16Cwlr02h3gRZo8UVir8v5oP0FUbuHWlBIFX9
Lmmt0CMZLILsROdjX1EtOBAUQZB13pRoqzEjHQzuiUhvN0oGlRODu5hbXMH3
XR26LXpskKqfho1232OGWARZvW1TDpgdzwatfhzxNMuKBI06PkXcqGeDVOs6
i10N5gzyCLJLXJZVbFtbAHKjOxdlS4eDUR4XmQm0VND5wkDQ6opcULG/g5ct
WQIa/cldUeWQA1L1r3JOqXQdjUmQFZ47nd285hlIVceq5PPr98sDCLISKZO7
DWdlgQrLX+rMLGKAEg7S6/54ZIP/8yvzf0eUsYz8pplpBFmq/K4NH52KF/gT
ZJ3beB/pitngRPtpj1/xOvbhv32ZJLdLbGjUrwTUk8q/pSQVCU50XdWMhQKx
kgkEWap8vd2zG2PmJBJkqfKtLhlE/zkQRpD14Dm7qog8B/U2D/n9WFMEUtWX
VZCeIdxdQpDlSExyTtVOA2UmP94ld4MB8jKkZHNXxYBU6w63z6lOzosgyKZm
G7VtX1YGal3WejyrJgccdxVKk2iOArXY5V6Rhs/A4Jm2aovsWSDrw8171rLh
oGNAvvuqK1zQ33hmvu+fSlCA7y2/+M0MMEnCKqHsKRecarx739iTIlCA/5Dk
0jVl4Pi9hl+p6xJA5cJVynM3e4FU84/rTR+K//eeSFZx0cviHbMyQU55Rtyd
8wlgzuPGqW0yFaDK6Yv9jjqFYDD/L5/TRzPA4Ya7dwV3vAS7lPnCQo2LwPGL
+eU2KRywq+9ikOHHOFDi8Y9br2YWg7bKjEdyvkWgSWuITM+/fZqsUXpMZMSR
JyDd7Lmlh1YS6KuxY/r8uhqQUy7RUzYjBcyRlKZPW8UAQ2y1RJmKJWDqvLad
rUL5YBP/xq/J1wpAxa1j8Xe0OeCUmuwFBrJ1oP2Gea+GrieC7XZdapVmbJBx
bWHX9bQIcN3koCrH1iKQ6vpUtc498DucQZClyu8T/BTzMbaAIEvjDjBX9c5B
JxgKFm//Devfc5UkVT733rxnVha5BFkrc8ETfl6F4KoImatPfApAZRY7VVDf
DZR9sEb6ayMTpO/OixTfkAVydzhcsDhUCVL1nyMkZDNl2r/rkaTyAdPUwpdO
IPP2DTm5fRHgROe8rr+9wcUlnSCrPNNy5Rtja9CoIVdtxXp3kH7s+b6TK51A
rofD2W3fc8CuCP/vP64EgK7bet1crTPA4D8PI4enRoBJWZbmtWdqQYW35vVS
7wrAyluV0b8b2aCj4vYjUrXlYKZAa25xUS1IX8svGNpkAW4Rt6qwOFYGnj5x
Tl+gqwEUs6ybRf+3L5KN/Kw5MsW1DmQNWFT6XLgHauvJ3A46Uww6drTeLdlR
BlYqPK2pSM8H3WQq7EK3l4A53YJZF/+955JleQ7deGUfB0r+56/PcspAYZWR
pe2nCsHxaWWGe+LZYFfV1AuXtpWBAnsk5J1qq8FbOe5/Vm5EHy7pEvWZxgE9
SsXOqTgVgQoiAvQL8SXgeG/+rAXjCaBmnbZ3YDYPHH9Xs/Pe1yIwmPP4+bV5
BSB32ikfq4/JoHZ43/HXytWglHOx7NP72eBE94HgJwZlfY/dCLJd7fccZP7d
Z2RTW41oXyQZICs33M1fwRukWtflvRB9f1wpQdZq3chobG4QSFWn4VDeqThe
AQEaH90eN7cInOh8aCqJBi1angRZrZzYONnr8aCkxlRrubxI0EPQNDTvSDRo
fv+854dV+eBE27RPOP2o2ryCIEvfnhr8ZX04aMTsOzonJwmVCwn+W3Qf5DjH
LavhTwN5ElrKmc/DQEn38vRdgq6g0fyZThvWZoDj71VGv93MAhNuHft2ZXIZ
6GHyeIdsFguMOP/+0ad1ZeB4pUDgyJMaMOvTVkUj/3rQ+JVixoUADijcZh91
Y7EnyJOJ9D15oBRs7//yeHJ5Ocj/7U5Fq0Au2CVhutPxdTJ4YfHl1EGRWpD2
idM6dbkD2P5+wO9UVjao8m7dtl08BqhtEmhnX5IFvt/qteArPxuMej/a+2kw
E3z6UEHzwGUuSHXdmr2qDhTojyDIKqY8Gz67KQ20UhvZf7cLZbxkO3soZYJ2
ykIHeUIloPLlGC2vzZWg5Jvkxd5fikDz3CAlu7pSkGOyo3/SxlpQoHOMNn1X
FrjjrswhHfkCsIvPdXba3CCwp9fczje4FFSJ/jGyR6EcXNByY+CTTgFoYLfs
5tQX6eBE9xkjVe94uYEQgixVvuRVmT3fDf7NkeRE16WK4JB+W1GlxwRZq5it
UwxSQ0Dh2Yn1Fx4EgXrejjek9IJB1/mGxsLTMsG49hUVOlJMUJjx6uVgdhrY
Fa5SfEjxHhgwP4RxPzwZpLEc5SYHHAd92w1vh0aWgma/+RpV+cPArtLMt++b
PcB1xwtXBRqxQOe6UxLz/n1Pk+V+439zZHk4aM9v9feHXgQ40fNocOnynb6v
+QRZ2oq8ebdTUkHJEf+v6c1FIFN+y/qczixQtWTN1aeRUajgJdcMpwLQvuek
ePpgKGg2adrKnR2p4KhoVvD99DKQuX2TRuDcHLCaFfPF/CIHdI6reWu8Ix+k
mpv9k+lmGn9TCLI++n/PW1xngQb+J3+lmhSCVtbsNO3bXFDS2Ug9dE4t6Hs/
f9ffsTBQ7AFrvc1QIji0/mTA4qnpoNHWLL6RBH9Qu+6897v9BeCX5058edur
QbOSn5umnS0BG0qGDoke44AfpaKfix2sAKnm7DhmF5q/o4ggay7C1hTyqwGp
6ijvahEx6E0kyHrM4htUVc0A280k/b+8zwNVKkfCa8OyQKp1zdx3SDcnJhNk
Fb6Nu/f6xIFDZk6iQfMiQKr6kmUrLY2jgwiyVPk5Gzo6Ss5kE2SHZ5cnWOak
gMqbTHUioyPAro8d8caPs8Cwl56xn/1LwT1yTmuyTxeCVH1ONBgazMcn2l4R
ZKnyhw1iaOfXxxNkqfKVt/pkjf57LyDb99mX53EvG6QfYX3aOtUf1DvxLvMn
Jw6kWjfKw7z6+bJcgqxwyaaUwzuzwJlC59bxuaSClHPrmTZ5/eR/73EkXbxT
S8PEKsHKpoRXz2IKwU4h1tQaxyqQFXEwQX0Kqmifu/fFh0bQnMgSvPgzB9Rr
zxRQsS0Bu+7//SiaXA16xHuMGktkgZI/Cus+P84BtY51sTZezwD17oRd52NU
gB6FHE1ZsTJQX/UzK7u6AGQsTf59/bwHODRlW5r5/jLw5PjAawu3epArP74u
yLoIHP8Z+6u0IBMM3nHgdNSHejBGOWTV+qmF4JUF/PEiurXgsqXqgXHyPPCx
rGp3uFwdaKUTf7sxtBG8FBj1q2kADcg96Le3iAFyubEOG96wQKvfHGvthHRw
hsmtTzO02CBdf0XS1wfmYLBIztfXwf6gnqniO53rpaDVFe+FQq8KweCvp/iG
friC9P6+1v1mVuD/fGf736FlwaSVx0QTZOlrlMNixj1B16Ysg5vxDJCxy+K0
tGcwSLUub7Nll59RBEHWV72kbUFbGUhVR7ir8u2Z8n/v5SSZ65ekljVngT4L
kr77rCoBJTuuFZXvDwGp1qWbfFpq22JKkKUctNEFrrT1v/c+slsuFQ/L5oLK
0XVu5+ofg1TlXZcOCkyakkiQlUyYfvmzYiBIVYcjcPzm9ZYwgixVvtgjjXZp
RSZBtoFduTNhMgeU7I/+OdiTA6r7fH7MTGaBPI3nDmfeJYGTtQ+VFXvwwHMM
QrZFrhQMWPGQs8uFDUreWZym+8EVlD36+/AWnRRQxiNlz+P0OpDrePitvGw6
aF8wIKp1PBuUtzJRe9BdCOqnCm1bu7MWpLwOV17NCI2PIshOK3SokL5fC9K2
hvZ37CkErdI/fh7S8QCHvaTdLOcywBOCe2/LsLmgyWzrL3maxWDUUquFN5Ki
wXKLtD29sRVg+Mp9qblCzeAl12lH/dn1oMcMQ3uFz6Eg1dxUnqTGf5mdTJCV
6PSsGdvcCHZZsWPshvNBluX7WXu+poND8yrvHEjPBh1vaKh5fmWDVH0KWHcU
uT2OIMhKRnici9QMBanqqCrMiF69OoQgyzpKt5DvzQY9img6McX+IFV9qhDz
eiiTZZ1DkJ1onf9W2EcKqWYc+XdfkjQvKfSwOMcCJ1q/PYnZvuwggyDr0frY
+PqsYJB+ae1sxisPUHVIeGjlwixw024vQ49DbJCqH5bT/OvLVJwJsordcZqb
45JBpXX5M/qmFYOKTM1cSTUGSLWuY3zn4f6lJQRZ7vFT5XcXh4NUdbqOFO8X
VwsmyCa/uXv41hYuuCmh2nT+FzY4lOC79iidA9JG6cp33rFQilA5ITqDu6Ge
IMvwThAM3JYJesiKLV95sAxk21Sln+spBhk1PhqK/+ZEdnz126NXbFGj2j+8
xCcc0GzK9u0KPahtmfF6tksVuObCDrZcQAko8K3L9Q49H4ytqz9ik8IF6Q9H
aFxuOniKWNlQsqEUdCtbyA5lloNbFx1mtgc0gws+E5bFWTVg8LYFP/SdKkC9
zyGSVfLFIH3S4WNp9Uxwyf3Y1GNFDaA2a3/6jbpkUGG00EZT/xUYFm9w3vB5
IZgcN35gTL0W9JB7oub3iw1KzY28UupQCOpJn1sSS8sAqa5bdb2/HZF+hQTZ
dVcSX+um54L0iFVaL+b5gJKntjdJvfcEA4eneK9SYYPKgXy+Y5ZMkKpP4eNp
Kzd9KyfI0hfdTfQt9wJlKvV8iWn5aJnrsjG/XJBqXVrHhdNHVlsTZGWm3wo6
Ny8KHL7Dd3ed4XOwy0Cg8dDlUJBqWd4KpZWVD+IJslT59L2qtx9OCyHIUh4X
RfR9Oxn3KruEIJs697qKkAULdLaJTq76lQXqrY2/xb5eBNIzC+4euZUFumv9
/bI6gAty3pkufLEuAaTqv5OhsF/ycxNB1u6uz5y6Q1zQZVP0pqeR5aDAYODy
sf4McEfc1wsCnaUg6+G3yYwCG3CTTIJo/cVC0DVp5kB6Wjh45vmu56n36kD3
h3zOn9+jTI8thyJWlIO0lJv8V+mPwEz5Gc+cRlvAH8nT1QUL6sA/KQVRPN1S
0FXtKX0gPxuUnMG2XWXNBUenuaYa6leCjp+3J202RfmOnn2gOI0L2vnLSvSs
aQFpO01cn47wQLEg7b8xN2vB11nXgpgbuGDs5LRFTFo96K0Y0z08xAA9xKNl
RFflgbf+Bvof7SkE++xDbW7OYYHCCfGj+rUFoOiG3UsvK9eDyZstpf7OrwGf
2U795nK+CVx3MO2I3JV60PpYSaLG/joweGjelI8/WsDeE0eFBSXaQKmWdo0U
gwxQ2DlpnbBxNii5qWVExsENHD6iXvamIgSkut/1fqzmW+lQQpBV/ayxfJZn
FkhVx2rK7GK5Hc8IskY3pkU+8vAE6ee8m+YzL4HKxyy3L1d2AtsPPdQbOJgC
KupdNjwUVAoafO5/7R9TAjq3qWSLzMgFmV+dnCd9rwOtLk4a/TgtExzwv+Is
+LEGlJLrfcH5955Ftq+I/lH9RjFINU8384dmR9cXE2RZxiNr4iztQLE60R7Z
42xw79b6bdNWNoJaW+srdniVgusWtp2LO8sG33/tNA0brATTs94tL/33vkPW
LHtItaeACeYctRqpDysA2bss19sZozTPQAdn02gw78BcYyWFIjDqphMnMCYX
5C0qCDq+vgSkmv/MSfV+h3ZXE2R5Re9eyKtVgrbHfKem3yoEn7z7dmyJaA3Y
tejV1dhBf3CPzqXiUqVKkM5LPVD84z5Yku1u4bWkCvRYdT6o0i4fLDk2rOBY
wwFz/ky++nFXFXgjw8Iz+lE9qBLz9V0srQI8XXFSLZevAXS9k9Igd6MQHOhs
3m5rwwGpzovyfDPNaAU7gqxr+MEIoYZicObunT6CYvUg7frv4tsvS0Ht1fKF
cz1fg1/qMz7N0GwBvS9+1+2vbgNDNXOO/jzVDr4tyXXJuFkHMvdp2m+SDwZ5
p2ceNbiUAioYB+qO8iWDznqblrvqZ4LDsiKmXiPhoNSUNzlnswrRwMlyb94l
gzTVGTpRp6xQqufL8PZaQ+FkgixTf+nhlBlFYKrDmLD4mwywcve24v7FKaDW
yNnGA+JscFyx5XbKm3jQSm7jC2vrHJD18eyjpieZ4JYUv6MSu6pB3uyFOqzo
DFDFcIbOO4UyUHHSm/BtL4rB1KHwVl5OOtjpK8nOpxeDlYXZRJZGGUg1/3Wn
2iRSZucTZANy5i1MNc4FhcXfSl1y9wRdVWYaVZ/NBZ8cSbs82loIvv/O/8H4
ThbY8qWrM+48FyzXrn/p5FgPLlS71pJk3ggyLq5dyn2XDfLf/5pXu6cMFNZ9
vjW2vQiUCcuX0C1PByV2zU6e/4kL0mwjzijxnwSNpp6fKpgaCv4q+T7zgXk5
uGiX2+pz9Fpwx4gcz25zI8jrNj7Q0JEDenepRtG+lYLtNrM2S6mVgbbZL4tD
FXLB1EdLDqzvrgOdFbQEylsqQZN9L1avWFoGhj2Xa6+8WwlesAy+blpTBzIP
Gd6S4VSC7//sm/dAqQKUXRZ1Y92iEjDvXBFzl2Ut2CG5V+cjrx7kOsfbGVb6
gHqfiqLeGOSBfEHs1C3qjeD4NkmlS8Zt4HGD988S5qJ7ph0k7N4WgG7pU/Zf
/lsDuo6eCO+wTAWp7nfXnk33kp/HEGSp8qlC4G2hV/kpNkFW62W5oGJFMTg8
02+bnVci2LBHtuL5NBboUV9U3xcSB9KDzFoSOx6B6qZeX2aUZYKy12vM05+g
zBlFofJ7SkCq41WwV34cnlZJkNXTONm66U4peOnKiZR+RiOofPLIQctpd8Av
scHdpySKQap++lYETlpEyybIDr+sWZtQmwPSRxoOLtA7BzrW/Mpd418G0pI+
s+X7dFGKGHeReM5/M5wgS5XfrzLN5Pn5WoIs8/7Q1FP+bNB5S3sY7TEq4pD6
R8C4AuyzvOJXq5MCXlfYKXP9awEo3+FZv2xqKSiZ+HNDymoGSDeP1usRKgef
hT/dWSnWAWrXHiu/kVMAMtXlY139mGCM1YH8lSZcUPKo1r6HJSWgwpKHXfts
8kHlN3xF+pdqQFq/R9w7x3xQwlRvynrdBjBHSbEq2CMHNBs7ZXOpngMWvmSl
C4YUglTXAzNXI8NH7N99SZK+5GaagUoAyJKXZXhcrga1Xlmt/pXTAPLl/zz2
xawK3Hjl/bWOtc1givgTa43fDaBHgKHtrwds8LnordwRnyawTS2IXpraBdot
qvV2PzUE6pmYNnSWVYKyQfMdQotSQG27qSd/anPA4N3hiks/McChNRG+22bm
gqpHBzZOpxWCVOeLMhpUu8yuXiDI0qMtJOO/PAD1qtTzmFWx4Kjc+RH9rZkg
w6TQ/Gn+C5CqHe8bRZ5hXWkEWXbj+FUpv2SQa6V4N88hGhR7pPRh+5N0UGXj
ZUXhihpQ2S6m+LMzC+R9e/ogll2M5jov1AkNBq2y0qJ1MiNB4XsuqnOOc8DR
6V75n1qTQO1OpeulUcUg3dJJ/LZoAijbqiXUX1ADKp9YvmQfJxW8O/WvbuXO
cnCBOPOi7dtCcPDtitT7R7lg1TvjU+ULakHfW7yO8J4kUHjpxow5v2PAi8cN
h8tVi0AmreF374VCNF9Npiw5Anx6JVYh8U4FqO4cMjXJLguMzdLOKj3ABeOM
+9KmE5Ugm76wa7VBGSjzo/bR9ys1INV1PuSenb5xbihBtmHsb/WyZgb43kn4
oPtILXjqETHcm1IMBr9sLf3QWAMqxM2qnGVbBn77ekP4dEAdmNr8NuZ6biao
NTwSIZZaDLpKn6kLP1QL8u30erV2sAOcLOWnqLO7E8z46DS1bdJr8GHcydhM
537wzjn2aUYzuuem06mhSd2g4tIvD6rCOkHr6yGiyxe2gbLJyQV7DneDfdvq
pA/P44DqyT1XVNRYIP1cePKPrdZgiOmYgf1YCUh1/WjVPJvGZCYQZGk9Jasm
73sOMg/mSaUxwkHlJL3WO699QKp1u2rSdFM/xxNkh8Xrsvgfp4Mh6su2Tfl3
H5PVs9vELNrEAikfU2qfnM8d4BBkj1rK6vv3FoBUdfpOBHNa2YUEWZkpUR2+
gRWg2kOZPYrb2GCUpm0ETasAZEqmeGa8ZIJG2uUu/q4s0C19bvHJO6kgs0/O
IEAwFtQ6JfDNyiMXVD7kEnX1ciao5FZX/lydBSpazH/h9aAMVPERlZ0iVQ12
zXoxV0M8GJytTASGaBaCCu9DBobv5IJiezV/26WzQdc5CxQ6dCpAt9VC/ZKq
2SDV+bV9Wqe1YKiUILvA0u9VJa8KDCuqOipeWwQmbG9/7DSvDlQtFDl4714c
OGrS1KbDVwB2LR39YPmMAVL1z13wXFiiJpcg+1xq48kw/WYwLlTubHBcEai9
+7bN1/mlYJjYZOdf5bVg1JbjceLShaDYt0YBZR0WKMM/6dLGK+mgp/LlTP3R
RnC18/alPUL1oNGCOXt3hdaCy8+MPSq17QXl+f7I8t3uA0UllqY/3NkAvmuQ
OPjkFw/cus1gVToHVcyUjNf81QpmJNXcdfPuAUtPvbyp+6odFEh+vyndgwUm
jEY9OPgEZX0vNNvZfx9UftOr9HxhMOixd6Vq2q18kOq6qmyJK7j2OpsgS5VP
FQozBx1WeRQQZCdaR0DBc6lnZApBdqJ1qGL8kf0CiYNFBNnDby6YtzRwQQUl
lhCfSSGorirq91EgHaQJsHVC4hPRCQZjRNHPMb2CICtx6usCXXsWSGMYe66l
Z4C/5h4KjZ2dDFql6ntes8kHZXuTnJtOxoBWlzvKT+T6gSJvFogXbCoEhZev
uHDucQSotSw0/ZxBJqj9e9J7l+oaUHnG6Y/OwQ4gveiaywx9Fvhee/pJfZF8
0DW/+UTcy0KQUa1rtHThS5A7rH/4zpY88MlczRfxVtXgaEv8h7nHuaDRPr+D
kqUlIO+26YKd//l/yEl2nS06QS99BeZstF74e3sSyFYWaLmoUQxaTlo5WXQ7
B5xW/o0VKNQJcleUyztOKgEV/uj09E9LArPyoswj9NjgPjmpbRuW1oKvZy83
EKTVgUOZVzcm7KgCC8faWUpBbeCieUv5bt3oBu8s9VIxKKwDrYZEnItyYkEn
R86IaUoDGLIvJL+7oREUCnrrd/JPK2ha/+jILXHUM/qNbPbWZpBfLGCKy4s8
UOHZKT+JNUUg1f7A04rWf8efQpClymexf8/svZJMkKXK7xLr2b5ExIkgq+C1
qeVifQE4rKM7IOgbCaoHPL53Zh4L5KQOPfHaHwtOdJ+kB2aquH71IMgunWJS
pniWCwbbMMuW3y8Djd4fbajjiwP1V4UsHyVYoOzjU0faf1aBUeryGjtHc0Ax
60n2ulmR4IVbCcIiYXXg0+o9emb6xeCecfbT/vhGkJ0lsLJxWwWocq6ltHxl
OZi3yLO+u7IIVNixpVXu3/s1WceMn3cNTlaDymUxljfts0EpoZYPa1bUgMzH
I1uFk5lgag7LeLJvFuh7IeWlb1MeKKseF9abwgQZgR9XelZHg8rRx1j3rxeB
NLe8Bu+5d0Ge6D0FYqgGLHebE6TbVA0aqQ0IySY8ALuOnRfkV4sBw5bHrlB8
UAKKJXy8W5mfAKaHNKZrqtWBn/OXaRnFN4Dfa3ftDnWpBe1Ctt9cJl8HjiSc
mCOqxwXVz9BvqjgwwOC8VvHoe7Xg9ZXjtISrzeC85V+WWM+rAiNnCX7hKHSD
g52H9m4z6gVnTHmg3t1YB+a6LV9r+aIV1C5gzSgs5YApanujekO7wMU3LFVe
fa0Ffe2unvSqSgPLPp4/p/nvu4Sss5kO/5GwTFBq4NjoTgMWSF9YM11kahY4
vGKztpxcKujYJHT4YFsmqDeiu+jdwzzwx13dfH9rFtj1UOYXy/cuqDyfuJe/
1AWk2oclKhXG6jNSCbI0XUP39n2BoGOyjZXPUAE4dPP0TkZ/FDjR54JkwJEv
L+IDCbKqxcZmjtMrwNmL36bqMqvApz1H93oe4oBGz1xyvFoCQYmELMepchzQ
99eVzkrDbLDVdPriZ6bV4KR6yUfbarjgWM4bPqt3DeCp/ALR1utscKJzi9td
HSn7sZIgS9ulGnBw52nwj8PlhsoqNqj+wUVzfVkN6GP9oOG1MBsMOFxY0NBX
gqZ6z9bOrAFpvJDYtYIyoHlvJstxagXoJrNkIDOVA1LNQbbey7ZUlUOQvSIy
orFVphZ0la4tn36yGKyUyP8zSaUQ1GvmqcStSAXjeMvsWqblgm1jhgNdJ5rB
rMzmXX0x6GjewtNjicXg9/hHbqef8EDllarczylo2MIvHmkHSsA1S6Q6Ev4U
gBm7r2V/nNwJ6qd0O1dUtYAHp8bbphVzQbvnHwSbfrWAv9o4isvVu0FVl+9v
hFQbwc44gz3PxV6DjTpRGszOOlBhWr3VihlckF+qlRY/XgY6x2qceLeSA9ZN
VjVtcWWDM1WYzGTLYnDY7Z5J2qxo0H6IU/DarRSUTfI7+VcnGTQqWiIeKFcE
Ul3nMk+3WFSoVBJkKffV6quC6TOcCLIT3WeUbykX6fjGEGR5PL8FjGP5IFWd
0Ws8pfKKDILslj/6qUFKKGtgQYxleiRo2yZz+r0RE6S1Xg0WWBYHchep/siv
iwXZa+8dYo6xwT0bE6Z8Ka4CG/Z3rnwgxgEFghOPW4iVgYfi5p93U2gCr4vG
nXg+wAbP6gb5Mc/WglFhBu7z/+3TZN+HBBycE1IOnppqVmo6qwhsyJUrSXIr
AMfLVK5uX1INmh3atf7VwmJQPWlP1Yw5+aDkQkO7F5xUkDu7POdDVC4YrLl8
XGVDBJijTZOx2ccB1ywReN34gwUasS2Hl7wqAl9nhUR+UWkCFfIfnH4sEwqa
McueHFtUCgp1rZKOUmgAp7TLaOo+agQFbv+tu7iJAza9btjrWVgHJm5n/Giw
aAML43XcEjIawHmPtYp/TuoC+Wf2hVo8LAP73qx7wmMVg6PGO8ukPWtATV/9
CseFPFBGcK3hsYNdYKf3DgsJs15wMOOdYvmvbtBc9d7RaxFtYJj+LKOFU/vA
rxb95uFJ3WCl/FvOSu06cO/pj07z+9GoH6qcbT5V4PvEI3O9IxvB4cWG9PrL
waCWz9yUltQkcKL7avDVwg1VItkEWap8xkZtsU8vGATZhu3at1Mep4MT7cf8
1n3xbZeKCLK0zEaG1gUjkG6Vf0bEzwZktqkMW5xKAYecZI443ooEgzs3GEq/
SADXqW+svy5aCbIfmam/O1IKMoWthZmBaaCssvw1KZcw0OxAZFh6RQVIk/f2
ehf1EBRLXD1bLisCHPxwYKVhRQPInCspUPbvPYtswZ3yrXEB9eDd+I/xDd8b
wBTTefq/NBtBYfuNlZsDykHvGxkyr24ng3r7v78zCCkCbR8tj7EyqgQjLF5P
nj1YC14JtlvykF0K0k4ILXVKYoNuUoNb3+yuAtu/e/skVRaCaoG+HiPeVSD3
2d3oJXMTwZ0rebNsLerBUdEbzeHZFSBvyjTfQGYc2GC1jcG/tx48aVInfKUI
9bB++GzHxQpQb/5br5HPDSDb54OK4Yo6MHlmECNkcyuoRe+14qvmgqzft2Zu
TmwEzw/l0x3qm0DOvUvniBEu2BLMbJ6ZxgNzPpSu6/nZAX5r+/bolQCqurkq
vjG+DdRLmdcffb4P5MRqvPdaWgfelhL2nlr2GtTxvLDGT6QH/Boipr+0vxn0
X91ntTAYzVy27uQDviZQMtFb3GxDGTjuvbWobFYWSLV/Sh344+m0JpsgS5Uv
Mb05h9+5iCBLlS/7ZGjpvY0RBFmq/Jm33/xsWZdPkKXKN1BeLdVwvZIga2Zy
c2nEs0KQqg5VeKy0Xjql1ZcgS5859+Lz806g5Cd+y0rXLDBgPeuE7Lwc0P7m
6V0l1ZmgW2TYQVudKtA38SMf4cIGmRfPlsuUFIFxND2Bg484oMdIirl7eBU4
vMrluwhfEjj6McQy2KEQVIyxvOJvkAXOC6rUTBEuBL2rTnpGhRSAAhcXZHdf
zgSrbpTVNfzbP8iKnH/c2fGwFjS5vHZl+7/3RLJaiz12B8/kgt7sK/ItdRzQ
ajonb+bVDDBKo+mL7fpq8F2HeWZUaRcoN66gdHKsHRRvE72wdOQ1WGWheP6c
aw+oEjCcv/lnJ/j8GrtQZE43uOPDig8jU/rA2aJdYxGVTaB49c8HR750gFKr
J4l+voMuC7hNZwm3gcNz+nUD71WDdLE/wosS8kGZe27PWbJV4BaLM0/qlQpB
r8/nvuXa88DBDzcFVyU3gkYl8RUegywwuW5eV9+rRjD/yh77nLtckG6SYOfu
kgY+nWO/z/VIIxgmlXfpr0wHKFqg6Co9pwHkak5ma/rwwAdOC0Xpq9pBx7AA
w4ymcnTL51WTK4pAztzCzX052SDlxqe7saJW3Ikgq0Xz1lfzTwa9BbQ1ojks
0Gxx9vFq/3zQTdqU48lmg7TP1/YID4SBAt/PJmytyANZsR/y3t0IAakOS6Gr
z35ycwpBdqLPBbrJlIjYJGeCLFV+3dnultm3ygiyDYlSVdO9M0HeW4PCD11F
4JfikEy5bSzw47W47kkfa8CrOdHbLhNc0Dnm7Mzdy/LA8fvuSxbdLgWdQ3un
Ry9mgQppFukPb2aD49dcd6zdzgSDU82tPR+FgeMRwWcXJ6eCWnaOjMdrQ0Gj
/MaQFz7PQGOFr0JvJEtR8Y1XdDPLwc0V1Yblu2vBo2Z368KXN4Mnv127kH6e
ByZ7uRXuXtsIpvudEVxr0AWqjV18+0FyAJTu9w3PGBgEd2vvuzRTpxuMTxPP
euM6CF6zN/FUeoHa2qd7HHvbDq5vVH2oN6kDzFnAP6PxfiUY9fd6/y/lWtBV
8mmkok06aMy81vX8exGo+mbJI42IAtCqfop66E4f0OPwpHahWc1gktzu0UNe
PHD579d2z+d2gPKbDqv8VH4NyoXqfBYf6AKl3Ko9a5+2gwv48j1EGnvB4wuV
p8lLDYBDw0lzaquaQWbqvTmDSxrAxX020uVZzeDh2we++TfVgjlu66WsuCyQ
/4jWxuqoXNCsRJDTPoUN2j45EJF1IQmk2t9k43ecLu55SZCVsRL5sOpDJuh8
3Wem+akUkKo+zytn+dvvSQRZqnxv7sYtxUfSCLKsUxE3esVzQWMGf1ni7kKQ
lqS37tydTFDS5HiFwDoGqOVv2jT7RTH4qzyEsTm2FBx2DQjxnxkAbtXwcHjv
xgWnHraJ9u2vBONE7l3cWFwF3irdFrneqxAMc9/S58ErAanmuaGF77CGDYcg
2ycstHjsaTrIVrxb3qNYAgYf8OS7s9APNBG19pY8UgmybIxLQuoCQe573WOL
V0SCBom3VrVossEwszSlD/l1YETL1USRu03ge4nDFjEZ9eDAD4e27Noa0GuK
y/sDjjywT/ppc4x/Emi71vhEvU8bWKro6CrdWgdqP83f29jXCApeon0QE+aB
b+cczmRe7AAHW33l/v7ri2wlU7RSvbYTfGvqFu1g2QGqH/25j4hrA1nWTSHG
QvkgI697dUrmS/Dw26Fr5wLKwODEh7vGZzeCzNx5slb0PDD4fkmgsW4FOHfJ
Ehu3/G6Qc0Z1w4qTbeBUuyH+t2cHwHXbL+fXPesGRaTPfNrg1w8+PGm4JvJ3
D7ik6uXv39tawQTWpaM3WTXgr6WK1teOdYIzeawlsf/2e7Jb1E+lr99TDkYd
OMl49yoZVE7a0mh4LxTUO1z9fKM6A1QTV8vV1ioBuZt/X9uy8iVItZ9MNMSk
3QruDqQSZKny27euzM6aWUiQnei6Q+YL1/4ZySDIjhsmXpawjwdHc2K0J+lk
gXeP7jm3I70KVCzT6NnkUgzSNYtUF4eiORGcCudHBaAC44VoaegrUMX/VtDx
21lg8O5yvsCQIpBX+uDMUWY1qLB/sdaJBSlg1MKd1yoyS0F6gM/5Tyk56Eeh
3o0rM8F1B02d7KPKwU65EA2PeDZ42ETqTBdRBPL/1tsnmc8GA+b1fX10oBRM
FnxxQ0CdB244LVjuqtAOSqlsWufrzwGDXfkHnp9ngYyYFp8N6jWgXM+ba6zc
dnC3fNoB+oxOUG2F0t/rPmUg4+Jk5ohLDVjreU6+Uq0DHL+rsLNZsht8sk86
Yl5qExjX1Xfy+oNmUK9q8/7//Htrsl+y778IlSgDZT/cMImh14O9X9bJ7ihs
B90+u+hq3u8Bfw97Vxhe7wSlOUM3so3awTsFZ16+EeCCF1e6ZZ8M7AQrkxQX
W2xuBM0m20arvKsF2XI77l3YxwEztp0Uea/XCUoP7jsbtogL/v4tcS1XtQ40
MbidYZZfA6YWn5UucCgApzZ1t8cXoxPd91gHZ8/u7vQjyFLlCy/c5mm7IIMg
G+Bv2LZOlQ3SJFc1za7bAM58clZHa3USONH+tS5+jy6zKiHIUuWrxj7y7eVP
IMj2uT34daybBbrGZ7m9mJoNzjM+uEBfohSUtDu1QPSeK6g6feru195pIFWf
ys2aPbyDkQRZNt3EXLooD2QWzMrd/yEDXPK0ZU5HcyGopfv9WtK6HJCWNfkg
ZwBtv80nomnOBt/nv5a/viEDHBeW4eU+TAIpjzfQc6PH5hqCrMfmuyMrB4NB
qjohKtMrTdYUE2S3H1k1ePZaE3hAMLhXsLUFNO84e7r/aS7YN7l+wydGJbhE
QWCWmwsLtLky+9BCt0bw3uyN12n/vjPImixab/mnlwPq0VeccCvNBNV4Hz1q
jQrBpDTZAYHjdWDq5fcvDz5tBpvOzfGzHSkGI0JEPt9fyAIrDD6JO13jgr9m
r2ihhbHAkSrJxKj8BvCs5P4NqoodoN3QDu663AZQPPLNztRtaN5Js12ey9Gx
yaJfPud1gPYvrE49/tYGmk3rSr2QWgzauizoDPxeBG5MvXFT4H4dSI/6vldg
dQIoU3ytUPRSLtil9OKMTkYtKCm4TZTRXAza73/78dO0YFBLaZfUvt2JIONv
sofOogLQ1fzZGW3jbJDq/nI02tAV9YpBkLVflbFviUkoSJueWhHjdxSlCFfV
3940jWSCrNGj61foAtWg2MlLsdFmLHB6wPFzAkQtGOD88e1AOQf84r7kYuHk
ApDT775/16VksCsgqipXIwscD3ITCRNNA/8Ie1tecGeDChttMnfuyAFVXA7W
77QrABktVRdCd5WARjMaMkSvZIOKi/X45rGLQZd3r7wni1WBx5W8LRu4BeBh
mx+fRc63gCaG+fPuDzeCdSErHOdeqgB5i75U83ZXgh7u7hp/5MpBdrdS2ScH
VNjlnPSG9EqQleHwWGeAA7rZtpcvFGoDv943XnQpDpVeKjrrimgLqD76fU+r
XTVIu7Ka5T1UAnYt83g053kh+PdTaJLTXR7YvvvZo0M2peCYAtfrQ0gj2N0i
8TttYxfoYK+xcfuUTrDiWcNj1m8eeOOH8BkV605Q5PJ+a5PKWnBpsrfmZuc2
8Nst+QF9/iZQ5ZOFzotPLeDC+krm3OBWUMbjpgG7pgwcNdDZd4dTB0Yt/JD3
U5gHTpNplapy7wK/eR3yfGpRD+6q2PsqyrMVvHj7yy335Nfg7VOiR4JP9oGD
lYtOnmt5DYZtP5cvu6ULlHJY9/Td1gZwNPWU+B3rdvDFzENPGIdaweGRA8r+
B2tA9RFekOnpEvDogsZX45rVoOKU608PO5aCWhv9NKb/+y4hW5e+T+Tn0kZQ
0stpZVhaNEhf9cvrGZ8FKHM06XfEjwiQ6nlhXrlRe4ZVBkE21drOYz03Cxxa
1NywhVcOivFNXyysWAAKzzvtllWTAGZ9UdbKYrFA1qfLgsvu3gJVe6wvPr2U
A0rSUqKTfSrA4L7V3yYLF4MqwX8FZKang8LhMrMdDuWBqQ3XvhoJVoGSfQ+P
vblfDtrGOn4vEqoGHXOsrht35oHC1S8fT2loBd88aDl10o0Ljl9J+TE9oRJ0
bekwPPKjGXReubDxqlo1KLmtVOo7uxZUVBJSqFcoBTfuEuUJqDSBJ67uvPZK
sQdMVdrLTVd/DaZME/c7erMe9FbLfvctrxSsG7PzTmvhglOVGbpnmB2gRPLL
Teq+HDDm/FyNvoBusNBB6LHijh5QJUTWNL5qAPzzS3fY81sPuDpyMPCRZB14
Z/CApvC1etBVYOqkiKRO8IuzXvz49R7Qz+TvtxW5veBA3dKR6pImUGo+M+zV
+Gsw/pYio6u2Bzyfs+TYQHI7GCfwncOZ0Qpmzrj4xcSkCyy9uu12UGs/+HNj
w+C1ha1ggW3C8c4X3eDgojD3spBe8Gymhrm/eBMor3twyeSFPPCU7Z0UT91W
UDKJb7aNWRu4KNN9r1wl+vFtP7FlaTuof+jLnZ+plaDK1biMoBfV4BIxtQ08
mRJwuPV80oqdLJB+W3Bp/75IkNbt/Mh7wSNQdv2da59fZoPKIrI3HOiPQarn
gtUpeYPQkDCCrP3PyBOHTmeC9DNr1wfLhYJU9WXlFubE8fkTZKny9Wiu2UZW
TIKsGyOxzES6FLRaeGiviL83SFV/DetQpX9eGUFWy/mtY3FONeguxfekVasO
NFCe+cJloBCkWjenQf1lVWkqQVbpTHLe9XksMCz5yqWmljIwZe4q02/FXDBq
7XKdQ+wI0Ky1fzDRNglUHslW/+PlBbJmb690v1sF7lV56+Y5uRk0NzhjwarN
A72bzgfMmlIJqgSpr8++UQzmrF88u6enBIyt6OK6HeOBVvRX43u3loIuc5Uq
cy4WgkuaMu5rSpSByxIfSJ773gpWHEnZNau7ERyVPlGmMrMJlKTdW/Rkcz6o
KmDjvliDBZ74zkpOO1oPvi76Pfaiiwc+jeGPHzzcDDZt56MHKrWAzYa3Dotr
obYr/U5dN+4CtfMjxqq3dIKCjtYeDlHN4LqNB+IrH1SDrAOd7+xuZoBL7t/Z
9mRXKXh92CZr6lANGOwhu/5YtR8obNVx4VJWHPi++nZ3r2UqaHvAL/N3RiYo
Nmfqw5htRaBR7YabuSLpoIkqI3bG2yKQ5rVh69lfZuCoBneW4880UDlkn5HV
/Jug/U2LnGStBNBb5tdl4l4aSLl/BvK11SSyCLJRNvvvfXpcDHaJW/US+ikg
7Q6rOaVKC1RYrfRFSyEfpOqHE345fIldOkGWXyM4b8QuFaRP/vZ3z9oYtIOr
O7fZBqxbH6Awu5sNuqrfNtibkQ06F5t+aOtmgbRt4bN0E6+Av+S9fG+lFoJD
z/Z+kPVIBlXWqi6b/zMTZHKaD7XrZoNLDPiO6a6uBbc4qHQkT0oGaefYQ1My
SkH+7vsPCQsGaMQt/ztthR8onMd8Ez1aCnocO1TR5tACbjJ8WiBgygPbF7R7
O8iXgIVzbqq/bK8FHdsywtePs0HlDQodN0VawUBzp++XX7eDSb47dlvu54Fl
7vPs6B2t4LauTXL1t+vBA5esym7t7wK/dLb0evC1gyJNRQZLhVrBymypr+5i
jWCV75ihQnEvKH2gU92U3gf637eb6nG8GxSztGsq6uaBhXuvL3aq7wOLLZKb
LxV1gYpjJhuvpNaD/V8y6O5djWD+lc9L3GWaQfNKAfuQF22guO6Y3LcfTaCF
qeDf+IgWsGnDk0i7YDa4y7RhV4hdEzj7tP/lkDcNIGeLUqWXfRmoFeyZ1eVa
hc608S2/XQE6f9g/P389GzR6IxR9zKoMpNr3Ai7+3nSqt4ggaz7a84GjVwLy
u8TN9qtlgVT16YN5RWrqDwiyZlHpqz4IvQKH3/+4a3GDAVLVZ38JkF+cV0iQ
Lffe+2WwiQ1uuRZ07aJWOshibGcHTw8Eh6RnNJ+gMUHvVRYl867mgxJNC260
GxSC9MW5iZ6/OOC3E9Wp6lV1YNcVmbsaKRGgUYi835u9DPBwoYlIqmA9GHA0
gs+9vRQUi/JIWGxSBlLNmX/6y7t8t1MIstoB030u6xaDVHVk3wp/KPiQQZCd
J89YOb6wBIzbu39GWSUb3N/b9TNntAfUT/n1bePuVtCu6p7Eh3kFIK9v+qBy
Vjt40DvGwzWpEdSXPCvw6TcPDK3f5JxgzAWNTQ5cLrqG5lim1b090A7u3pk8
/fOpFlDAR0r5xscOUIJvXfKmi4Pg46dFlhLJaPGnyM4uhTaw3aWgUGdqFWjv
xJ1TmJYBPlZIdH/oygXLL98wPLS5Hgy8/3b0dScHtC0sq2LIckGn45maHzXb
wc/zE1aOTm8G45yHHTzGukAhxtWVcQ49YHnZxpbDw73g5e6zTlPW9IEabwte
/CltBN8PnrbSv1kPRhpI6/tvaQNvavM/SmfXgstD58wNs2kA1zm1xU/KSgap
7i/KfVh3r/ZN9RSCLGX+180nXP7cIsi6xs48HR9eDEoaLgqUzo0DD987c2iZ
aQmoy2+qdqqFC7J2Rai8qPYB6fNE1ewuMECFt8amz/eHgY4bzqRwNxSBNFGP
hPXf81CK6Os2dTT9zSTIUg76hL3pmk1RBFnZuNtjVQIhIFc4qDt9TxaolnN4
is2KSnBoleGuqMYsUO/rzZBoqUrQef/s0KwtBaCAAGu24bQQUOb1JXlrs0RQ
4Ypk+/DpaJBqDGFlH21qjqYSZKnyjX783Ty1pJogy9lfrKmRkwk+M5mic9S5
FaRns7cSN+rBorRivu157WD89J3LDMc7QEv3gItmtm2g0ZwNF3LkBkC7/g1y
p6YOgvcDotpLE9pBP4WQjfun/K/q7jWqpvb9F3gRhRCSEFJJOgk9JDFDUYRS
lIglIUkqSUgqqZAklUqyOpfO53OtVqe1Op90LqsUSRKKImz//Xu153fMsZ/2
+L3Z15vPm8v3vuY957rXmsYwvAPjnz8Q7prdC65haA49PdcCVqjWRTbYd4I5
goSv3t/zj2wIT1j/Q5t6kG8y2EmgvQq8e/ViyJlddeCJB/4h6Y8rwfufDFME
fKvA9m/njTaHl4CyroaVK6srQKcAg3nSBq2g+FhCws2w12D0BDvvZU0TuH2a
ykqhvNcgoameuYzvDThe9PV5fxUHrFXT3p59uh7c/56z4VJLKyj+RDiBntgG
3vO7rrImtgWkPE8oynI3K8FWkEGQ/bJqf9WGJ6XgVPOpSradWOOkn0WQLZlo
bfxjkAtGP42oEJmTBmq7LLChj0WAog/4y231U0CqeQZqvs5YxgglyIa3hrcf
VcwEqXKUAuSXrt8eR5Dt3F0jMU0/GeRJzjjpb5oKUuXbGZZqdLeFEWQVdLTT
naXLQMft9NSgtWagUmhTQL5iNCgstWHl9C8MUHu2kc/mikIw7u4X/51/z1Gy
nGPraVfvsUGq6+ozt1CdPFNGkB3h6L1z9S4FvbSTfKx/V4Gqgxapa3engX0/
p3P21WSAQWFSYspfG0DZ4puRV/zrQcbz1rC7rE5QU2frzT7LerDgTybjxPcG
MGSr7eXr23pAn1PL2YIub8Gs3EtpOxJ6wCsLqltntveCNlviNaz7UfZQyP53
y9HaVwce6YdxwE8Oc9bfWN4OBgoGvP6fv18n677vqIGxbQvYfmNvzooSDkgM
Po2wU+oBX96VdPF52wm6jXbXDHr2g2aK8vYJf5rA+Kervz1PQYXOvz3GftEK
FsmNWa5KbwQPDKZFuTbXg6HS4l/MFjWC9qcOWT281AYG71/PCnLvAIeu7A3j
F+aAI7NtTp336QIXuKfxc89vAWlu4qvU9jiCKgsHtRUlisB/f2L/p3i4ryec
5EohyFL1Swhd8vsemUyQperXFvKfdaX977lOcqpzUpVX1HDOb/1MgixVP73a
hG9M4jFB1tLaq5H9Iw7UVnN2nPE2GTzhkf/g8qEikGrdzv2Hcpu9agmyrSn8
QseLk0GO14+CQvtMUPhysv0z1XCwJLrr6747FWDf9rAb+6syQZoRI8eiPxlU
OPnEMutPMciR0e7tS6kAT+Z9UzlzkwmaE5/to6zLwHahnYkHr5aD0bwaK7Om
lYG07zt6H9XGgxzGPM6ygjSwNe6Qy4wRNhizcth9+vMGUFq1wHvApQ1UzOWR
a3xVAG500c2wK2WBru9Uz19aVQLqt1xeasfbBMZVX1Ca5MoFRVxHnqULVYLv
6mj3xWtaQPXDn6Xm/FMHGudESio+7wAvWU3IiCg3gUKpuv2TL9jgwTc68irn
u8DR4OV57wNfg6HBVTrsiV6wZoZsom1AD7g9MLBxsdYg+OxSXni9E/q6+Y+B
wMt3IOOzTc+HJYPg1802+0Jk0cf7NBc91u8BZ3ewtzxSfQ8GiOleiK0eBpmL
XGSMlneBGXE+z1crvwK7Ox63nSnqAXXWN/d7KraBGgmKm8qeh4FU54y2/eKh
s9fiCbJ85W22C3xDQKocxq5Cnn7JXILsuK3e6TvV0eC/P7H/36rz4GBzVVQW
AT7ps9D9kQNS5VialNW+2pFOkJ2XKK606z0DpMoxbcrYO9cqnCDLdS1M16Kt
DHQ82XR8aGUaKCIqUKfJqAaTfLbpX1joD/q0LJ/+SawUNK+MHDM2zQP3FN60
aRIsAqmuS/SDiXf5RAZBVuO+z7qdF5JBLlPTbi2VYLDudmliYuFjkF/yp+30
j0xQ4FGa0ylaMagtsvSKmgkLbBUxuDWYUQo+4ft0YO9wA6h3zKVQfGMRWOS/
ZWl98CtQ7eQ9mh1XBZj3RzCYa0kuuNmm9Nqq9kpw5saeIElplObLbbfoSA4o
X6b07n5yJRjYrbtjaWoTSJypPWYwWgcuEuly2mDQCPotIebf5WoCzxg2vjhz
uwOc6H4sIv6oC/SR85MryeWA8/l4S4RGu0GJxy4H1ldzwE3qbOchuXfgxbwX
/yTIDoCJ5mNnZ6d/BEtktSdk1IdAxbVhi2d5odKbfAtDvT+Aj2nTl2tWDYIb
fbt3slUHwAOOv66cXdwJru8Tkx2c0Q4W8Gn5ycpwQKusRzKnSttARcWXxXKO
ReBUz09OmsVF+8a/7/EkJ9VLaZdm5oNTzdcIOO77YmkUQXaewYp5pk8ZIGVQ
3Pov2YN/3z9I0n2tY3h140DT3IK3j+gFoCrLZMb9+CzQJDJKtfdGKsgJlr5j
aZ4GNj3mFvk+B1X8LfNs5v4UsDPNeMVQczJo+fwQv37gY1D0s1Tuue9PwLoN
nZXfz+eDgkcfZVcebAJPBB21ttrFBKMb5vuanWaBel1vYtR4asFx2aX5mmJs
kOOcRY/5lg9S3Ubl26zkn1dYBFm7DT4mH50rwRtxO/fN8q8BVd72+lf4Z4He
OyyXVDVVgkLhnjaCcfWgwg2XI2pPi0G+Q7dm3KxMAIfyBBQ2fEwB2+WtPaWV
GCDfcRNH2ToW6K+mllMt0AFS7ZvLg8dX412KCbLavAtcg8X9QVYU90jklgIw
Otgsv5s3CfQxOFNRYVcDZhrsDfsj3goKNHXnf93cAU5s773oE9YOSvOdVwxo
7QY95z201Xr1FnT4LnPHTLoHvJLtKF1m0AfqzE05xJ3XD+5tKxD48/YduHzl
+l23Sj+Ccl/0PSzOvAW7goW6tg29A3+E1oolqfeB04dWpxkeqgONX9vN++DY
AlpMf1jXZlMBWgvxxC/Urwcdi2yGHxWFglTPTxB72kUjrmKCbNLDSmWu1zEg
f+5TxYjHSaDAH17vjJXPQT3fU0ILa4pABnN+5IIPqMHQ9Dhu+SiQan7tgv70
gXtpBFnK7wuKav2pJnB5STRBtoxf+pT69zJQSfXpvrSVWaDCGZeEFM8kkGpd
TsfR1T1hKQTZvM++yQ6Hi0AvP+XtRu8qwNGhUv5IRhVIta6j8vkUdZdwgqwD
rVF4OLQIFL6UVCLOhUrTBrbLJ5WCXHSF+56FCWDSL2v13ugMUDuBTT+0iQ4K
DunUS3WloXJa82Nqk0EJ0fPL2g4xQLVlV4Z10+pBhY+6v6qXl4P0fGWby1p0
cITL/Bp/TSloc/liy+3P5aDXQu0qLvnn4Ldt7SKNSg2ggrzL6iVjJaCqxJol
PjejwJe6yxWZl6pBrtB1M15xslCKEuZsviiRkEmQteFyCXKOLAfdmlLm5u1q
BRNu+ifXRzaBGwfl3wokNIMCBdt+VX+tBddKGLulCDaBDbqm09TNOeAlk6Nz
DcbfgTf4HRd+/4J+kjxgPXThLfif3RgBTc/Z+Rpf6QWtIrKPB4T2gLOjlEVW
u3eDiZOeqxxDm0Btt3/6r1qEgr4L32ekb2wG+b8oyy4SbQBHRq6mnsuNA7lq
BnfSe51BjQ874hY3ZoES0nwfB5Ylgwxxu1EPqyx0WNRP7HAMOL6162rOqwiQ
6jlMq/OeX7iSQZCl6teTzXL0PJJMkHVg2H2TnCgCqXIMKmrG1jlXE2Q7T/lw
67UyQfM3q86VvSoBGSrFJaL5WaD/QMSAfkw0aJ444/WjwHyQas6BLHXnVoEk
gmxn4m91BbdMkCqHqiwjct7O3cQkyJo/K99X21MBssz2H70ckwWG7x00nqgo
AS33aTdWNTwDqebxevQ752NSOkFWZQlP0Bf+GtC/Xe/+j72VYNoiK/sL+TVg
1vlV66N580DOAjHv5iNVYMOG3T27zpSAqt9ef81+lYHSA2eVydNBhZ/1Jzv+
/u4jqz07PefJkmpQfJHopnqlOrBsUkRvbmotyLfzztonzFBQ2+S1ZcaeeFBq
lsOLc4IM8LdgYfrmkCawafxlIG2sAuTvXD7b1bwW7AupbZ57qhMc+GI1eOtL
Kli4SiLXwqwR1PoZ0Sq6ugMU2HXFceHpNnDG9u1he2f2gG65q+LoWhzQulWz
W7XnPbi0326a1tN+UKqCv4+1KRtc8dbolsrZNvDafLnRlRsbwaZ7vhmVvQ3g
Hd+Dp2dlcUAJQ6cvGxvqQP+vy/PGpoeB2t+PJJ3+Hgeq6t19x86zB7WMe2zm
ixSCjsu9Fi0csAFFJX5GHejNBak+1+73T3t/fhxFkKXq97F/KrZBLYcgS3mO
3U3n3pubRJCl6nc9OFZ8tq2UIEvVb6ipV3PZu4ggS9Wf1L/5Ek9yLUG29WnS
+HUfBvjSgvcY8ZAJctT4dUqmPQBpGRn2tmq14Piwg7D4lzSQak7G9zqXHcNM
Aly4zHyIlQdS5UgllwSs+qeQICt8WE1D9zsdtNdtHSbsGsGBj72z3T0qwZXf
5iQZVleAQaeV5PmfMUDWjYXc9qwmkLPk50xvVgDYIsO7MX1WHRi92ki2wCoJ
9LslGS26rxoc39TqXiwaATrseWZ4OKQalOVXIkTtWeB1hXkeCqxmcGOvIWfN
RCkouv7me7ueZ6CjOM3GTCcc7Jz5j6CwUSkYXa51/fe9SnAgYV2BMXc+yGVl
+HVX7TlQVHDjtMqZOSBfRHdD04JUUOmL/x/zj7VggMiNNvtvr0C7Ow1rY5tb
0V8rIn+IcMBxo/lZWxxbwV+GYs7Z6d3gzOm2qx4HvgZFVm26tiS+FvR1Ohqp
KM8B9WIKa7+6V4PHrn6IHrDuAYMuea/ln+wDo44HqMUZvgJVlw74bB5hgHkO
Nmt036SCjvOjKxYsvAHSjr53z8nwAB3lhMVU8y6BVOcAVZnar/zef76QIMv4
Y8/X3nYFdAzUOfvP5URwqusy7HcnGOY8IshONYeq8iY7L97JLiPInhuh7Zw4
zAIr5l1136vcBPrknOy/EZsPTh60f9tQ1Qi229SFnbtRC1bRNT+fkC0Auba/
PRs3fB7k2x9QwmhMB7/+OWKvWlAPUu2DwheZicK8QoIsfSGhOmgaAsqeEA6L
VmKDJfHZXEHcTNBUX0Q74RlqM+tG3dHpbHBoLNvPyJMJ1gmYWl6vZIBU12WX
HxB7elcFQXYktdyqMSkVtM+Pi02oZoLJQU6ugifqQTGR4WUqvnVgzvpa58WD
RaD1k6U3TfiZIOPSrWrLwEBQWN7m9oH2eFDx186DJ/awwL7U67ON/skAeei3
Mt+3VINK+hVclU/CQH5WZf91PTaorca/5+0VJnqwvN86PxHUS2tz1VhRjl47
1th2tQI8EiJeltPRDObwqhJN7hxwbbaTgV1WD9g+6nPwqAzKfJmh9vYk+nv3
bq+9d96By8ZiT15bxQEdYyo2belAQx1n2+yZ3QN2Tnv0Tf9iN9jk6pFl2FUD
jgTbBTzMyQSpnvNW1dYTJRF5BFmBQztmpvJWgFQ5EiVj+xflFhFk//2J+p/i
3+fxOPBKMUGW0797Wrj7U1BNjbOS51Q2KPvt/fQfTUmgO1NBstk8Ezx3Tv9n
OncFSDWnmadw942wMoKs176JdWfXRYB1LzZ1rMjKAJV/vPGZ0VkPJu1KFVud
Fw1yucq96TlpBkraNwr1x9eBVTO3lq/zZYAuCyxOKoexwBHFysaJ5+WgwIbF
8gZOPuBoYVrX28ECkKOgY3I88z4oqvXrRbFpMHjw0o+79rlN4Jc1ZfNyV7JB
viojOzvpWjBv+sZzPZHNYJ952bljyZWgyZHxaYJybHC5SNl79YkGcP5OZ6fY
6mZQQurx4tKqIvDZrQU7H1vWgyal2WP9f987ybo/9F6YQqsERXldl59eXAWK
8MxV/WNSCHKVnN84Mc8YZN7uG/GvZYD08jd3kjYzwdbRYmfjO8lgAacvu1y+
GPRanVf0iz8B1DLoH8vMqAC/zOYPVwxHPUq4V1WXFIGyt7rLjxwvAUcV6haX
x9aDou82OlSMMsH5bYG5/E0NYFrdre7F8zpA08aVr3n088C0vqhk+d5X4Ebp
Jl/2yVZw1/2PY3dje8F9j1d9Gm19C6Z0Cj6Yp9kETvVcPXF2TgiNu4AgKyTj
/imDhwEqvG74Ybw5DTSwmCFygycCtGzafOHGYy9wqnPq1XS+f8T6+71OUu1i
g9EFpVSQKqfulvhMJYlUguxU56Eq97PmrzdkFhBkBe8vXflVsQrspt+cFWLL
AMNlDg5MmOWD5pbuL26OFoKOHaHiMjnxqNIpuWBtdLxG4GPaRBS4MGpN4Mp9
5SDV9WocMRIY+0onyGrT3lnomZWAousjzu04HwOeaAqQ9rBggfKVOQ18knWg
BPdM3pW6FaDembXFj5xrwMQfupac5/Wgxsy+/i8qFeDRw2djPWUawBn37W5p
8TaCactXbTgtXwXGjs1eO7mmEexUqCp6+JAJjmcaxZg0pICdvyfGe+JKQZpY
Okv5YiyomntF/hszCKQtNdJ5pfkYlJrG6/hOohxUqSkbfPo2D/ToPq2mLlMB
jsSxdKavDQDdL4wLTiuLAGkxie9LsvJBmwx1/Q+aBaBLSFgYc08OGKfqPOnE
KAMHhtq2LtuSAhr3qWj+s50FBsV8392xpgBMC3K6GPL9Fehya9OO/X6oHKvr
/J7yBlCqU3KML70SXL6ftS3KvBlUdtSV9AjqBIk/Wdmp0xrAznurTySy8kFH
r35xWvFzkGdruRrfLyboNcEsX/QnDKzrH/l97EUg2Jx3lVf2QzEo3T7v2+9d
TJDry+uZc+wTUYpSWeNXELUmkyAr4jdL4HNuKTjVc1s0zetiy9FEgqzCIpmI
J9fyQaoczlGa+J7brgRZG5Fkz1XiLHBzjErFQdsW0O4W+6vFzQZw6ITwm57l
DLD19bZjnflskOuF0HpRz8PgwbkBcyeqi0Dtdr2FpSl5IKNRYmGGQT7IFdDx
MmxzIPjlC8+uledbwEml9MHQczUgm9tGpDuuAfTMXGtjENUKju9jbtcprATn
7bpxYJfeK/C0svEsh+BG0Lbe52yPGAOU6H2Tp6bDBM9dzG2w0qkClaqsLG6e
qQa1bqbNn7e1AuQTnawsD6wGSxrPZwiYFoNeM+LfiKWXg6MXBR+tLmCCPmVx
V6/FFoAD3nVKS7pfgUOmo7d5tGvBOqHvBlta/MG+jbT6iF1FIL9oWaLwh3RQ
NtvBSXEHG7zRl7n30UQlKLxW3O9gRRpo0KN8sP1rAWjzQPbXfXoZqBFyTXbh
9VrQX7PlpZheCsjFm22xf0spOI3f4oViDwtcwfDRO/OgBZyW8DR8FrMe1Dpk
N3lIvwc0XiWTsly8GpSm1RzZUf0K/HPul93oaD3I+HjU0+97PEh/t+joDpof
SHWOKY29/cg7FEOQVSlTou3PzQG96iIs+orTQKp8vVNx3n67cgiydtFq5XtS
ksGR0Mggmd48UJXjJF7wgA16rjOP0pnOAmnPFUZPdbwAs57XZcY3R4Djoru+
cCSiQarrGtL4FLi9tZQgq7q897bDdktQ2cXh0rGEElAjakiWE5IIGlS6B5dN
y0Gv9ypriseDSadLWySWp4Jcc27K8C/SAc075Y70hGSDLssk77udrARplS98
/swsACO+JdfuX94CCiyelTu6oAjk+ad8xlVuNlisFdQ3o6UTlFjACCVEWsDf
r6TXe7FbQQvdF8MGzT2gI2ux5emGdJApHiw9V6cO9HpqNiPyai5od2j32iTn
ZFDJrdD506oykGe5r8Xq303g0NyaoQ95RWD3waSSDbdLwX//C+c/dflAph57
qJEgG6kr0zf7ahm4wMSXKzOrEVR4KHlEerQS3LldKLbHoB78R/FO1eG97aC7
S+V32+8FYEiJuBuLtwP8XaPjF6DVCvJdf+dTXRIO0hgV1U0X74NZgmVN+zbn
oi/vXRM5kgfaS9QOrv77u4xseAd/cs/ietDqiW9npT3q8nKe28677aDEXOll
R6q7wNfvs6V/sbpBGttl/hyNGpBLPbH+krsDyJi+WkZifjpI27rxRLRNJDjV
52rKtcfa28HqJEH2t+IY+7ZcCajwP/+c6WM+ONVladO9mF66CQRZngDbq8ef
5IMa/uOhJ3NCwf/WNvjzZOhEPU4kyA5tDeTd86gMtPxD+/20IQZMWrC2u2P2
S5BqXQlezuqinGKC7PUdV7yYMXVgUJfZacv2TJC/3XSNztZy0H7Q7KK+VA0Y
fU9IszSsBGy9/aF//Ysi0PReHY+/fjWoV9DZUHu1BaS1P3vs31wBqlgPjq29
zgKp9udkxLw7+wPqCbLhPbJ7xXnZ4KDcZPF0aQbYHvE7cCYHVarmDjx8sgpU
o33kvvCDDXZ6u/6yDq8A6eMLbmoHpYI232bc4LNggRkPF45kV5aBKrnJ5mfk
UkDReQ9knzRlgs6cYSnO3jZQWM9rkl1RAw45GZkYMrJBzjRhIR2eXHByq+eS
6UpMUH6Nvv2M1Q1g22mipEL7FRj9Mmb3jbFUUCXKV3hLRyWoFrW237iwDNTw
9vLju4M6VDoMNUZXgpPzBo6aHGKAaZ92nSvQKwPpHg9vzC5NB4XnF1rxNqSB
XruC/3x7mg5maB8ynq1VDVI9532Ct47Z9mQQZC3Z3IaKw9mghIFcZbhQLuhv
/iZe/3oESLWu8F2NpnyxKoIsVb+CX72Vx7FEguzIumm2DWcyQaocxQ9zJOpO
ZBNkZS02pg1kF4NUOf+tMuG+m/m7IYkgy7FQkxTVZ4KzX+3k9iwuApUUfkb1
LA4FS1aE1r5yrgAdwyaERIcSwSqRxfNtLQtA7a/fxdclxYOiVtNSrFckgFUy
GsZth4vAa1/TDRcM1oNNPG1cKYkMUCIncc3++1Wgj/KHJ1l6pWCekuiZDT3d
oLDkNfPgyhKQo88unteYC7IkhW0t/55/ZE94jcy3cGSCBnyRBzQ9ykC1rZUr
vwUxQf5oaa9FD1pBIW/iI79lJcg1Il/1pcUbtDui2nJVmA2qZHwZOLW7BORZ
uj5z75tikK4xR0UvFtU4ueX0meQqkC5T4xXp9BLMGnZbovy6FJSa/Druda8A
nOrnRTJfijteuZ4g28TU/On69/6TtR/Z4u0cnAtG25aG8ofkg1Trjizr3rt7
PJwgO+TtVDjUUQAOFLZMaMxPAKnyQ/TeNw49qyPIcpXsv3tdKRelKNHhyebr
fm4EWa2SpVLqJZmgKq/WBjm2L6iw01jT6Vk2qMrrmJR6Ogx0//ZspvI0OjjV
+0tVqlsvrxDdFk+QperncbA4PMOynCD7X5vn6Vqee/8wCbKOhhbxYyJPUZe5
t9bxpYC0Oy28fRPuoIh6jrYEkQ+Kbv0lcvh7NmjwsNcryKoC5LqkfvzF2xxQ
uOWAwJHuGlBD+tb23N5YMCnr4Dn7gOeg9rJ/Tj0USQEtvWRvVs0uB5f0qGRE
ZTSAVPvM0VReq8YbQ5BVW013eqVSDW5bYPYqQqERNFV6qyaX3gCO3kj2lztQ
BooGGvf3KlSA2oGnfHSVUkAf1bP7q//+viPL9evIvUMxL0CBMoWsVocgMNqW
O2mFawHo+GfTDqZqMBg4Yzxm2+1isO+Wk19mUhI4eoY+VHKVBdrt+8Q+apUM
Wrd3SLFD2SBPU4e78ZJC0DYxNcbHmQ1y/iQSZWJFoF06j16/eBoodKAiYGZo
KSh4bVdxllMjaDvNcMMB8yKQ6rlKc7NoPpxYT5D1D7gtZ36pBKTKUfDuz8+5
nkCQ5Vq1t/C3myPYvfljed3LWtDyoeLzCKUYUOGZePakZiTos+ppzc2YLJDv
d4xHqOFLcLyhwHjp5TBQYsnkZsMFDJDqerVpQpduTPz93JOk6qevFf9y1/UR
QVaKOfrk2Y1IkF6TODfP6AHYabFH376zAEwSNlrp1R0LUs2T/9n0yfHlDQRZ
qn5R2wvSHitDCbKtKmORDjvSQKocqlJzuL/00ua/7/kkORHdylfrM0CqnPHf
sQdm2mcSZPW6GBMJVvkg35UAy/OWDHC0TyDyM6MZ1JZwmKMaWAryMZ3tDBui
wCze79v3p+SCVPObqm7ZMmpWTJAdjVjZEPE8HZQIufvpTFIJqNZju8llsgJU
PGeS0xCcCX4z2ZLYH1gCDpVmJBX21YCCumWj2y0bQbuXMwTGpuWCJT6zhDZd
Y4HRy71mPPmZAkp0rDryva8MHJBWnXc6pABU8L7OHyTAAF2qQu4X2BeBHqX1
poLOLJD1ofTWuoA00OB845DEPCbYJ/XhsdrKclBjGS/vIedwME5Tw0MjoAKM
fsebqbc5DexrqTy+sIgBelTlb9mhywJdVlz0naWJjkTSA6bfrAQ1HzdqzdOp
A/uilzno8KeAAnNfau5sTwX5bD56yv39fiarce3117VZRWiI8xrBhHyQ6nPh
z/5kJnA1hyA71XOmKoz5bsPOv+/zJKeaQ1UGHk18A5oZBFmq/pHdYycz67II
sqYpSl5xw/Fg9M1Q5YZElCqfs94/5Y+BC0F2fPXGc41rU0CNmsQtW8WLQMrr
3WYgM+4bSZB1NDtmJOmXASYptv7urWKCVPl130I6np/0JchmPVl4QvtaKlhX
qr10jLsQVKu0TZL7nQOq9rvFNz2qASUSOPb0vUWgwlsfrXKnAlCS7Zb89VId
aJraNST7IxvU7uph74wrAeOGhIaf380EOcdu9Z68EAgKvs/VmalYDKotFV/S
qJYNUj4nJp68o0J/v29J7rhz3GFxfBUoIvLuzhezVNCRz3Jx0PSL4NBbk+nn
1CtBg+3GXqGrWaB1rIBGRGQtWMK/YMX2Wbkg1XVJZG5eb3s1jyBrYGUifWpz
PCi5emN8m3IJGF76w7lKlwnSzluJ6ekyQKp5Oh9aXfj5kEGQ3Se+2lZuGgsM
UtiqPWNdFTjyRpv/6+xk8L1BZl2BWwPYENf0Zry1HoxcYTH3akwJqHCmbVOK
dBpo579OLNGNCdIcR8bj5RJB+qdyrc+bnoIKcd9pmlyRINW+CfCV2uyLCyTI
jhc2v/NxTwMZOqV7wwvsQEW/eK6gSwWg3bLCUl+vMrDzEyv3/IdUMG1Z62pX
i3yQan49rVWvqwxzCLJch87oWiXHg1IpDaubThSDBnnpCZ890sFo683vdNSj
Qap56H+ehisEJxNkqfoHLCZPpryJJchS9U+1GJub7JrUUgiy4wkHHtK9k0Hh
5mmvojrTQdWP8knzrZ+AR5cc6qjkMEB/OeUOH1k2KHxCf952z0pQcK5+YeaP
UpDPjP3QVb8BTLIxGBCpKAITEkxO/JJHXbnE+asPVoHRVs2n3GvKQK5Xal/V
QiPArbvVnczWvAKFlLeEO+lXgHbFgo3XLqSArIX6NQ+uloNSvNyubmfywYOd
9TLhZ8pBqvuu0DlmI3elkiDLYf1zRGQ4EVR2z/p7nBWB2TO+3W20qgPjjn/k
03leBKqFOm469zQTTOhSn9hRxQIN0g2tW1UqwKzFwuOBj2JBem6Rq3FXOag3
k1d9fWgRKBG55lOYZjHIMX5886BwHSjxs9+y8zQT9NHIbTt/pQ50nLSub+1P
RifGEjY8cgOrjEbiC+NZoMIel2f32+ngVD/v0Qoqd/00/p5TJA32xvWq+ESB
4YGiXw5EJIF1ba9nvhF8AmobxkvOOvUMpDx/+Hd25n/OJchyhq1DZZbSQSmD
LdO1vsSAtEXnV7y9HgZynldq/5PvA6p27DlW5vsIVHi1OSbVJgqc6j4fPh2k
viWNSZBNetnF5PIsAkXP3GryFH8Ash6Hl3r35oGt842U2GtRGtc52rEIL/Dw
0xKjwbxq0O5K8vHK+GSQ6rqEX8+ujT/995wmWaJ0Vzb+SzrI2T+pcCCZDZoK
ze/8oZcBUq1b46LlblhbTpA96Wd8ufs7A0y6fV1H/mMxuHnTKkXpr2xwsv3T
fOaNdFCi5uHRW80MkM8qrMqEHQkaBwsuY/awQVGniipH00zQ3eQmp0K8BJyQ
UZfNL2gCpb9eH9neVA3y/+//sIkFKmhcn2G9Mg/kuncp2XSsEtQyOrL52nkG
SHVfso6b3aPxhxNk7XRyLV5NpoM0F3U3w8l4sPVspu6515lgZwjLcEtABZhR
b/qsaAcTNNE8VFbrXQIKXHn47Omtp6DpF7qHeelL8OClHR82SFSA0TLMZs2v
eeB9cZUUUaUiUGDfzaNdHWja7mU7FY0yQcaaOYlCp6pBqv1nnGj2oWvYE2T5
DFc/Fz+cByr0X9RJeJsNMobtXAOaX4ADZ4XpGU45oN158fiTH7JALqc6kdzM
PHSq9ev2avcnlgRZxXa74weZLNTjo+eRjzmg6MQJQvdWARhNj9CZE10I2vxe
q1RcyQCpxuQUGott0blPkKXqT/r2mn+JTjZBlqpfmG99oWR5PEGWsv+HQ5jY
cD5BNvpetSzbNA+kytFWV7ifpZJGkKXqV83YOHQiJIsgK7JlXfabjDxQe6GC
tKhuMUiVT1V71nAm9p9iEmTtNDjxZxdFgMKq2f7lVpGgx0FabdABBjgyusMp
j4gAGSrTxDZLXgep5rR7oMEZIUoIsqbqnsuU2MngVPehZO/WW/tTMwmyQfve
iAwbpoPCcbcaRi4XgipCB3xSt+eCCgEZSx1bIsAk3rzPPpI5YFBYMe/ZtCKQ
Yd9ywNfhATjV63XcYXWjzf0pQZaq/1PjvtRrRxoIsganJKPl2TEgVY6a7fQT
2r9TCLI+ZUurb80qAinn75/pKjJ0gSCrsvz6fYXBApCzxaPXVzcJrIuTCdT7
kQ1SrSs/rqcfZVREkKXqF13BTuhOe0qQZexWlTw+/zlIlWMrbZnmMq+UICug
Y+IS87McpMrp22k85ipQQJDl6osw5TrqBkqFPlhloxcO+if7zeofCAGp1uVq
2y5Wc+EiQZbDxZ0v75YOMn5zPK17S1CLn7HNtq6gXoRf8Hz/DJAz4HM843I4
SDknRdGLzu1JHnYkyFL1N+moWpzVTybISi3cJH10ZTZIlWOibbvELyuNIGsd
97xh5UgJeG7rpeiTXAxQwXp7/WxXOki1bmsgEWu+L4MgK/Jeu/ARuxCsy780
K0Y5G8x6uiw/RC4MpFrXcd1wfWpVLEFWOC+19npMMeix5/LxFtMi0Ie/VV0j
qwzkCp7HEyhnBLp/8y1xeJEHVg2cZZ+wzgIZpjb5lzVfgLLLB300HEvAedW6
40R5Kfjvn8D/FOdwy2vZQ88IslPN+W+VwOqhYZplPkGWqp+VzNv1YGcWQZaq
n7Pkd9Sn//l7CJKM5iVb/QwYoN3oaoWLRsWgQKtpV7tEDPjf2gdRg9NDXbMi
CLJU/aq/1v54Ue9MkKXqP8FJbip0yyLITnnO+24Vbob+BNmp5lCVuZSAV+Gd
IoLsgG/hhTln40FG5rTfUXEvwOhIkwnNoCyQx+GzY1BjDjjg83H4vFgKSDno
rMo9c2MTCLKWu3X/VG4MAfn+mNYv1IwEp7o/7qE5X0VW0gmy45/KxWwsskH/
ApEXx/3Cwamuy9nssn/36ecEWUVWy6fwZ0ngifsmrLmSaSDXp97aQXtnkLGt
Xlk9IB80qT9ybM27ZNCrVbmM1ssEp3pdk9P3cV+TKSDIht/n6Uo7WAI6evUZ
zzArA0dGMzJ0LJhglby0S++dbJC/I2uJ+txKkLN0da7FXT/QZeWGqBhpBkhT
XZfF+z4YtJR86eaxLQGc8n3nz/W+dfIRQZZ2fEYA35MksE5SKmcoNB5M6vsg
1LcvFqRad8DYsEm6NZMg66/z06GsIRX93GYYYJkIOt7XvV0f4g6OL5DquauQ
DGroRW9d+DIUpJqTx33TTW9mOkGWqn+kiWtx7foAgqyqohBxTjQGtHyxtye9
LBGc6n2kKtVlWguHXscTZCn7rb/tzrrqRZCljUuPsssTQMev7ItubhfBcckU
0TGhFHCq89MO+yqu2x9EkKXqZ1xWf3Ow++/7E0lV7oMRAVefgFKbU2cpzKWD
lPvjQtzjOVRMkKXqPzHHMHbv41SCrL1DoWeMfRpIy0vJU04oAocWLTGcQxSD
dWlRJy//SgbTRJWat4iVguOi3XvnLkwDqeZ3jAn1s4n3Jcj++zv4nyo56imw
ezKDIKsa2rDx5ts40H/dvdfqZplgX7S+UItTLki1roA931l1jxcEWdVWH4a+
SwiYlLzCI90sDvSnndH4fJkJUq0rlbNm/oLav+9zJNMuNruteZwGMoxH7A3V
c0EBTf7SlMOp4FT3n+7NUx7V4kuQNRDQKp3fnQJyLT/ubR5MB7XFuq8lr/IH
hV9fDN3+Iw8UUHJIvXY/H5zq/Oa3aXueqhQSZKn6VRWLHb5d8yDIUi6QevTP
suPGBNkT6z92lCvlg6YizD/MO9EgVbzSniHRFu50giyrhtkn5F8G0o7MNQub
eRekyqfNMPGuXBNAkBVO3VWaYp6KTtYEd5+PARlBF9LmBjqDjv0zl2kbmoP/
+gb+X4ojMF/J9HsIQdaRh+m9WygYpMoZknO58tOvkCA7mdx3Wmd6Pui4Wunn
L7oXSJUvxSMeW9yaQ5Cl6jcZeqPwK6eIIEvVz3iQWbpYr4wgq/rJ7YrVMzo4
7u0uqr09H1Qd0ak6Kh4M0jxdv3UYeoFU81huDuOdbpJGkPUq33hQ8VwxqGRx
vuBNbxEYza09u6w9ArQ84Dxh41cMuodqfZOvTAal7j9yvH4nC7R0+/vG4hQD
Ul3X4SxXK6VpTIKs8Ena9LcfM0GVO2Zh78VLQap8Oh8f8S0hjSDL5T79y/fQ
SpTqeQhYkLExKJggS9VPVY6CZrPfLrhLkFU99P2QRWQ4qO3g9ek4byFoGdkt
zfkZCzrabDo3vcoN1M4ws9+15DlI876q4O+WCUoNr5wM9KeDLHbxWgW3CLDO
Pjbu/IcckPK+3Hb6IRPsTZDlTPfcUZqZAJpu7JIxKUgE6Ysva8fMyQKrvs5k
RO3NA48u2+iuGVoE0qL3la1tSgMdVbgS7zfFgVO971QVF/BohohOCkFWSvb3
VTujRDBp9/yAB0eegVT5ramlwgKHUgiyqk6q3fH3skGqHFW3kGReFReCrLv9
P4tdNeig11wXvbuHn4BU+SOjou6XbvsRZJViePXccsNA+oDU5M1od9BUZDi+
zzMH9N/Zt+1dSj5I7xUM0D+UDlLN6cg3YeT2MY8gqz3+aRGnOgfU4mbIRiVm
glT5eRsltx71TyfICjCdPvbvfAGyLrZ/q19UCFLlU5UkK32ztkwpQVY4pnhJ
SVgqqL1tW6tXBcoVHJSvvd8RnWI58n/S5IoJIshS9YsyoiJmqQUSZH0UZOPf
mjBBqhzGiN1750PZBNno5t3hXWJMkConbwdP/bB7DkF2qvswsGs580hjFEGW
ql+VcVjDyuUmQZaqXzS0vcZl1d/9Ijky2ki8mBYOUuVonGmz9bgYTpClPX6y
zXumN+gx3BUycY8NWpqIic2oSQNH1DWE1GiPQap5BH7s3HlnZxhBtnXaK48L
x7JAf+7PWR9G6aCE7OZoAXkWqGjBKj+mlgZSzaMy5DE6tKSIIDt+P6E1Zk0y
qPHo966s5ZmgpdJ5fueKFJBqXapSmndA6OGeKIKsxIlF23OfJIFKZYNdpzuK
QKr8gzu05CN1SwiyU52TqmiLOpNXfHclyDI8CiWdb6WAXAPJKZpzA8DW5GBp
4fW1oODiFzVng4pA0wSt7weuJIGTJQZZL/yrQa522t7xTWbo/+c17v+1erpk
MUGWblw7hy7hBVLlKHTKHP92LI0gq3rPcl3TEUuQKsePeGB39x6DIEvVP6LO
Hp/T/j/nyv+pT1nCA1pVITiyNZz4aBYB0u8//XzD+QVIta5q/beYX8f//t4i
uTDYzUqxuRZULGVY7xVkgHmTg4OXt+WC//4O/ndrUidDfut+NkH2v5VvaSS0
TiEzmyArMPL49l1WEsjKPOtXrpQDTnXdOqsN8d8PFhBkKf/ATL/oCVdrgux4
r4K75JdYcKrzsHYuijh4qoogS9XPYeYsfGIcR5ClrfyzOKI5AaTKGYn5MRLS
Hk2QdZTR2vD+DAOkyjnnocx/u6CRICuitaLCIqEInOr+0M3XqV04/4ggu2Db
xdT5HnWg4/mVHeFp3uBU1w2SlkgtNc8hyPZdq35343M+SBnEv+WH5P1jBFmB
ga42GbFAkFMa8Ge2jTu4cfvZq2fdK0Afr4tcmtp54FSvV8Rtpv08ZipBtk5O
TePpiUhwIXu9Rt5rJjjgymcU5BkJureVh2w6VgHazT399OfeJJBzoeycjUQW
WDdToU/AKRdUjiWM2fNKQXrE+reuf9/byErdocucPcsEFRQufg4+nAVaJij1
a50uAFV1RBLznrmBVPvsL/b7TeyGXILsyC/BSIPcDJDyhpmdZRGcv+cRWYpq
jWnPnrYinCA71eekj2d2zGh1OkE2S0nOWmRLJGr5ZIwwzAa5AlieBg2XUIri
2EauKOioJsja532T7/NkgFwLTt5YnXcMpSjRxcd/vQlJIMhOdX+mWqPlCq3v
MvIJslwcixNdqRKg9fXV32I3FIH/C/7Q3RY=
      "], {{0, 64}, {64, 0}}, {0., 1.},
      ColorFunction->RGBColor],
     BoxForm`ImageTag["Real", ColorSpace -> "RGB", Interleaving -> False],
     Selectable->False],
    DefaultBaseStyle->"ImageGraphics",
    ImageSizeRaw->{64, 64},
    PlotRange->{{0, 64}, {0, 64}}], ",", 
   GraphicsBox[
    TagBox[RasterBox[CompressedData["
1:eJys3XlUTe3/B/wQoiQJIYQQQkiSskMUkUopVCpJiKIkKR0USZRE85zm4TTP
dc5pOs2nec5Jg5BkLAqP7/o9/zz7vfazvtb6fta6vVgu7+uzr32u6+y91n3f
VppYaplN5eHhseb7+4OW8Y29164Z3zw+4z+/OGdsIStzbtrfnyr9v//85+dW
vys1XFZnE2SFZhQ2dI6ng1ZLbNouj8WBPP+jYoeo/xjqiSHI8ogvX3FsMhgM
NZXpHfDwBulfM7pEsgPA8QuOa9MO54HZxisuvLWmg+PvcphlUXkgzW5H/NEf
dJDquoyidW/srncmyP7r+mg4ibJGRiIJsvS9I/kpu2PAf823ypFNOlETTZD9
1xyhEp09AQ9fEGTd+Yzen9NMA/81n6qUdBrStn/MJ8iGRr3xsk+JAXmUf3kF
mWSg/1rm1WfExVgEKNt/nDbnGUpRXYEn3po9ZhBkqcbzqesqDXdlE2SF+O5v
MfqcByot3eG/fA0NlDbokn1jnwdSzaucZ/Jsz40MguzoZRY708IfNPeUei9g
UgRS5asqr2zTiI4kyLL1GXP7F2aBell229L2h4NU+ZITyRKPrtAJsuJic25l
WT4EqXIYX6wak9J8CLKU62bHVZmsZhNkeUS8hXUcTqE2M48IKESD9NxOj+fy
z0CqeamKS+wUHT/8iCAr6b7ivfGpHJDTXPJtnpUnmG7xfL7w+mxQyfjlEk0v
X5CqH6WoJJqO8EOC7JD3tvO/ZDPA0ImVPReYaSC75Ep/kHkqqLfgVuVkeyZo
fvtXb0pDEuhuo552v5QF0o9rSMjUx4D/uv60cytn/Hx9mSDrPpAXEuhUAJoO
nRSRP54LNr37EnTyNwNskzLQuX85BpSuV5RYtzAINFp/o339nUBQSY3LJ3An
D4wJinjcPCUVpIVsSN/hHwFSrYOd/vIGfbc0gizlwk2eGY+NPkOQNa9bOOTu
xgSt0voH4yxRKedPQoKDheDk+NH5AemZoGm56Kz3v1JBqjbH/QxPKFalEmT7
nbctm7U8HdRuz8u+7ZsDUuVz7oj7lB8PIshSjXdfYqF47kEeQVZCp0jK3zsX
LNTOmdhvUQZeuTgZqpTHAttMF0Qe9SoAea6rLHs14gN2aH2WyxAvA3marlmn
dDPANr2HtY1haaCG2EE/+/oXINU6MJQ/Fc4/SSPIet8/lL22hw76KhoM8m+I
AcdnRH/dEYwmmJwSWXgzE6TqJ/RuxsdS+xCCLNV4Hgt5l5yMv+tE9h/rSMXt
bLvTOQRZHqNX1go3t4FHGOqDx/RqwX+dl+d7+Nthl7/PWWT/sTwnt/WJHMsi
yDJc71e/3lMIUuVwX74VXBLkSZD9136sViiOVX5MIMj+aw5Vec4ZUj6ZkUCQ
pRqfLfnOfeRFDEFWvNdUpm48AKTKUfppVCx/pJQgG3qrcWayihtIlWOlxZ+Z
wgojyFKNZwi63z/+jEGQ1VdJsjq0oQTk6MZUru9OBZuCl1d4jVWCKVOTD3/Z
1w5aJbUPHCzxAlW1G5c33c4H//s7+P9f44ofbe0kMwiytGpZwb3PrECOx5FB
G504kCrf94LP/q+3UgmyVOOHFD6qrJ6dRJCVLtJ+eG9XDthVYjll9wMGSDs2
q3642APkkR40+zkggf6PihYZ8fCQZjpBtq3ZQ1P4YiTofvf7zlanFFA0oLGU
EZ4A0ltWFkaKx4Ci3vGf/TbFgTwq9SzXm5pgw+LzKjv7y0G5LNkTE1ezQW/z
Qk395kzQIfPz2b64cpBqfYQO2Y8IyxUQZH2/n46325UO/uv6ywsFGTePFRNk
lU89Hfutlw0e4bdOqAvNB3nEHSoevUsExzWu9nf//XyRpaneKqyrfwyGJnUp
LBdPQ+9a3hFkR4FU12Vl9Xma64YkgmzT7kLHVps0kCqH3sU411z0giBLeb8K
1Ky3X8khyMawdxud2JcCUuVIz1I75+IfQJCV7GOLPOFNBz1lH4TP+B4K8kiG
C67lxIO8e1fWjufngqoFI+3fOuNAca+fG2f+iQGp+tdrqgn8cPDvez/Jr3LX
fE+/LgY9fRtdwqrTQcO32x7evFgDSnvIiitJvASp+tGY81LzeNTf51CSgs9/
ZZ65UgxyAjZrL15YBgp5vHsfJBMKUs0beqz60XMLH4KsjcNSmuSmdNBhpHBg
rUMmSJX/r+Upe6mDk+tNkKXZ9AQfDYgF7Ww7/rjzJ4K0JR43zDVfglTzut4V
ypXJyyDI/q+uS6C0Yv76tDSCrH7opk7v9+kgn4gDh3amGORsdp7aWZoJ0iPr
LkyfwQSp+tGQXu04uTyYIPvP17W6SUmqLZ0gO17K6lKfngFyZVeqNX1hglKx
J+laq3JA7dunvRTDS8B/7bNtzkSR9tGXBFm5ctnQj26JoJHKhTW3bwSDlBPQ
5XbvF/373kMyRmh48I9xDPiv/VOVXLw9343Z6QTZ/1U++6DsJyf/UIIsn2Hw
UueYNPB/Na/4yS2+/JtjCbLs1COBn76/BHlHBeXfP0sBnVlPyw60MkDxQc/1
hlfiQLFlBw1M/35fkRV6F2W7fzEdpDt6JTxOLQf/9XpDxeT7bm0OJcgKta/W
kM+JBoeOuG7ZEVUIUuXTznqZiO2NJsgq3Rdjig0ngdLfDgSnmuaDVPmSQQoN
NoqpBNnq/XtrLuSwwH9dH6rSEDl0allTLEHWtVnf1ckuFJTrX2p96EsKSOfx
spO+GQZyrcOzx4Wiwf9V/0rbF+wJ6g0gyAoV7r5tqhEKUuUwJPw/55W7EmTF
m26tyImNAqlytGV7hk1+lBFkRYKy55xvpYNUOQK6jKJl18sIslTjzS3uS5R7
phFkqcZfpNspPGlmEGSpxnMva3w6khZIkKUaT1WBSs2b3/cyCbIMxcu8vc73
wJKK0937cjNAyj7tbk3cPBBCkPW0Ly/Y4/AcDK8p2j70oBi08oroPL3EHwz9
4jfw0PAJSH+6ZGn9Fn/QdK9U0vv+FFA11q45yZ8O8o3v49qtzQHl6ldN7vj7
fkzW2X3oXJRhJqiRGH0rMyQdHI4933m7jw4Kv0qUiBOrAqnW2bfU8LbI7SiC
rNKd4+FFX1LBwCU+9zY+qQLpKrJS1rfqQZGjm++edS4DhT4tPl+oFAnStxea
TsSFguI2ny0SFRngeNCVej/bONBiCt/6jVn5oN7uCKe5n9NBo53z9595EgJK
3te8dKkxC6RaTyUVBbEHf/cBWZoP8+xJcSeQKof29t61mbttCLKh7Kubnq53
ATWytvT0TPEHJXlyTArdqkFOatKxnTaxIFU/ku5WTR83ZBJkVctSl6k0xoNU
OYy3H1as1ownyFKNpyruS+nV5xguBFnK8buW35n8TCPI5m/8fvD7Pgb4r/1Q
VZNvhe8q/zSC7NfbBb6pLnSQKic0tzCOxY0hyHbtd1rNsChAjccDB9lFYJtr
tYyaUAxodL91kH8GDeRxGG06IHYJpVrn1fkH3hrmEmQnH2l4fX+WDv7reprb
775YZp5LkKX8A64rLV/8uUWAXFP+irxLYJvs191PHArBaofih29b80H6UqWx
C11PQbZR6p/2sRSQkZVz4h2PDyg3M4597mEeyB18smGRcDIot8XjzFrHGFBj
naq48HA0mN+02etsbS4ozrj/J0W8GN3HSnB0yAUb2Gk0rVg2GKd/6mT/+2aQ
t+6QKfH3usmK3m5tr/mdD1LdRk5Uda9XWg1BNnKJzAat0HJwdHCx8ecZ2WDk
i2fft7PLQd4VzcJbDueAlJ+r2z9f2O16QYD/WEZKC4ySYhMIsjQ7s+LAP/5o
uJjlg1sMMObFzrmSF5gg1by0V+ZyCV45BFnKRj92VfA/+fvcSpK2RaxyuIYF
7vGyoFWoFIOMjeXmvTftQYHSVV5WwhWg3r6dvXOsX4JWB50FNhmHgVTti9+d
jNx/3Z8gyy0tkbQdfAxS3i+voLmrJpMIsjw9i+2eqFiAojYOs545R4JU+ULT
BH96VvoTZDXkfbUUDniCXXzm5n2nykCqfPpa/XszIsIJstK3lAd1NmSBPHG/
FqxTPYH+j8o53DhXa3MJQbbMxqRpQW0xqJE8YhuuyQCp8hmPDF6/6w8gyBrZ
ltt9odNBvutWq8Va2WCbrtPeA86FoKdKuvSACxM06q+9v/ZjCsgzsG8g7qIO
qHRQ6qDZQidw9PJOd/cXZeC/rrNAqLWx6+oaguxiRSPruKtNoLncybPzObng
mOFUjeczOODBIMdHSnPrwfvDrboxKrWg8E2NiDJ/1KrG0cDJhwMqaZ4xeVlG
B2ma8sedKwpAm8kt01TCKkGpocYFn5PzwcIzhhNuvhUg59R1V5VziaDei+Xs
z6nR4HDhbAl6QDrI9VglHzlZAlbIb612onHAfjHFrPjFxSC3bsdHg8AnoOuO
KdymFXGgkONeK84tT1D/Qnexb0MWOEQ7sZphlwf2r30eVsFbAvJ98fM6NZ4I
0mTd5i1ptQGdV4g/nKJMB3maqp8qVj8EZa83fkh+ygRpw4W/XT64gNku/MGD
YzEgz91F+vbaGuBXb6OFror5INU+crU9ppRXkkGQ1fOTMXD/kAZqvJozrcEs
Gpz8uHHNnLpckBG7oDO8OQr0jHMVc9sWA7blScdva00CaXkfCm7F+oIap6Iv
8kqkgFTXK/bjqFukSTZBdu3MEw4m/mUgVU7btpDrZsvTCLLjldrzmsaiQF/G
xReHBDPAz9ePf/f+UAO2lF51yLpfC873HPR+KsMBGUG33bTKq8ESr+k3zgnX
guYSOgou62vAdapM5eJZHLB/wZxjVQtqQc+EGVPV35WC5qJWQ8XtNSDn0ucz
lrKokuXbl/fqqkCRP0fZjkZNYPrsc9enLysF3UXbjL8+qwGV13w52PGLCQa6
eLWeEK8D5TZk2M5r6wRL1NW1nEwKQKNsi4Mf0uvAnve6h2xm14MHRkdOFK1p
An2NY4a2BqKqMTY+UwQaQBsZ4zDvj3Vg0pFheaW/95+szHtFe9nDdaCwQaHM
janNYK9pyjrXyDawT7ZvZPOZJrBThb+piNMCZpf6879n1IBt40v2XOQpAE0P
Nk/Mml+Fph62iTTIBHmGYg3ueW9CqZ4ffs9w6V7OIMj+908g/1cMbvhGvXt/
zzWStN0WD/3WJ4NUOZ6JWl/dNmYRZKnGj0Ye2NPxyIcg+6/9UxX72qi7iEwE
Qdbotrr6m/nx4D9PsO6K3pXKcIKsXbXgVsI9D6SK4SjXv3FJzCbIlryoNVrO
nwm2fTwuMnkzFKTKDxf5POvaRwZBlmq8kbJPdvFHf4Ls+NZ1j7ZG5IDnDwlr
8sm2gavmdj5Zc6UJnOFo133sczNYdugxu3O8E/wQH7U3ZUY/uEVv4R31u1xQ
4nTQcX12Mzis9HN+XwYH5NGSyNRpbgC7fpT+qttSC5a9ubLI2q8JjH48EOMh
8ArMvsXjfVS9CbRqWb3wYkktuMQ7eSI8nwMGLlOdzFVjgld4PMuHH1eB2zeK
Cfpq94CvVzhev6LABA2cGq2aTrWAgdmM+1q96JJjze/y0xrBtrrB2mMKvSDD
/ATj4/NG0PdNSd5uqS5QIcdLIuZMM2jtMiB8Oq0e3ODr8/hMcC+Y0nfS1krp
NWjuIOT6w6kPbK6atJ7/jgtKlevvz9JGu2RTW17p1YJbV3qGm51tAyesQuLG
petBnk+G2W1NLFDpadhHCXUmSLV/aT/kFqYce0aQVY9/n/+1mAH+9wfe/1W2
V0DKnBsZBNl/zRlXChP+OhBLkJWKedtX8yAdlJawLfq2NhOMaW7XFX0VB/oa
Xn+/zCcXzGYIWawwyAaldWcnvTEtAOkXLD55pKaD/Wk7tsy4UALqi+3Skdif
A9LmrjT5scETpFyg9INW5cV/f5+k8uUzq379yAepYjyVvij8EEsnyI4GFrC0
soNBqhzf+YaDRyzKCLKDUz3nnD7ABf1+zO7ZMtYNqro3n592ohZUGv1UdG/N
K7DY9TSt5gQaYearfESgB7zdsvQ3X2kHKK8iJL3pYjmYLTcR6q/PBr+1pKYv
vcoBl3NN/2z40QjOvac2w9unHUw6GTCZI1QPWu5/7S/BbAU74rPmZXs3gm1v
dMfdHEpA3mhGupvJK/Alv41MW1wPKB7u1rPEsQh8e6w9K/l6O1hbwz/wekYd
GPnFuvTC9GbQNnT1z7RbveDNOKlCmzUckP/64KwengYwzk5Mac9EPfjO2TEr
40wDKFZlv+bEkxbw0yETK0n1V2D5jYfbz2dwwcvPkpNYO7vBB5dfqecHtYEd
lh66Ti01oODNedFdts2ggtWvOZG3qkATd+uN5fdLQO6uklfsZ9mg0UiTaeWs
DJDyvE26Y8TanU6QpRovvj+3bq5hAEG2q2vhZ+OaQtBIKkDLsD0FpEV0HF66
xAh06Dy9VuQNA2QEb3g36XIHlG7iPInx9QUTkp5LNk4yQarr4svT6Xf4lUyQ
bXq09vqlK/mgBN9YX3d8OvjVismcO5EGUs3b3x+aeK0okyDLqLgrfmx+AsiX
fSC4RDMbpMqXvnTPV21HEUFWwVTLrZWBGp1xLfKxDQYpPz+VnuvC3NkEWZXm
qqd8kk1gv5mdsXhwB+jlke4obcsBJX/zJE7fwwR3n9v7rXh+J9g6dqQ85kY7
OH9q4e/DPzlg467+7cm1qCPjkWdxTidYnmeZeKmrAbz9vHF4WnIzKFjmPldk
eT1YK8WsVzvdDJ7O3F2ik9wN7jYK/n7fpgHcEzZ6xjamFkxa7z8x+vf7jWy6
p+HTtOOvQelZdmPX7jaA2+IZP5o3ccAqBcMDgmONYFpmTMeO0nbQRLneNdu5
Aby07/2ytRqtIJ/uQL5mbSW4TfrFDF/+FlDAYyzhiFYZ2H93h5jL8nIwvXdL
32+9JpClzftiNLELNPV+eHBEvQYc0/jZscWwAbQ47izf9b4G3Ott0Oe2vhVk
DkYLO4U0gVT7LtQk90FDqxtBtutMS/Bmq0qQKkeIV8CCd3cmQVaUO6c8z68Q
lDg7Lbu6ngm2bTiy8j4zBZRzmGC0zEgHxf2Oqu3XTwKp+tRrns2v1hlBkNUf
GfI5mJkJUuVQlaTVTItu+xyCbODFRVnKxflg6PPqT0RtFviv81KVWH1zZLR9
LkH2X3PG79w4qGRMJ8hSjWccoGXuPxpBkA08zb7lY54F0nK/FzSX+4KeK0r3
yttUgb1nvd0udPSAnsfPFuTW1YHDj+YtTufmgrajMSdZxGvweOeLNc/2NIPn
5KM51UIckP/HpqL0m02ghw7XyetBF5igeCeXN7wNPPT9i+Lg3g7w1/VUpYWX
GsAVbbWr6Ha9IHHQuH/h7n5w/5xFqWkpjSB9WpDXl+dV4GwL0427N3WDHqUt
m06I9oJH7X3t58Q2gHbm92uerGwDp26RuEeL7AddNma1a2q9BsPKNiT/msEF
fWb/9BI6OwiunP0rcKb8G9B4xSo9zvPX4Em7B8Xn3Lmg3nfz2yITtWDAc5af
Dr0JXP813SjOqg80zbfb4WdUCnraNJ/lCWSDaqIP3I6f7wa9fQL27ypvBy06
P+im5ReD+X/so9VqGKDVDmJfxfNQkGpfK7kJ5y7VTyfIUo2npTHX8+xIIMhS
jW+KXccaCy0myP73J9X/lf7TsrMmOjkEWb2LmmK1FukgVU7MlJlfNecnE2SH
0j4qRh+IBKVDkuav++4HUuWzY7quq3NSCbJ2Ph6bL09kgl2L227rC+aD9Ixh
DdG3OaDcu6tlLzVSQap++D4q7LzJn0+Qbbvp0JKSUQDymG1vFl7vgVIUvW8W
vdYyhiAreojXJTYoAXyqdfFnn2E9+E2tIif+ZBPI3qmWPJpfCVrZfZq+MKsU
XLvB4mX/jDdgsLfGg/EFTeAJ+/E39mtZoGZQ9sTN7RxwMDD2+ZoPreDSVTvP
CA80gi8X7pPXL2oBww99awktLwZr7HlOnrrcCd45U2F3VrUXdCpvmKf4oxV0
M8pSzN/QAHY0j9uuse0EFd50eUUa9KH8IcF2P5hggrNoou/9anDzmpb+JJEB
0KJ9iHl9cxeoWTXq0ODcAj4bOeCpebUP/NF99rZ3/mtwx95C8zsCA6AZ75WZ
gtt7wIWmv/evTqsAu8bOvz28rxVcJyKUkzqlDwz1MugxlMkH3ZZYJ29b2Aqy
b+/z8vNggg3FHbnreetB53Xh23hEC0CN6KLJWepxoHRZJCt8pg9ItX9H16bF
uhqGEGQ5RMSWspgAUGi1+O+Sxamg0adHUrtP5IG05Mv3S1qyQI1VOm2P+ANB
1aTpPXt+M0BpnTtHj3pEoH9i1z67HAWKK14/eCkxC2xiL7K3WlsIKils45GV
ywWp1o1nyXhZ5H07gqxGwKO77/OzQe70rgtcl2cgVbxV7uWahoYMgqzRxMlf
Sy6lgKr3orLLtEpAKU9nPZ1zDFDI9eFQ2X/+O0ySVP0MVdJvPSjPJciO+kuq
BO3IAqly9CyujfmVthFkLx0rzHnzmQOKls0amDiH3nXuE9m5nw3K9z27SCwb
APf5hr362dEHHjY7r7zrUStofvLr3BfOHLBu+YZFaUc7wdNWJ6Z9c+0Aj4aE
HVk/xgGHrC8/1fSvAE+eMBVsn9IPLp9258aTr6/BnzppdYt3tYM93maXshNL
wcnmqQcX72sCfdsfhLc4vkadZq1tzC8Ba0PLWp18GsCS1o7TJ9z7wFt6Mwe2
aXBBK+HpxJ+6JrBztrGRYVUHaNaQLOEj8AZMW/AjzjtwACyVqI47ZtAPJvBf
PHlQDJV2n3NroeJr8LrdbseW8R7w3vqqcJc/zaBFt3vSz5pGkObLv3DO/hpQ
3d586rRtDaBCJ/PG2MxycLhxxWH/kVzQk9fMLLM3DaTaj3bbOPFKjwoIsuLB
ihumKyaDtN5PXmP374ISjjP93aezQW+zxGX667PBoXrfLW2iWSBVn+PC07Re
LkonyPKEtt7U/iIOjhf4Pon3LANDXzjyPHAPALlLNLj+O/1AKeNlR+WDUkGq
PqmK8zTVI60+liBLNd7WJ2zpvBgWQVaavtc0wroYdC/qYk5fUg5u1jn1eCiK
BSYcM/D+YVQJKk/ndYy1Y4BUfX7lL973w6yAIMvdbB8ZVkYHbdT7ftd1FoH0
Iq890QvSweDj4ql2u+vBpPgNyyc+VYPtdQPxZxX6wWod1us9i/vAP1N/64n8
aQW3qTlm3LHhgh+lZmYJ5PeB64XOnTJq7AYznQPqjQ24oGSd9/Vvg+WgvJDL
Go2/eWRvVU5dL2PJBf1GRprkw7rAa8Kakz7zGsDbF6Yv/2LeDf78Yvvs8Nxe
8EnURSX5jhYwc3u217X4BtAzZNrIHU4veL7uQfjJNd1gSMb5C8vvNYLfm+cd
DT0zDP7fp24U3Pz8cumhrLdgacQP3d1zhsHew/yjvGcGQLWzvkr7p3WCWbfv
eDd494KZuy+1nv/OATfNWMSWmoH6vpmx8t0xFpgd0bDk9vNs0OiDR/8p3Qeg
TcUhvk4vJuh8V8c1uicdpPOtEE/sDADHTdfxTQzngkaKq+5asRNAqnPAO2BX
b1drKkFWPMTvYEZALNgQ+qQy72kFSLubGRBTzQDZ24U3666PBKn6CQ14t7Nt
TRhB1nd778qogXKwf4+C1+hhBkiVr7poMkBqahpBdmjnuiOp82JBypzUFSku
5TkEWbaew3ybc6FgtrjgvvyzySCnYf33FsNCUClppsSi37Zg6NTOov0CNJDn
7jGuCl8I+OQEXUFKiAX6Rh8U/Tg3FxSwl3ZrVGKCMU4BtbeUUkDunP7VImHZ
4HLLucf87RvBsmo/nU3ddeCZ5ytvXtrXDEo1RQ2tXdkCbjhgL7JdD42NzLh4
bHcHqFsrdzS6tBNMfhIpWnnjNfhOUddpZEEH+GVZ7VWBIA5Yofko2tGlB5yb
ckntfOIrMM4/cl7z1HJwZ24h+6hKJ/iTU9WcltQO2ourWzttfA2KZjM2NfnV
g+x9Ig+d9nWD67RTZVVudIA3WTSnHQG9YOz05lk8AW2gXYHz1JS/z+9k1ZVo
9UMvhsF08zseCSN9oHux+5GjrW/ATeKzuTKPe8GKmSJvdlu8ArU3pV9Y6sIF
F4qIsGdfawBpZ5643E2rBFP1rXckZTJBWpL+A/MNRWBoSKX8hlMlIC3EhPkj
JAmkOmdeM8/XeP9gEmSHhHpGb4Q2gSW0srI9LeWgREjArMENDJC+nsPqqioA
OaOvYjKPVYFUfVIVrXzWpMifRwTZf83514rZpu8wb/Pfc4vk0Mu1qo1bw0Ah
n3Xl6wdCwDjx5DH5QQbI6Dl6pD4tBxTP9RGUUyoCBQoM7xUvyQSdeU62lkaV
gFTXZaRpmMmyKSfISsbdv9E/KwHkS7H6OS0xHDRVay23DC0G87ekWvIsZ4EC
+z787j1AB23sovmTeEtBVc6J0l9/UkDzc+73GrzqwcnohF2n1r4CdxlrqkX9
fZ8mK/XJxSLkZzeYcjmo2zKLAwqXJOuvs2sHV+fV1Yw39YCNYZ/HHQWbQVff
a99UjjWBB1pOCXDd0ZwWef8r71vBH0b8HztXN4FLJ2+dLm7jgF1Tu60ejDWC
m7bwi16NagVfKXT6qNd2gkenul06rNELLs1bKrjrQTM46jNDZG93J1h+eYX+
y2Ud4Frj//x/1gdBk/KZxHbNIVA/5EJ+Aa0ftGeJfDLwGAAPEhrRvZ7d4D2G
mN+6pA5QcazlcdabRnDVPgNP6z91oOtB5xk9TtVgzIrUjacH08DR1XQJJ44f
6DwzJ4u+sgQcfjRirPcAZTfYnpw2LxNcZbR7bWRbNchuu+RnSMsEXT0sjqjK
5IBU54noy0bte5sjCLKclEte4xossP/W0jjNE9kgVb5emlLTdHoMQdZCbUmN
yfECkEd8zPDdfF9QydxMUHEiBx14v2ObgR3IF3L9Wv7qRJAmscLy8L4bIFX/
NvNWHnvrn0GQ1VPb8e34n0RQ6dhalgH3OpjQczxsigQTdC6fJ7huGVqbqVY5
4twN5h9+5R62qwrk/a6U9seHAQrFNchXS0WhK/NuXAuqAGle80e9lR+DChbR
Ep7LCkAZS/t02Zfo5uzlDcyoYjCUJ9eYs68aPHLgeWIPpwa0dpx2U+VTKyhX
fORAmlwNKNiwXMYyqA7UznI/t2W0CpT072+VetUM1icpMts72sEq+XNHn92v
B08NGoWYHS8Ff6r6haf3tYM1x2JeJmt0gDyFhrvnPqoCDVKniHOWtoCXDD7K
uN17BRqtZ3133M4FFR5ZeH7J7QcTVHxNjC7Uguc0d1pnLm0GXzwZEb3D3wHO
TIscOJP6FlT+GJN21roPLO5KW+m0Fb0x5+WBjL5eMPyWrLHrjg6Q3XM6scSo
HhzxX+Q44FoN0p9nNOimJIOUz5Pyq+pfrAknyFKNp696/zVmVgVB1oGp8/tW
Wi7oybRLdt2IBuoWXeM7Ugx6Xn8p7i9BB7MXSM3KD68AhUSfyU9bHw8yrktm
LmO7g5Tr0Mf/PcqykCDruvbiqI9wLkiLk19h3sAEHfzfvh8YygPFr8vM5DEO
BznP3fdL3EgAKdc/rv0Pe+ULgqxUcu5tl6A0kCpH3HC/5gLzAoKskoJ72AWf
GNBo4PzJoavxIFU+ZW3tNd1M+9sXycxPhnfnvWWAkQFF71mKtaDsL2+z18wq
0DwwqvH1ywzQ0/9eVKhbAbi87i7/j7gq8EjnspPpLvkgbcG+eSfuJoFDGczr
BTU5oNIsXVqoSjH4WdixZNHectDc2SrI9WcJaPDWl235hgNaDX/0czCtAxsX
CO3eeb8JfDWisH9RbTM45U8v8W0Han4nht9oCgOcWX5qluOiBvDRreRMA6Vm
0GTjR0uBuHrQZd76nuOqqPPhnwzpmG4wuUev5ntqF3jBcuL+w5w+0E5Wzct1
XxO4NvTDYd6JevD083kNIc9fgaY5D4K2O70BFyyq8rhV2AGudehzC03gglfX
7/jUONwFfnc2bQ5M6wUtziy6u/pSHSjxvmVZRFIxKL11xbYnvUxQSbVUxTGr
CDQ/MHm/ciILXHWu35o1oxq0C2lmBsuzQYuOZQGLZfLBURlHluo1JjhkOG6v
dbIS9OzIcNc+lw/2+1/c8qWCBXKerAh368kFA3/ERO+bVQRSHUu+QVszL6mG
E2Q9z6wWUS17AUoeFAvxv/AS5Iibn/phFQIqWclcbxIKBxnLxXadn5cC/vO5
SlH2KSdarf3LCLI8SwQCjs8+gv5jia/WfGaR7E+Qrd7ivNOpNB3Ur+jw29Fe
CSrsd5xjdIMBUs374mdnQYZTCUF28Crv1O9PWCBVztBHEeFiGzpBltu+QPph
LRPUpqnvbr1XBmqc/fnFlcYC9Rpt3k4ZCgMlr2lnxuUVgHRv/RUWWumgPPdr
z3GBClAu9NzVY/vZoOSLuxonznJAiaaDt3IiqkGZOTcvqQpxQOfDzyPXbmSC
I9qxpdvci0Efvjm79IQ6wZGh8kLGDg44RcNZYVVJMzh6W9pPV7wFzL4uRHtz
uRnUMYn3fUD0gHmiYrd3ODeAk0ZiOc84taCnRlVE4NFeUK5y9ZYj3YPgsPKm
gwG5XHCIflFmsVUTyPIIHlecWQ9KxYRrbWhuAc0fx5UHLC0Hh0xHV19jJ4L5
Dl5f9+4rA7OvzFqurFUEip7YygoOKQFNVVaOHNSuBtOnvxRUT8sHpQl9tS//
+fcfSerROuW3vWWDDqeX2Ve71YLh79Ylpe4sBodktuxzCisHubzP1yopB4B2
xXSp/nlx4DazEN0jf79/yP7rudfmxrueHhlBkHVT69kUYlEBig71vFiUnAK2
CSiOGl7NArkH9I9PD88D6QmXnhsvSAV5pjWYXYrSR/+xNNZ0PkjUjCTI5rvz
rRl3Tge52qLFy256gC9zFJ/2SHLA816ln6/1t4DKZ6V2zDdPBXkcbAfsz2aA
MqFrr59bUQQqxX0beFicC5q1r9s7s7gaPOFvO9YjhMpv4t94R5YNTn2/4vaC
NCYY+nP3xtW/asAeye/L539mguKOun3NB8tBvsU/6x/+fV8hG3ikfP/pY1Xg
nQ2LO/2VGsH5L+YFtsXWg+ZrAqfWdFaDOYl6O2vHWkGbE0lOh01ywWzN1ovn
YtLBi7+UXA4X9oDcgVxTm58McCFTR2zmkmawW2Ekuse+CTTS1Pw2X7cCTPBu
Ta+81QOOv5icxn+sGHUNv7uxBeWTHk27sKkHXLL7dLdFH1q7TfLjmXNokqNY
WZVrLfghbe/hlQtbQLOC45dnzSwHlWb1mRg+cQQTRqrlHcxKQKp9HTjVa6j8
ZDpBlvHpdUVZUQpos/iX39LaXFBM8FND85JUMOayOJ+rZSIoYHPBIU41BRRf
Lpd0eTAQNO9Uv5QelwWaytLTe0MLQKrrHZ05dm31qwyCLMPygVq+Xx7IznY2
ffMwDPT80Bb79lwwKOSi+2hsfwCoOu8t5yI7FpQ58mCfkFcKqOGYtjvwWjjI
uzVy4/X36SAtscy/WDYHDH10OoYenQUKOT9eRhz2BWWqLHZbeKSCVOuprS3u
kHKshiAbyMM+cMkoCxxSPf9OXJ0ONv3kthZcLAafVHsm23wuA4d/rNt8RYEO
etbWLYj++71HVumcu4eVzlPwbqLR6ZqcGlBQu6b31TMOyEuYDh/urQMlRTQn
bNZUg9qbfKaE5VaCGllaz+VPs8DGTRfV2t0awPQNbjNWxTSCU68I0nhqKkEx
7zWvTQdbwc85We9FahrBMt7oxdsbmkHFnEazi/eaQCv+WXrbGnJBxuCVc7az
w0Gb5SMBFUldIHN+fO729xxQoZ73al1II5hVtpelYtwCetUzEgXGGkHm+AcZ
64stoEZH4/qYxgKwq53HgO2VDx65vTGoI6ATXFM6eWlKGxfcuetCLTu5FVR2
TLQ00Ub5X1yw77zZCLqt87M/9ZAJ2r1ocbNIqgQlpZ7VPR0pBjnX073cNyWB
1TrD/OZTGsGhHS8NBioZINU50GTYe57vz999SzImeHmzdG4qKNR6aIbwfCYY
Gm/+S2WsHO2fz+D9HQMqvfsVLpLpA+pN8bFJ/FUE/vdPvP9XcmYNGdZ2KQRZ
ynXwDufdlJZKkKUaT5ue+2XCK5Ag+699jmam7V9BPCXIWrVv9fvEDQBFDzcu
112bAVLlC8VotyUP5BFkPcfLI3yVC8F/7d/2U9UBli+LIDuZzfGS900BGVqF
BaMT8WBk8LrHLaq1YHTt2OcYsUZQ5pn0KtXVTJDWJLT4XXQlmD6icXerYg0Y
fCg4eKs5G/w6daHo3vgKULVVbKBnrBI8cbX4rb53MajwSYtv/fwq8Mhti1eB
RbXgHNnbT1+vaAHXNS0RyM7rAiOHdPNtkhtBXmU3r/HyYrCEX+65SEkhGMM+
9qxhhA0eOuHiEq/QCoqqGVzeNZkBauUq9hQmNoIHPP5sWazYAar6Ps14UMAA
O/wqL/OvbwYXbt/eHHalBeSxViqxqi8C58cu7Y549QpUmq5+Y97GVtBJQ6bu
t3w9aOpt5yAb3gLedlvUtFqlGAykxajY1laDk6v6Kk+ZsUEGr0H4Nc9s0Eh6
/SFZxRxQuuKZiPTbMlBUJfqZED0XtCtKOHbYOQPkOTCy3yQjCux4u0Jnrm0d
aMjUeXBtOhMcv7KHfiKdDjo4xQSwxUtBqvNEw2kbMzIniCBLNd53MMnz3WgK
QVZPM8J5h28ZyCNeTV85OB98cV1C4ZQFEzTJp1VqfSwGuRr5M+8sfQr+6/n5
rzV+XljTiYgjyFKNP/I4o8r8UQZB1vU6fbloWhgow8MZT9ZJB+nGgiFby4NA
6d/lDjpyOWDL5owlG6rZoHhezBzv4XJwMfuaje7VVpDvZdrDZwdKQes9b6cV
aDaD6f36T7fWlYJii4xLmvYWga73ddo9LdrBkvrzoU6mReC1eRVfHu8uBauN
3wYkuReC2mpxu+v9SkFfVkSif3g5uNYqv156VxX4bkXD+emBHeAu0fuXM1Ub
QX1LqZfrwsrAn4MmGWWqHPBeIc87jf560H/eF6HFxu0g1edt9mtaukZkI0HW
OTzJv9WSDVLlZOlISjrf+PveQHL00a+BnTLN4PmCRboK1xpBq1l7JxLbWsEC
5hnlm5saQaFLEZ9pmm2gnIe0epZEK3jkccP2Pp0K0EJbIW9Urgbk4wy5vOZL
BV21JEW747NBthvNNHwPG6Rat6GK3t72PX+f+0lGfvv5amMnG+xvspXXKcwC
Rz29D6ZmlIDj/aJNBTPLQSF2e8uuER/QIuau5W8zJiiq65jeyUXbJqxPBxum
g0bem6fbGhWASu1355X2PwWp1seT+c59b1kcQdao6fiGW8vSQaqcfy1JiwJx
d/lUgizVePFDfi8WrvQiyDJe/Kxb8SUHzNwmqt7nxwRDBwLYgk3xINW8Qt8j
19tGRhJk+ZyGeuzc6eBw2rWBRY+LQEZcuUDLszRQifVa2Ty/HLTtWbtyCrcW
ZFjKX9qpVwyWyIU5FLmzQNcWwdxU2Qy0wuziDIdakNNebaj/C32Q4inBLOSA
U7Z1Hv402gCyb1ou1bqZCdYc72w9r9MAytxcLD2+rxq0colaeNWjErRbtOfa
888V4CqHA8zH/vVgtqHv4nvBheCvT1rHcjO7wQuLHDRfj3WBQi/c3hs2VoA9
rhc6r67igN4ctxSHT2zUKWx1Ar0FzJ5xWXZzYgVY55VaolvfCfb6xiornOkD
7y/hGn1fyQUXzlS5tcGwHVx8Uv7Fw/wGcDhwlQlvFB1l+rDG/lSDkQb3fz1s
rAKp9lem7WalzzvZBFnKc+PBFT63oBSCrFHBhUGDtDKQtcrB/tzjErDfbCvH
4T0LvCbJCVljxQbN5SW3ndMrACP3HX86c3022KJz3Un4PBNUuuDaqqH9ELTS
qv0TEuwNUq2DwJarXIPrxQRZqvFUFUmol60JyCfIUo0PvTe3LKg9jyBrpb7j
ySexIJBH/9u1sFMuoPZPwZSr/ukg1bxCsz1qo+bmEmTbmku+zbOKAkNDXWeL
y+ajO1klCrGZ4L+um3RM16oVF/++Z5IViGI/HWeBjA8xa/ZKsUFVx4Eft99G
gt77nlppb64CPbcq8W0+UA6qaipIhk8yQKVll70b/MtAIcW83Kt748GYV9c/
5H94Ccq8elxpw1MGJtAvHpwhUgBytBu0zcpqQe8Y1WeX5rJA45U2tV7nmsBJ
71wZEakqkGfmN5s/V1hgpneabmdKOZhDvLAxs2gD27Y85Fb3dYBFVmoXn/Fy
wV/KCT1pTzvA6k0uo6vKasAfT3QM2v6eu2TXaO8LMevqBPVzxb8EXmOBp++I
54UFdIBi0+/0tnzpBwNFtWoXdfWCBlr+U2RmdYLpajobk/9+j5Ed/Dy0N+lR
LSh2L9DCfqwQtGcdzj70nAN6ehZtin9GB8XXZHxv2BgJBgoLmp/ZWAzqqQnu
+LgwGaTapwly38eO7KkkyAbztth/5K8DhapsQ75aVoAxK1ynbvtdAN411/3G
3sUEJS2DRnZZJoNNzPgJ1uMMMLSGj99UvgC0u/7NcpsKHaS63hiuc5SSP50g
S6s6cLZqZRzI0+kU9mSROagqEhP3YdtLMEZu9saKd9EgvTDhkZFmFOhadfR6
N5EFanQoflPXeAZSXVdo1ukdkaZuBFmeavq6HdeDwfS7EZMNw6kgVT7t1vC1
wgNZBFmq8aJqm0WXumQSZMVUCMF922tAHi1PpovVI1BcYZPBzolMsKGLuHVw
bRXI4zKN+KodDroe+XStUbQaPMVj9zRzOwekui5v1tVrZwLpBNnIdG2Jdy2p
oNGf4RVDBiWgqkNc/Q/tJFDPeNPQ+QepIFU/nw8s06wOrCLIstNrzjco1oPL
dU3mer1kg7xHD8VpSzeCbi9Hl1at7AMv6h63trVuAz9vWRfpKdIMTj76PsqS
aQJVI0sEctXbQQPFPYejpvWBmWtfRdfdbAKXfwvfqCXTDvJPeaP16HgnGL9u
IGnSrgn0nVWoElJbCx45ui/is3s5yPi43FZNpx001VlW+raHBdJYa/YUJDwC
vQUsOub9SgVD/0htqu8uAqk+D1/n/HKQnagmyIqev6zLezQH1I4YcfQpKwYl
v1wpUC+sBp9sKHmd/ocFZhM+PloWGWC1ef8ZD7cqkKp/jtyfCO3ZZQTZaZf1
1WsEOSDflk9hKZsKQCGnYsMgVjgY57XywLvNTJA7/sdXvNQDVBD7fOTG6wKQ
qn/a0/l5o8phBFnRP+bvVmzMBMXVtCzzLqP5VwfvbnpQDMocnTUp154CUvXz
r2V1/4f9rTPFBCh4rmeD9HNwVC706I7KMNBXRDd2dTcbXKY/8nXHrAbQ3NY4
U6eYCXp/TWk/NZsBClZ/6D7oVwOauEwxlDuDyig+dYl7kQeKfVk6z9OwAuRz
MPYQzooDj3gZfPfPKQdD42m7arblgkKCf3aJxqaDvL/HV7+7mg1ysleU7gis
AeXkdRdWTM0EaQKuaz7GZIPHq+/xpNnVg15lc4WmJaLzBPzTSqX6QeeXX6Nv
rXwDconRWZN8NeCjsq3rltxoAYdlbB4f1s4Ct0R8stQS7QTtP9MMhAc7wPUW
dXOk37SCW4rszlZ5NYERBzYJNdW2gZvfjYR13ewBvxmwJpb09YKcry0lYUU1
YL+kn8jSZ7Ugrd/Q7NjUCjC01Uz5bHoMKCo1pzTeNRU0uuugHfewBqTavxLV
n7g8KnkEWVXNkomZjTmgzK6cRcKfKkG5qdpxiRvLQYtGq47YG9UgbdoX2XzJ
MDB052HfcKc8MOLz/VCd1HqQ4eAY3P68HBRKmx2eVFgKzridNr35Pgs8LPF9
TOsxE6RaN701X8/eEEsgyFIelHa3oyK+nCPIutqZFQf+yQW9fXmev9lfCEr8
kJjCmMUCGcEDwVsb40Gqdu77vJ+74SaDIEs13mh4WHbmwTyCLEPh/LRp5++D
Q98a3bb1pIBKcy+qmdyJAksEW8V5mlmgZLveyLvuMpCt83aN2jUmGDNjUaRW
IQPUu7pwcbFpJaifOnV//tIsMKaqUtk2qgAsMY+OdTSrBsXnfqeXy3mBqlot
yzScisEZ85d/CrlaAnp6mDN8ZCpA5ZKV8f6v8kF2jc3joHvFoJB6Fbd5hi94
f4lfnZYlB9QutT22uZYN2tG/VAUtqwYzzQ+/bBrqBf/42pute4GysjNXVfJU
ghqXhjaeMSoHT924Nfr7Sg1YWhgcZqvVBTJ+3hHqN0BFeWM+7jlaAJpYhh6Y
V9UMSu7s2fQyrxZ0nUX7pLr0NcirZCv47HEvODmDG7ZnexXoqZSuNPdHOrjk
rHjEiEApqP1NYuVTVRbIPae2THZdPCjwhhXirlMGtmnsE800YYJGOyp6krri
wLYDZ1XtwzJBK6FVilsDEsD8YI3HJcfooN3G1e85tTmgc8Uv5S+W5eDnQ2tP
nc4pBbPLlbv5RuNByvPZK1ba3S2NIGu3de3c8tOlIOPGq6qnLtkgVT530fto
NSkaQZZqvIZF94DUvliC7Kj+nP7K589BG76shKqpWaBSh6NPdT8dtPt99Lr6
z3hQOjFbU2CuH6ix6moo82A6SNW/r4eutdyiaIJsx0jtJ8HtxeBXo23bhhxY
IFW+O/OL8httBkGWzjDjPbwpFaTK6RoQj7x4I5UgG/PAKprbnwRS5dDtjMyX
JSURZKnGM44H7N4VnkKQFViqoanDmw1WR/lH6SZWgq62DW82CuSAPKNPe093
RoH5wszffT6ZoOr0jYqCxhmgQFB83ZkN2aDnyY+tU7dngFTXW5S5T9S3tYUg
+/jFDq2Deb2gd3PEi1u5teDKgCdjR53qwXzrK4xOfRa4JG1QuehrLXiUMORr
VmwECxt1z05m1oBiU7R//3EsBxubz19h3uGAb59qHL8xtQuc0t8t+XRqL8iq
XS/5fC8TpFrPI8wo22NZLIIso5s/9bZnPCixa2BW3iEWqDB0I34PNxXkcvxC
yx+GgQzutF2zPe+B+euD72j1V4GT6kLnvf3z0caOcadTDFApXHLFTkV70DTr
C5P1qAJkrLhqFG6VBLov18173E4HfS8er5mnh1Kt878WdzCV98wlBkGWavyw
5DJ9zoU8gmzMhwXdxxcXglQ5tIKHKUcD7QmySiWs7quffEG62JrZFvO80akX
unZ75oNCfu+XvDwWCXLvLvVf1+cFMkpVHSqcGGBgdWij7+YckG2wr0LAMAIc
MlzHseLkgDHCNhJJOzNAo5N67qf/PteTVVowubV/qjW4PvXdc4f5DSDXcSjj
2t/nEbJKWXHf+wPKQWmlEL5taang0Jbvj/YKRoPSz7/5Jj9uAAWc1XbL+aSA
kXnS8naz2eDoseaNf64zQfEtMyxXu1aAtH5L6ZnJxeCRzv/8RdUV4Gim9/Nq
m2hQYanVM/WAHDByUcAHleXp4Ih2xtlvsVyQv+/0MOPwANh3+xF3+SgHlPj+
K+zKqkZQeG2T/lWzOlAqv4R3xcFScF6touDWC82gdPW6NQe6KsFli6MDm760
gmOZwR8yvVpAPa2bnvTk16AdTdP3F6MPbNM1e92oWgXyWc8bjnubAGrzzoy3
92GDc7Uir55KqAepzo2vxUHjN5f9fd4i6ezetyulrgS0se15pMhfAOrvc5Bq
X8MERTujetQ8ykEN7ry9Tt+YoKnimyce29mg0tefbOF9pWCC9TlBl2SUZau2
pvRpCSjzMHClQQQDZC+pV7lrVAAmZBYed7uaAYp+lHIzdGSCSpWnXjhcCwMt
XrlEXd+TDdJjvZ1OWnqDVPdL6ZmnsME8V4Ls0MqdI7qiGaAyX83Wwqv5oF1V
4PLXnxJAqQLJ7b0sBvjffwP+X2l4JA/WTfgTZHmev+yJd8oH5Xh+b3hdnQ1W
86yvXLuUDdI+PKpLm54D0m+Ii0S4FYJC8104HY5B4HhbpHyFVhZoFP7lk9JA
GCh9Znq0hUk1uEFWsWx9HOp9fesvPrcqUEjG45NmDRsUDPPozP1QDLr6TbFa
kZ4KZj8MtO98xwSVtPZr5U0EgSVdJ2lqDWVgKFuy8fKMTHDOmBq3QbkZVL6/
zNj4VjZoImpfrGPOAb3zM6f+YPaCDb33Ek619oGyExOGDkQDmDcRUD7gi9pY
65tXl7BAHp3PL84YNIE/bdN8oy7WgG0v67z495eDhLLXgtLURlCtJ/N54cwW
0Gn39/DWP71gxOl5nEtxr8BsJ3flo6kVYJc0vbm5qhzUk1xazJ5WATK6rrSk
3S4FXW/+OOj4pQCUDnD2E6HFg5TPmQpSC6+mmRNkudnbP5ucrwZ923oFzbrT
wWs7LttMCBSDnnb18Vx/FqjhtGpJu0AJKJ3izU7cXwsqMdpfrgzJAO+eWy8R
V1wNtk28env9Yi442p0pHf6rBLTLFjrpZZMN8niarzhnkAzaHdVcKnMjE/Se
oyJ8N4IFGu2062L6+4Oi0d+vr3uQBSp9tlF//vd8Javs3n/FzboMDP34tVm0
KBGM0TjwWHQNHRTalxyukJINUn1OrJI2t3WvZhBkaco6Kjdm3QGpcmLc4hay
7LIJsuIJHZlrD/uAp/rLfXjqmSBVfoKrruP82DSCLN3mV8GpbXRQo1B109rK
KpBvtb/Vzv0FINc9dVqrCQPsvxm6SSu4FIz8MmWIfjEfFDHYFHspqBY873Pf
YaE6B6S6Xr2vhx+e2xpFkP1+qPLasVOlIFUODy16TWLu2B6ytFTfkeVHMwiy
kju27wpwbwUvvX/SdPtND/iku8/AurMJtFxSaeVb3gA2uPa6peWXgaFOUdU/
arPBmExxtxtnqkHaUOD8Hgkm2DbG7zJ4PB3Uz4uZiPr7nE62grhwpn7+a/Ds
7rSI7ZtbQatfrpnbeKJAsTDJ79I8lSDVbRl6H6xrdaScIEv3fnP6hWQqqP8r
8OOvx5mgHvdafds1Nmh2zOfH3dkNYP6zXfQS1xLQyiDkvdI+NpjuESUUMiMN
nO0WnkL7ygBD5Ve8v/kiCXQOdnjEfykFpFofvhy/NXkr4wiybeW+UaZXKkCq
HCHdE19tx4MJspT75X9UjC/RBfdzfAiycuM5p3rF0sH/1bzD14rM113KIcj+
c87uA5JTL2YSZHl21KktbchCKarre/vTM91pBFn9O+HE2r5s0KQ1/STTjwHS
T7w12nO8BKy2Y35edzgXzH/1Lm6/bBqoH7U5J9WOBYaWHrvx2CgK5Ak+vcfk
pD9Y4v+1ft3nYvBUraiD+UQJaLQhwrHOvAz0jVeU6fj7XkVWsmzLn+puBsg4
8EZ0bSUTpHsEdYYOlYAnAoOV7cbLwYSPYav5b6eAbndkzrSJtIJfrTJWH+1u
Ac0Mad92DVWBHhxNXht9Djjkv+n7rh0ssMDoJbPhcDOYHbzAvy83C+R5som1
u4IBnim0edHGaQKnGCxlLWxoBo9xttz9FIWm3pp15EsXKrug+yF3MRvkqn82
lViVCip4bOZ7JVEKdn0gbuysrQTdw37xvVUqBY/4G+6ZchBVFjtXaSPAAG+7
2YYd2VEBygVLlCqLvwQDeT7sC8kpBqn2Ne2EX5T8gQSC7Ff6J+P3zemgmk/S
kIErB2yy4m0MtcoD98m3L4pqLwFtnV6PmK5FfSfvpxYlpYCBh2zzuE7ZoLvM
+id3+Bjgv56TPPXPJzt4rxBkQydmhfe7JIJUMZzukf0Z/b4EWb01phO6WYUg
ZT9Pduh+0/3P/vj/6h3q+rg8qhwMTTDpm20eD/L0HQyMdnoJ0qxPZ/o/vQL+
67KJns1y7OSJJMgaqUcMqPolgOKnpRYO5buBbdZZgsYFiaCDwjrra7YVoPAX
3lvBz6rAvJWZvgbP6kHf/c01rdxycPyPzUFH/2Lwyhzd0vfCDFBmZ9FkHC0F
tJlTVC68IhfkUd/69L7GRVAjZdhfWJMFct5sD3v3LB9kmMq9G1l+E6Tv9VOx
vsQEj38QNdQObgLDfuw9YOTOAW3mjIhtfdEOKgXcSYyZmwgOz+ha2i1SCC6z
OXdZq60VNL30bbAwsAPkkfNbLVblBiqUGB8VtakFfc2auhnzqkAbr970k3tq
QdoKy2RDlzbwfUmi7lP5RrD/1bo2Qz42+K/7QqbQdCJusJogSzXeauEVuYiO
LAI8L/hxzDwT5PKmN3kJ3gHT5cPdAyYbwMTkOxsmjjWBR46vU7h7rAwUSTV+
eXN5OVh9unLbhh0csFBGovHg3+8xsv1N609xHMpBaRX5rl+satC1LSJ77oZ0
0GjMOv5NdBAYs6ZylXByKNg1qu4/zT4FND29ZkHzzzSQsZB1LWdNKEh1v7gC
Jcu2tvoQZOkbXb99iA4BJd9Ivz8wtwQcErNa0LgiDKSaN3TnwC3fqQUEWUbm
z7N8a7JBabdivzmT3qBG6JDw1VhfcCir+lTXuwiQqp+vBzVnOocXEmStJHU1
Qg76gl335+tHFReD7FNX/FaqVIB8F9NnK1hWg5zc2FKRKUHg19PHl/WockD6
bevtr95kgaNRgdyn73JB84WySfcPsMD//gT4/6/qnyav3q7KIsjKbfnzfYZo
HsjYsi0p4VwZmLTHml/QuQpU3bI12T+xDPRdclTg0pFKML27/ce7n63gTdZA
ACHaBOolR5vobk4BrQynLZlW9Aqc3Rf7cas7F3xfJ+Y5bNQIevd9KbJaUA9q
z2aOfb3KBudbtRM/+xtBiT2rhz9cKvl/WrvzsJj+/2/gEyGyJFuohFBJsody
hqIkhCRUkiRbQhSSsSUqijaVTPu0T8tMU001W/s2LUhCCKn4hCSEu+/ve1/X
fV3neZ/7+nb/fq9/Hv+8vN6v9+u855w5VwFsV2iKCh5fAW53iMv6lC4E+ZXv
46PuFKKmZafl/nBA9/pRbw796/cZSdL3/HyY+ygJFFQt5VdIWSAjb8OIGSMl
oEvf76/nI9LBvONvx1r9KAb7X9iZuvLR1n66dtXZAFDXZ27cG/dSUEPutd+Z
v9Xg6DcjwpzPc8DsTRNKaOwC0Kj0eSQtnwdq+Mle4KvmgVSfo7LP3yzTf4kI
slT5ujsFVS9mpxBkB/v5tSvWKJ+kzCbIUuWrqapqKyQzCLKM6Xl/XKadAVtD
1bZ0eGeBTtIQz/I6EdgUtjbFZnsiyDSa+PegbAI42P0uVTEab/Cvf2eT5LEe
W+7d/jJQXVnL7lZ5MUi5AEdVNO1ZMEGWnlsSl38wEtRobrRaHCwC3dM1bd/O
FoNlByxOvg5JB9WtbHnX4zJBxmaD9pwKFvpS5nH5JCEoWfGrfUuXCLT+6PhC
5UQFmNJguWFfqBjUtfbcNdxPBI4+0BV7xa0WdLG9VeERlAyKPrTaui4pBg18
tgzz624AYw7GSS21XoC3L20aq7lNCl5rVrvw/lUVuOKdyNb03gsw7+JbKzPF
l6BXi6JMkLgaFGZ/WCh3rg6cmF7wMdTzKTji0m2D9QukYOQHC/n+GY0gU+dh
lkhcjv6eeGNoTDXIsNDnRO2qANVDK5x1JuWCSiomMfqybJDq+E/+J+5p28B7
PFnurM2sT15VIFWdxuy5B05pFxNk3ed8dMpaXQJS1emSezTB6noJQTbw+j+v
tlySgFR1jGSTywum1hJko3+vWLOvXwzOtUsKCz1dAVLVZ1YOy/+TfJMgy0pN
P+OrJwCp6lCFWs2W+vtLLxNkqfLpcX8Cf+5II8hS5be2LyxdPjuBIKvLebm8
82o2aB6lMN8xIBhU2HCicev0BFB9ScyH5tAMMHSnZqNjORtseeMxU+cJqpbZ
vvNrTxgYHCL/bKp9GdhzVUs6dIYEdD0y70ja4ipQOrP5mKW8ADQ3s1SdXZ4O
do2pzyq7ygFnXV213G+kCKSZWkUtveIMhhqdUTz0hQ9ecwqZ+NCmCOxWnaRn
sTUabLvlsrSVkIIWVnckyz+IwNAXmp7zVNggPfZXf+syBshKbK9LJnigWsIp
jdm1ISDrH8NzNXfKQPdH+Xu/G5eCDGuZ96u2SsBVYq9JrGopaPTVbOCNkQPe
aawsrZ0gBUdHzTBq3t4A0malT/uy9hR42bRJW7ilHnTmKvLK3zaALiN0S1MH
7nNkGeHs7qevE0A1jQonhmM1yGYatXyOKgQ/FRD35KPLwL6XbRvPDI0F1d48
mT5pVh5o3qb3yLVFAqbkMSrPPMsFLU4Eu9SoVICt01+pxMxHJZnt0Q3nJOAH
2zMNr8bXgVpvDJoO6FSA76pijcckVoOe0YUSU786UH86U363YiboX7Tt+jPD
UlBwPf7P0lE5oMm+UiP3rlzQfb74Z34rG6S6r9o9Vd/bsSSXAP0OiVhO5SBV
nap9nW5r/NgEWav4GcsaKjNAnv1txStjBaCdRurRkzdugoKoW+f+nAoDKR9I
M07v+1AVR5BtHeJSJO68BVKV8b6b5dH0lk+Q5bepKDJXZYFhIb76mYlCUJoV
7rqplIl2v77d8CIJ9FTZ0nhXWwBqr3SYcyGAA+qZx6816ygHNUyDiFEzJeAC
XvCfvVIpaDZRX3nyvFIw8nvDzXFfxKB5ZPnPRy+DQd6rs67R8rEg0zf8Uv3q
cFBD13DP02QByLp4aUbc2Txw9I5Vtn8fikH32iz50do1YHeLjkboPAFoPnHS
05E1bPC3+0yL77JSUPevY2TfxmJQe27dR5vrQrBbR7/YQpgInskLa1EyrQM/
eY3Vst/RAFKdT4aRf8HfsbkE2Y6ujo2pflJQ66aMcGyAAHT58PuF1lUJuOfJ
67HhlwWgvoO6VdzAvsmyDCL2bXkeB8bWH7Kdxs0H+cbjU0IyisCWJXP0Qnty
Qe17H5V3uojBwOARD441ZICbz64L+GHaCP6akeR5sL4OnCZYvlLBvBosfsz+
7R3bAA43c3yu9asKdFP18y4TSMEyWaXGv8cKQNmRzSv/LBaCdBv7tdWteSDj
juNvx7izIOX9kCJ4n16nXl6US5C1iy+M1DqeAqrp7PGts0oGLf4ueLvtiwCU
PjywcUhSIOjb96Ra3r4IpOrT5a7JFP18NkGWKt9kxqKD8YEcguxg59N0Ii8m
sDCbINsa+TGpZ1whSFWHf9Fo7hlaLUHWhPNj4fbjeaCL4+LAcFEW2Hrq67HX
r+6BounKYecVheD5Mw5tc1+LQcaque8M3MpAK4eEszOIErA3P2jNhiGlIL/V
R7HIWAxSzcE6VnFUS1o+QfZVeeKugkQpyJiwehm9pxB0rIw+rWgvAmnfb5wz
NuWCTqpPhjW9SQO1naZ80gkvRJt74sv/qQXN1S0PCkbFgFT75XXtNHpRxSXI
Xv1Yb7eL9xhM/hH/QhT6CKSq7/LgoKHK+DiCLFW+7zi9vo5vtQRZhZ6Ju8bS
Y0Crae0yW05ng7RTBonp6ySgUoa0rTy3EFTQUjCu/RELeq8pzLDyzgcjOis9
v5gIQKOKXQt4pySg+SPN3AdxiaBL1j/7L/sVgB7HF8tUvBCBo8rudWqm1ION
ESVD/wmtAFWN8w3fdopAveyyg8ObGsC2judRNq/EoKVa817fHUKQ0Xu9uXtI
FniekHMYnSwE+YzCbG1eJshaUZ5lX8oFqc6JRo+2n1FYEkFWkjPtvaEnBxTw
/nk00+0OaL7n+uPAihBQoWf3nMsH2KBuQkRN7IYkkKpPXbVKu5i+MIJsoOvi
TvNbXDDU8V74n49FYNtexuLTUTzQ7uKjcn5HKEjVT3uOYvm9B4UE2dagfTp3
VEVg0zZdOy4nGWw/YdXxd18mqNa4dqtkYilotkyRf86lGKQJcsJYIZag+rsO
4w7rXLDpJePp5iYBqHYjcqj+9Syw2591Tsc+CVQ6Ybhj5+dS0N/+2C22WyZI
NU+q6Fv8KGtvfQFBlir/m/KCUQE+9QRZqnyFF1UPrN4nEWSp8pVDP7IWvWQT
ZPnhsouIcTlgpqPjUJF6I9gfO+2EypJysOqWe217ehHYFaSj8Hm5EJRudhdb
N+eCDu6XP7f4ZoItNypb8hQyQPconSSd+8WgnELb5cLnNWDkpgDjyo0lIOu/
fg8rAxTIsRTY0hqweZmnmsaOUrCQ0xTWUykBb51Ye8x0WiN48oDLNgur56Bs
06XrG29Wg+wps9cMv5YP+vaMG0EcloCKR+eXvJsnBrU0f5wIPyYEeVl5Gh9P
lYKtB/wv223KA7sZ/JdjryeD2s+PaLsrlYI9crTnxf0ckK2X456fmAsO9nPn
a5Sw4/PTQoLsYOsIEgr1Os9mEWTpA2/9t+UTQMHCicxIrfPgYNdtdQ+v4o1L
IsjS6vRvLXK6jQ4ympqvrnz+NIsga6507O1I7WywyUNjtlmbEGQ1Hrxyi5MK
CnTFztYVt8FA8Y0H7Cd5YOzHi/azgvPB7l5ntTndYlA9bFSfmV4+qBAeN3l5
RAHYYin/YVwHB2zd9nPSbAId7Dx5qx9aXeivJsgyz6dfOLIvBTSySIs1DhaC
yjnDD703ywMjYst+e1lVoIfCX2fLC0H/3HXiWfczwdQEvxjDV1LQ11EczH5U
CrpMPepc+ZSNppXnN8TXgdYrZryamVIG7jkZo6RaUQ9SzVMudNSUX7cKCLKD
vS5OdplhBR/zCLJU+dqL3+VqmhUQZNkP55u0OGaBVHXUvvclqdwTEmSp8oNH
uj99P72EINtWMz1/aL0YfCXwDVLfIQVl3428tOScGDR35u81dUsEqfqR3pa7
+Tl64HlM8piN+tObN4VgrHfi6GUdXNC77lDmMblY0M5lu5vRzTyQqh+r28tf
/t6fSpDttt3i/4jHAmkF+zR3+SSBGmHnjq1tEIBW7saxd5wKQQGvpDwo9SGo
cO5kyGeHJJCqf42GkWOsx/EIslT5SiUuxi9exxJk1QPNk+ttckCqOlSh5t1t
tGdnBkFWd5HA4eBXMajm+fvshvc1oJ1F9pHFDflg89S7CnF7haCs9lbdRD8O
SFv7Z/KDA7Fghc1tr7iHJaDJpl13FFdxwWOHlBvuelWDgr0lKWWTk8G+q7fL
Z0bkg1Rzo5vqqmSIrhBkdTvG79Zr4IHLNRWG+60oBmM93p+o/VoAapgYnHcU
CcHsg7zmkG85YLf0S/gh9xCwb2No9rE3TLCIE3Ft3ooGMDT776IdbslgSI6K
dTxdCl7R+ifjpNUTsNG4izXRjQd6fHGa6ZckAUO3LNG/sCcR9N+QsOquUzio
NmubbVk6H/xj0DUmW0MChurdNGuaEA92s7SOz9waBn5ZurDoiW4ZSHUe1DM+
lkdMGPgckmTMVPTiNdiDVHVkXzaUnnyXQ5ClcVfvWxnHBwszbyie7y8GHb5m
LOk3EIJftu8cGcoXg4H1j5tsFvNB+vWm1s9lbFD9+Jsz5gPPMbIms3701vhx
wcKI4z6900QgO/z1DLe5QpBqPhYn0lJ27M4kyP7nd7x/h9NDvcgZ98UEWemc
ypV2XRyQTbNp1D2dD7qunJ57pIIDujwcN2k1PRmkjXSyXh8ajVJEa/I13Q8q
XIIse73KgVx6BEi5YQWVTOc3A89DkmqrtlUv38kGD8t6pj19WQf6n9E78Vgp
H1SrmCfcVHgZpI/vnGxYlg8qma603RyTDWrc0437514F2Gj5zvmqTDUYmeex
fmKBCPR+PG+q+qkUtGQlv2FYDmgXLbI0dY4Aqca5bubd1/9cFhNky2o3Zz/V
LAJ95ew6D24rB+V6cy+9MC8ClyavHu33r79fRJI9uWic0QgB2JfLavNLF4Jq
9ILJ9E8sUGfKLFG4vhhkHTLgSFNYYOPWJKfWl1JwyOGT0lh+Pdj66FDn1PEc
UHnUvoaeeSLQOjvq/tAFHJBq/vRJOYcFgtsEWdpRmZjRM+NBq4Kk5FLjOFBt
7pOid9cyQKU5W1ddmyECBU82W/+aWwRSfu64W30dXe4QZPu6I/dYHi4BGx7F
XLs9uR50cJx974BXDXjKdVRA71cJ6NvW+XrI9zpQv0z+pme0CKR3HjNLNa8E
x/pOul+iUgdKv71yVX6eD1pVN/zqM6kEXeIe6vkuzgIp50YRdlFzI49aRxFk
Nf54alzuZYODrU8V+onrf+oMyybIuo+wzhoRGwf+T63baqSYwLRLIcg2aeUH
nbdOB48ll+7mKmWBLvcLXS68vgdSrduUO6dkQl4JQZZW0z7zQ4clShHmk5Oe
OApLCbJm2w6vaD8tAsvGNa8WHuCB9DfH5i2RhIF9IVn7l0RkgFY3FCe1XogB
eXNH1vXtjweDl0QNkQqLwdZv6zvvfggCy3TfRStkcUB2RXTi080isPHV+Noo
/VrQTN5wabGmBKQ1redY9BSDbepzmMwj+WCezLb2I20SsP3rPZmJ+cmg+UK9
SEGlFBy7/5nLlUoR6BFp77uTyQNDl73LeXO6AbRo+t3uzc8H1W8ujX4+QgSO
zl/X2GWeA/o6PrpqcSUDbCfmndSOLAbZ7pqe61lpIKPU6mFFbRKoNsHm/ars
CvDf/89kDuj0LXV8oEE52LZq6PhdOTmgd9r391z9YpA599SlIYJw0KO+N73z
uRDk9yzcqEfjgu5Ob8NyxvFAM8OQm851OSA9bnLdpTsiUGPRumMByWJQoGqQ
1HGkCAzcNs8gbrUA9L9ZZPBoOKruuuhwyP58VGbFhBfr+CD9rUGRbMFtkPJG
eei86hCzgec92UGG2sdnuiur7hBk+422LHWLyQALu8qEz3pFoBorPyNc4TZY
5me32Px0EUhn2uz+ZBgBKh0uTGpWTgKp+meINj1bFnSfIGt9TfHsV48MsH3v
6HGvh3PBrjvmH3SG8kD+xnmj/bpKQdq9xc4nZD1AOyHnp47DdbDbyuXwhH/9
PJYk1b4sDY2e2PlXE2S71QKeECOywcBr39c6jK0Em94pS4e1c0DvSZoLDR4n
g1T9WL8t9qqSVhNkTV2XxNRFVoK8bUdb/CIqwL6uI8MyHcpB32sRtK4ZtSBV
PzVjjv0usxIQZFPmjrRg1heDktdVq2f9FIFKkcTXa6ls0Nxoe/fD1BpwXAXz
3jmrOlD56Av7vDPVIKvEa4L9NzY4asH0/XcnV4Imi/ZtmqSeAXadurLQ+TEb
jO1s28OfwAfV5qVW7o9IBkOr7T44jioAzwsO9++wE4Husyy0E3PLwKbpAy9n
83NAqutlNXV6mntHLkGWKl+ubU1uxyUhQdbuYWpbxJIi0Mj2dbaKhhBUiH1J
31iQA9JCZ2qtf7sPZKlfu8TtF4KhoZrh6trJYPZb56xzF3LAfostnkf5ZWBT
cKJNuDQNpKmV5OxsNkEpgrXyUf7xtnSCrNJIa96S+ykgVR1632H5jT9PEmTd
LaLdiPUckNau0xdxxhm0q5b0nJyfAFL2L/N23+vcAoKswHHnkvxgL5C+nque
IZ8IRoTtSP4UnQXyjtgNq5idDbK/GS6lqaSCox13Hr5yJRuUHbc0+MCMMlDB
JPZ1iFo5KtYp6dCtAFmqtbaLMoRgl1jfSY1ZDKqVMI4OmVEEMn/NkrEUskGl
WzdrD5mkgN374tUeTUkHJetWJT4MrwAt69YZeb6WgMqj+5r3JJWDef7+VZ92
V4NV9o6ar41Qr465EwtuSsHuab8cxnhVg1Tnx6N9ZHGUroQg27p+xH7ndcGg
k73b+DlWItDutZPdnTeJ4IjPa6u59xvA0QFaZ/i7KsD4lswbN6+iPAdbWUFw
JVi1f++5Q/OKQH6F7sZz66pAZnz5iInvQ0DWu+/7p4i44Nm4nWvUGVUg/chq
bRdFIbinkz+aRpeAeqmLwg13ccFGxX2ihDI+qGZed4+ddQd0TZf7uL+CD1od
dBF26vFAkxNzViZ+TQWX/jJvzBsnBmlWhYsC3iaCVoyac1cr00CmpHpVAes2
+K9vWQeni0H20xHPlrSVg67hDtz28RLQen/TKc0cMdit1VfWNi4cpDrnlPFo
VcLCsMMESBFlzw31w+fkEmSp8qXvg548uXyPIKvmtebFlZASkKpOktvf6BmL
RATZ9omzFRq38UDGvGqZApejoNrC4CfrPgaDbXwrOmOLEHSnhXAVU7JA5clP
8yuOZoPSPV0B327ngNaf7ys8Pl0BCn5u2ti3qxx0Gn0uwfY5E5SqJb++FygB
u8wdu9Kai0F20bpvNo3+oJJltMfRVUww5fOfibFHy0G7KNHMeOc0kKUsnfIo
owLM7nxfsGhxFdg3edn+k8rFYO+1DabLP9SAvvOqfx2/kw3KzcvnbAp/BLrz
r3f3RQjAVsPV7is35oN6a9aeHLaTCwr+LnvalJgFUp3PnpMThupU5hNkj2UY
P15tWw667PrdvCmmAjz2TCfsTCsPdNrvUNWdXATqLljZukc1EqQ7+kRp7CwE
qfqXe6k0weC+mCCr192QI6nMBa+d9zx8ZFUGOFrRhvc2qAgUyKiOiDgeBGrc
3p5Vt68c7Fe+0j+vMxfkhXX0txmVgXMLiwN2rBeAKRKWwc2tXNA9aPbyzd18
kDl529o3LQKQH7tJWWZLPsgaGWz7V5YPUt4/8whawUEJQba/ceTVdXUZ4M+L
E84FvBWAlPX/VP06tyCZIOtyvMX50z8JYOvfxiLv5lsgVX2qsDLs8ZuyNY8g
O9g6VGEeWGw/qjiIIEuVb2REO1S9OZMgy9ynURDUxgTbU51nPneJBuW2XfTY
JmGBVOtWucccEl7iEGQjUjf9naTNBin3eyz+l4V+KkF2sHNzN8r6PuTpwHkn
eS2Vx9WYmgcqfJ6g9DxDDOr++WfgG38c2OVdf/F5QT5I1Y/+2YLEv23FBFmq
/NafDAeZ0UKCrCq9pOatRwWoUrRad//LetBp+J41zdcFIO3bOsmSULSx9xfr
bALq8NLi9lw9EeitWh66wTUKDPypMtshhg+ejXux9KylAFSfrW8gO1QENkXM
CzSZzAEtvcZkb/hYCVrNbFA9IMkB+3m7b/o6o60HRYk+Qm+wyXqU7O/3fHB4
gol398C+yQpWDil2OB8M9hpHz+GeKgcDv/temMDOAl2s2nNv9CaCEY7TzNwl
YlD2jbdn2mIJKNHu7ftSVwjSZ1kZP+y6D3bdmSsYNr0ClH7Wch8REA6uCyvX
DhSVg1TnuWddynfFoVyCLFW+3I5rVoe2Swiy//kd4N8R+v7OFP25FQTZ7lna
czxv5oODrW8eOv/rh9oHBFnvca5jebdSQco+fX6tMtQqJMgqLbIJvLKLD2q0
vzdxto4GI+Wczkv/iECqdf3bD6cfMggmyA52DlThHXXwdk5BPEG2/e/jv+N/
RIFUddirzTnF87MIst7HN4bkJ2aD0u43GUUv8sEyNcvu/qWlYF+TjGjq2ixQ
W15v3VubPFT4Ru/vg2pQurUw3No3EvQ/MS7tUMx9kGq/ZuKlQ19OlxBkfZ/N
e5jxtwRs/aWW6K+SBja9TvR0K8oH2Qct5213l4BlQwwOdZYUgDRXjYI7QTlg
a+3lhZFbCkCqfUVe3/vRc1opQZYqv6v3/YnkqTUEWY8tO3e/GlYNdilsPnhs
tQS8Zu1QcKyKC4Z2jIz/+jwLpOqnrfD3W9anYoIsVf6elz9PhG0UE2Stcxcn
R8zggmqXr5Wk8KtAhr5imP3uC+AfE4N81jUxSFOZMMz3ZQrIeDOmaG7rBZBm
L+4yoTFRigid3/qU2J1EkNUIZbiW2PNAdmX0i4ubs0Gq+v9T8X3Mr+W2v6QE
WfZNnyWVadEgVR26e8uarwY8gmxoT/cjI50csE+xaZj/wnzQaWZOw3UlLihd
pOC5XCsedBnF/H2+RAxWGT7e75maBdLmr7y9JfYMqDDcuHxBLRukHFyYtcLB
yniCrMPakKlPBt4XyRq1qyZtVRCAgW2zTJf4loF2M7bpBl+8DPZ09NGtVrNB
lubKoyEmVSBV+4IfNp7mgT4E2YijBaacA2UgVR2r7xP3O2rFEWTZ92Z+f1eQ
CCpMDrj1WjMInPh8TPJZ+UzQiBt0tOkfEWgno9a+6wD6ybWzsPzVIzA7v4bx
JlkIup9da3/Cuxxc6qq5bbl9KWh0yjl9fBxKNZ/WHKu8L4KB5w1J/2JvrbeP
w8GRDebzeifUg1YH8rbJd0lAqnVDlWdvvnVg4PNHsr84LbHeqhRs7PjRtcpP
CHbnnX3RywoDTVyNH2/eVA5WNSoae80qBllHZwrnu5SAsn2mZxZzssCy2zvi
1+8Ug6OqPjQajEIVAsed2Dc9C/Q30CjOCrwP8sM0f9Q4CcEvP4w9hgUXg00Z
twpikmJB3009s81YHJDqujRV1VlHywx87yBJld9X6aFZ/jKTIEuVTxWCd8/u
3Y2LIsg2HVX6/V41BmR0yN20LAoArT76PNtWVgIyQn4RXW4uoNIn15Gmuing
YPsfbKgZnNvqqs8myA62TuOU/bfHWHIIsrpbI38GVeWB/rPMApgbC8DBrmt9
d8aULdlsgqy5/GbfdONksMpvmLPuRDao/1sm6I91DmixNHTiAeMSUM7K3vS6
lxjszxzF+v0wG+zeKZ+mPDIR1F1dnf04IhRk3BtpmsBJAQc7n/bRJz9VDB94
LyKpk/DNrCtOCPZ/Dsx2ahaDnt3CZb6jBKB0hMJen2MZoIk0gPcikA9qyAWl
dhfEgK2uB5zlPVLA9je2E9Qi+CB3ussJ1x1loMB7yQMP5xtgZtiGtu4YCdh/
8GT2Ph1U9+pffZt7ESB/fXT1nikCkL14ek7C/TyQ4eT+4evQVJDqenXvl122
Z1gFQbavtu0voyMJpKrTpNN2wsSQT5ClyhcoOq6S6KUTZG1+7b/b+KMBtFL9
as65wwJbJaNZ++9HgoLqddvtLyaBVP3EsobMOHhBQJAV7AvYnRnJAfu4vSaK
XwrBshn/+h9GY0G53g/f20tzQLZhrXuCSx7Y5yO+G66TCbb8Kqi3ZeaCum4Z
Yu8V2eBS3ZvrP3zMAZVdp7Jzg7PBnmGRt+4xJOB/fgf4d0gWtNG/qhcQZNUV
55YVplWB9E8/x7zKjgV1bxummK6LA6nW9Z5tGfX4SSJBlip/iA3jhdpWAUF2
sPtVWDE1ySP6PkG26oFb0PPSAlDujLHKy085IH32sM3PpweAgntnP1xU8QFZ
jcbfZ3eyQbrhdqHpnXxQbcLO7ZfnRIOtPy/K+H70BnsN1BRPPCwB7a4fmFJd
cAfMjImT11OtAxn373rW3/QHtY1VXK/2lYGNF42HG6blgBr/+nGyAw9kNLTT
vhWxQOnLawf/POGD/dKs+zqn80H1G0GbgntLQca3pfzCxdngYM+J+abrQqOM
WIIs/VOzfnRHBujXm2bjdV4Kaixzeh52lwOyNQyI/idpoHTU03HMgxywO/75
LIux2eAc9r5TGWkNYNXMwnll9BzQ/4OhpPNNEkhz2X6HMdYTjKV/eFGkUgXK
XnzQfHVTJijVvL91rKsQZF0n5mx8mQIKOj7bSF/eA309jh04pJwH9hFnA1b9
yQYF70YvvKmcBQ72ugumXHeO9R/48yQVFOSLLuwMBgdbv9si706HHpcgS5Wv
1Dud7WGTRZAVzAuw3DtwfyKrUbFJqSsepVstbHZp4YEsZ8fkNzPZoP+WcOHG
J5HgoPd7182E0RFLkNXI2t9YM/A+QZaqTmvC7+QXJtcIsn11TkvnLkoAedZz
6y/LJoFqZxk/9KOFINW6ugEpH6NbggmyDK8VdXWKTFAtLO1e+8ZMNDfQpZYe
BtrGc32VtlaCanV7Fy/bxgF1jrC/BaqUgErdT+9EpHBBqn2xLZ4/a46/S5B1
8vf87rW4GLROt/V5dkEIFnKj5VKLK0GqdRv3iT7tXppNkNXImtiz8VcxqNCx
/KW9ZzrYn+uwcoSvGKQ9Pre19GgSyLy0fvk2l6tg95j2xDNFuaCZvY744fds
ULJgSNXuf8rB7IozU7oOisHQ08lXfAwTQXMnze0t38JBb+txJjr9YpBqnnq7
tr+sja8iwAv9aaoj4kDW3e2trXE80C4jYWMfXwy2h1jF2KsWgK2WU02HhqSC
ZQEzb2x9zgap+h9suPcslnyISSXIHh1SZTxkVh1o/nPux95HSajHlaMy/ZEg
fQvfdCTXH51bvNHM6wE42P6PHR8eOqWJQ5ClPeVOr9U/A64rTnrszxGAjReX
TX0owwYH249J3qWSieuyCLLdDQd526KSwa74sq336mtAqvpSU46N5sB7EtlP
E68xF9QKwO5Nusq3H/NApa1RhxNTU0Cr5KdmifGloEvZ7ahEbjAoCb/4W6VM
DNbkbj3VpigAlRYP1fj6PQPkB/6uCf/KB/W17GQaRuSAvm5/5LSuZoByT5nz
T76uBDXop5WbVvNA3tlRjkkvJGDr/o5lsauugqPHtqtdOp4PMh5MctPelwZq
v9649ooZB+w+8HGIvVUQyIzc0f9ENxA8MtLZL1wgAvt07Tc667FAgcwxv+wZ
XmCfzUi/wqAEUCGq9qf/eB5YdS6P8ydPglq1TQo/yQX7klPGdKpngMo/DpZo
RuaBDNWW+Z4BBWDf/ONrcsqqQYfUooyuH5UgNz6zfX5FKWjt5ffly8DzkCzN
fMwS1zA3sO9pUcA4lVqQfzpS711DNqj75FbR87ZcsMzUyyfzMBdU9pwd4kiv
AvWtqoYS+wRg6yOVzxm2fJDy/iMWXn/1mUOQlZ2UsG2VcR7INDlwNqUhFaSq
79J65dTONQEEWar8nvmzS3u9RARZ77DYsEqLRFCq+di7VC4WpKrfJbehRl2t
kCCrZs7yO12ZBlpH+u3f38xBC4fNaluWD1Kty1BKtjV7eZwgy2T6LZ9UnAF2
eb3bMP5oFkhV33zZ/WNfN3AIsmWH/0wOKE4Fqero9s7f9kOjhCDL4HrStyvE
gVR1mv48SpU2RxFk9d+vqw9r5oFUdShj8mHF39o7CLL+aQ6TG57wQJoKv0qZ
kQWqfzAJmGBaCJqr7rwRfTELpGqHEdn7XSfrBEFW0H6gjn4hDaSc27xfofJf
kgiy7SreXv174kA99dcVc0QCkLLP4OmPV+y/RZAVzO55FsNNBJknlJ5Pbg0F
aSdE3+V9OKAGm3Nj6dgUkKqfNZ0rWKmmxQRZiyseT7b9zAap6oyu2/khOiaD
ICsx8pIyWjhg63tvheYraeDo/uHTg2ZkgrTr738cvJUMLm3J2sTaIwZbX579
k79RANI6to2w0PIHddfLrThfcB9ky8cM35qRCdK3LHlia34NlY+tOO5dAHZt
jvG64JIJ0r5E9RU6nQQjykssqryzQSW5JC/as3SQRpy/+ExxFxhaqGLmUS0A
BSfs6xZmeIHqonLnj/VckObDDf6x8AboL0f7ZX5AgiqkTdg2IwGkOj+U0T3a
LU82kSArOHv9W+5cf5CqDP/VtUdBvByCLFU+szJgYgnThyD7s+gf3QMD77tk
/deKdm+ZHAiytcJ0g4qZoGvN4jO1bVyQqh92lzU3eW8YQVZqeJidFxUBNjHS
Eyxzc8BWhigj5FoQSLWunerF95u+ZRBk7+ZvZq3lCkD2pRrtmA1xoO4pJebz
getD9j8/CP/vaGUvXKv3LIQgS5Xv0VCV7/iNQ5B1cot40bwrG3QYSmeu4HNA
87bpx3+OzwL7ph3mTprJBAUOi4MK06JAvfR+O19zFqjrE6wvmRAMtquvND8T
nwpK+vcdmHSvCGRv7nb/uDMdlC5gKhb7F4Ht7hpVE87wwMFeF3+5T2NSuZkE
WYe+n/7DPIWgwu6m14ZEKuhwNU1y804eSFu2UF9XEAF2XXy4d6s2B+wJO1Vo
48YGGaK9V2TWhYO6VWc0uCo80H2rzWwiMAuUij99jGMHg1TzEbTqbnnYfp8g
q1t0e7d7DQ9skX/dG6bIBftfZtcd8RWCtyIWz9ubKwEFZaW5Kiv8wMFeX8ap
aTXnooIJsoOto1RvmPbr+sDzjaS7vv/0BV8TQKo6cgqL7A1nZBFkKdcNpeUK
ffIJsuau433zGjNBp8lhCbGiBHCw+x1s9JWP1mCuZxNkJ5p5f/ryRgCqfZGr
2ptZCA52XT1Wwi+3rykE2f7uXI++JTzQzpfjfyapDGwJXbjzZHwx2H5z/OIJ
29NAtfkyJx78TAep+ixbqBASFD7wvkXSv6x64gPve6B36tiqZPdoUDdHU6lH
Egf+967e/4l+cdLyyxWFBFmqfEbWurH0j94E2ZQHu+8d3yoE6atWyuWXJoKM
MbuHnVkUjsr4d3+pcAP9X/09ezc2GWQabgnj3s8Gx5ruOrb3hQRUq/j7/Ocj
P5ByQDbPoulpbgRZOfPO6TbSaFDKb5u1JugB6K+ykz5+4L2WLOV18Zh6r8a1
mCBLlc8umF7J7oohyFLlK+x/W3bsQylBliqfOdwlbu3tgXmTpOVufnv+xB1Q
t3zNw89KaSBTM3W8dEcgSDl/2mPepgxDAqXYV6Dc7wDfDIIsdf3/e7wrnbDc
lVtGkKXKV9MltkmVB+4TJBnu8i4rjtuBLSYKy3bv44JU9QUF5yctPhJPkB3s
vtjyx5TdkvMIsk3//AzKnpYMUtXReDrEUjAmlSBLla+wMiHLIXjg+xNJhtaq
2uJRD0D/vdzx4drhIFV9k/NNyj4GbILsYOfDP2Mk8+t0IUG2f3yTtHNhAUhV
Ry1u5iOzv8EEWXbX87DOCckgVZ1AVau99U5cgixtvu0Q3+QclCK2H0pPKq4S
EGRp2yXF9PfJoLfzA9XMcyLQvDStZFVDIqh8uGxI8api0Ne6XXZWjBBc4336
QKNpBUjVP9PgYZniczZBVokR5aHVxwEVpq1ZOMYqFvzPT8K/Q2Pd1Lddz3IJ
soKxVXGaOUkgmzY2rWFRDKhWY3KVFxcMDrafwUZPxw0vHyafIGs3gzeu7mYm
2jIu1tnLG6T57I+1lz4AGeHzLi68eBiUba1/qvlOBFL16XEx48McNpcga+G2
N/rQpEyQqg5zst8u9kkeQbbVfmVA3IXrIFWdPubpiAuy0QRZqnyBz0Pj+3IR
BFnWUZ+R8z24IGUdby3n6kWnCLJU+cpJN1Tcz4sIsq1vXrry3lwFqerQS7d6
5O70I8gu/dxsu3xPFsi6/mK8yec8kB296ihLMQWkWje7XidZROQRZOn7z67z
SboMUtUpq1gY87YunyBrrnKR1/s4GlT40nlYt/wBKLXNWvb4hhCUPdliN2pn
CejAnT1McygbZK7ZHzXeJAGk6t/7RoD6EJlcgqzJkHlBSg0CkKpOy4bbG3yV
Bt7LSVLlU4WggGXs8CqWICudna9hRheBZgvHv9j7phQMfWOwYtEuNmjR8+tt
ul0OGOt6u2qMnAik6tMi45fql98D9UhS5VvFWzytrxMSZCkHUblpx8sbzgRZ
qz+TXDVymGA8MVwxuF0MVm28GOn0TAC6+tyYbb5dCOrmm6d8SGaClNdLw9D7
9nUuQfY/vuD/OyZ2v1K3XC0myLLfhZ+XPxAMVumX+Y0ZmglS1acvCa87d3/g
/kKSOe3Vz87aCJCqjvcGyZzsmEKCrL/lOicP2ViwW2OXdvGfeHCiTZdj4rkM
UO2aeP/Vl+mgks/Dn7yrbJA/5Ua2h3852Gew9ZDf5DSQPtun+ciXZNDkTaS9
c0UMaGXdIIgPQ2UfrZ/s9C0HHOx1b7Lp2/R7VT5BVmGq0+y7dCbYvs7Ylt2b
BkpPBegbPboPUq1rqaFxzW2mkCBrd+dZVXMAC9Qrr7hg55kMhrK2XglYkAQO
dg4CTb111ocG7nckqfLpJeZHZCyzCbKDXbf1yyXl8EvpBNkywTdDnYwckOad
2bP96mlQLe9SfaasEGyfVmLI6S4ElRXvuJybnw+qLa88qsTIQHfx2cWyCaDH
7iB9VU4xSLVfttKtR760aIJsdqzRgmcLc8DBzpMqYvOq5Ll+mQTZQL81C+Zu
zgFpLU97CodtBqVchvOnWxkg1bqrLgz58zeolCDLHDO5501+FBi76dWY49My
Qd35y46P9M8AqdbtO3Pp9SeHPIIsu0lmV9pODjjYebp4qH7o0hYTZL037+0+
qy4AKQud097wRDpwjknqz/C5edlBCPYtMND9Zh4Hqh26W+e/jAuyLQw2mqij
VO2wHyv0dJ2+T5Cl51+9cXhtFGj3tnP2+tyroGCXk84vTRaooHuiVvNMFjjY
+Q82rJmLR9w6LyDI0iWCkPufg0GqOrNGeERc+SomyLJL52TaBMeBCg9tH19w
Y4IuW23L62VZoHr4uN3vStigWULT3gs3s8CesxuO3KrNAC3W3dDalZ0Nujhx
4ixGikHvRbtinT9XgoOds0m4JDNclEmQ/e9dvf//UO5/GyNqyyTIUuWzdr/X
/ymKI8j2Pgv+Nm1pCchq9dy1T14AKmR5PdnmxgHtDNbtSL9bhA49uVpnSQZI
ozn8UPmv37ciO7jonuoT6t0ZTZA1y7gzQWTPBUOLsycTW5hgU9bU4zPG5YK0
n6mLhwlvg/TO6xpu031QlfdXH+xggUqOFuJP4wWgAvPBiFHhISBzy4lapqcQ
VJbXXJs6kwOayL9iXEphgVRzE/wd03tDGEOQvXbudO4/yhkgVZ1A63qf6t58
gizt1puzHd4ZoJpm4GM9OwFIVV9vx7ern3K5BFmq/KVvZxskXBYQZNll+rTw
Oib4n5+0f4cJscLEZWchQZZml3jVdHkyGrGK4POswcAXpRWvHvJAqnVD175W
X/OXQ5BlOAd+yNqbAtIWBSUErRGBCvP4O/218sHBzkFaba+y3TGeIMteaHyD
f0UCUtVpJEq9HAOKCLLugQItt9NpIE1OUVF15V2wz/xk2/MbaeBg9/U/Fd5j
7mzMHXi+ke3zKx32kS8AB1vfpXXXXLplLEGWKl/J5tqr5v44gmyE000tjq0Y
ZOw6wZNd4wZGRN69cLg4Dwx98Pe7d50Y/O9N8f9EaNitoBJWDEGWMv/T6+Xu
V3MIsoNdlx70JcVQhU+QDW0O3rtHKwr0iJFvPl0jBs012M3XnNJBepLmoQfl
p8GyfW5PLA7EgYPt37xp9XqdbSEEWZeW9wZnFzwAlW5UBmkeLwR1P4vXP1Dl
glTrZtttnzSxk0OQpcq3G2X4o84knyA72P32nRV6rPWWEGSZb2f1L5yeAJp8
OT0/8ZcQlXX2l73OBP8X6Hbdyg==
      "], {{0, 64}, {64, 0}}, {0., 1.},
      ColorFunction->RGBColor],
     BoxForm`ImageTag["Real", ColorSpace -> "RGB", Interleaving -> False],
     Selectable->False],
    DefaultBaseStyle->"ImageGraphics",
    ImageSizeRaw->{64, 64},
    PlotRange->{{0, 64}, {0, 64}}], ",", 
   GraphicsBox[
    TagBox[RasterBox[CompressedData["
1:eJy0/XtUTP3/B34PQkiSkEOEkFOSkBx2UkQhhIRUSFEKSVGZCEU6qKhEo3M6
TefpPFNTTefpPB1VKkkIIUn9fH6f+6/9vPe9vq31uV9ruR6udb0892u/997v
aa+sriVGFkeMx9NotOvC//5xxPDmrmvXDG2PTvrPv1wwNNuseGHCv9+q/H9+
/ef3VKV0cH5hv1Q8QZZvzazdfzEAnfJ83+vvviAj0tx2ho0HSFs8O2RQ5gl4
XlTVXGpmPPj/Y9T/r9UpP5z7x5FLkOUeeBG3bigDFBG1c04VSwGTps24XleX
C1Idt+3hyo/6yQUEWW7h/t/3l2WDtGyNXYpX74Aqs97PbA51BOWVD3HWTWSA
Y10f+kf9kl+vDAmyNOOQEyeznEGG/77xw7k5IFW+Sols0QzpDILsWOeU33X6
StJ8L4IsP6jgafW8ENDAQWSvhsZz0KRjc+PjSa9Bxf43CuOtOOBY5xxrseQG
AqY7hBJkk4p/rli8NxekX5jJ/jHPAqTK5weM2/W2NZsgO9Y5g45IPdosl0eQ
peof/E47+0AQTpBl918J/b0jBBzrPPS9iiX8TwYEWWEmO3XdlgxQYKWXoLo/
C+QFHtvgFskBJZ8fMdNsiAel1QYZDpGBoIG1Mb308z2Qcv5HblcS71whyFL1
s4Qsf2jwowiyVP1sXeVjx918CbJjXWfK/Ly5Wcc+ORNkPc5cWBPtlANS5Win
ce46mT4lyP6v5rSrUh9O2VdCkKXq//nU8PZP9UKCrInfC09Rh1iQd3mRcJF9
OShYWrH/V30GuH1c9ZZzp5JA2u8pZRVXfECt2TfmH9bNBnVfNOVO7koAF2kY
R4734oI9sxiDw+uYINU61NmX2TNmcgiy2qniw6tykkCqHMlgM4XHO9IIsm3T
atSCXVLAHus5I1asDFBFRH7AvfsVyKC1KC1K9QLHep+0xYkm79XmEGSVOpp2
KP0KBceaT1VH3nb/XONWSJBlKTcwhLcwwbHmW5br6nyr4RFkKf/AybtXq53+
7cckGafeiaVKvAadJyaYXbIMAxfOjDo0c00OaKDe/EZ4ARtUOTNrkcW4QvDS
6CXd6Ww2SDX+cN3WrWHRyQRZ/aG9B9Qz8kCqHANj87PvwzMJsoNKG5fsjY8G
qXJ0E01dNmRGEGSNXEtUdstzQJOE1L2bv6aAlHNmfPwb1x1EkKXqb/5x6/7t
q2kEWar+Gt2BGX/upBBkKfNX1rf39LEJslT9NKkGKQvrcAIcYzndOFz/ZWky
QVZ+07kblwxjwMzB2uOe+RkgVf55/5GZF304BNmxztmzZFNken4UQVZj0YKo
jbPjwcx6+xkXA1LAkKVv9qr8KAN16TpSG6pfg75V9vKKT1HKQScVLy1d+ZwA
5XZnZSTmo/+jkv6sZj31NIcAhw9FM64ngFQ5BrRNyoW7/70HkKTqd304GF7/
tIwgK6E5/ViNXQlIlaO93zuzvD2RIEvVr5v1tTfAJJ4gS9UveHXv90ASiyBL
1T/W6g9atfln9wuC7Fhz2ONlFxuoexFk6Q8ShgbSM0HpD/vXKjUUgJIvTonJ
ibDAwaRdU78EhKGt27a4FmeBVHNK36scuP7pGUE24tmBmjZGGkiVI7yJ/ezP
k3KC7GCOgndHORP0GOkNOluRBBoEqf7WyOSA3ocUT2jUpoNjvS7zhcKNTI2L
CbIRe3acmGWUDo41Xygl03aONIsgS9Xf3J3BmbcihSCr0uW0qXFfMEh/WiA5
MT4V7F9YX/lqeh4okue8+FpyNkj/Vhz5yt4QlNTc1G9YzAbZKuueiDy1AWn3
TMzbus6hFOWrcL3h+dwYgqzd9lWe7sbJ4FjXX6SY52nPZhFkaUsrzDlPbFCK
8tj4t3y2xhuCrJjIl4F09RhQ5ZNxk2rIY3Dw7qyvO1u4oNIRH/Xtkimg3f3L
1umGGWB/+qIYz5Zo0KYhQskmORMc67qd9/16vMMyhyBL61uuaaWjhv6PauDM
idDFOxMJsmPNUakP3KYgb0uQ1Zh5bdErrwjQd7f4tlW0IJB+8UCUwq0r4CsB
N8yymQNSzaNRnhugfPY1QbbnvsGs4xOZIFVO2wb+ngtvswiyVP1qSWtfHn2Z
QJAd63oKX1Ta+fxWEEGWqt/S4Lep9fY4gizlASKUTl9K30OQ9R394HMlPhHs
ed0Ze3v3G5BJu6AT9j4R5Om5v560OhQMYWSbdc3OB6nGtLnD2ed67jVBlqq/
/1t99arvXgRZuv9bOaM0Q9DuzNWW3qEkkF7a+WDhrzCQ6rhOWQ0PFtsxCbKU
609RzhusntvcTSTIUvWfV45vFhZKIMiWrrj3vvsuB2SXJyWVO1iDVPkG6co/
Pm52Isiy+c7nHRpswaSMjjeNKxJBWoI1vzX1DiiWan63sYINelyMDDt1LQKk
mrPT9UWSyzI2QZaqn7/usXiYfjBB1qPybo+3CQf8v1/B/xbbTdLggcp1gqxE
+U63cY4JoIGq+Z57BjGgzfVjgY6GTFDlyNvqleqx4FjnLL0zSV7cJYkgS/O6
aT5x2BFk3H9jU6GVCA7sXO7hcT0THFL9uuDQo1xwrHNSFX9qoOn7wjSCLPNe
1uEprJegtPW5qiP3s0CqfLPfd7efk2ESZPub7ktunJ8IjnV+yQ/y7mmXUgmy
Y82hc6fO/EEYEGRb3b+EKH3mglQ5BnsbLmW/eUqQtYt9PT+rgAWOdU6qsmwt
ijj7yp8gS9XvbKXspbAtmSBLuzDxmeK0FNA5fXeMVUQUKCtz6/4nzVyQ7sA6
8nl6Eqir3hN1Qo0F0tU8QiY5W4BU86t0t93PkPElyI513WyW6Ok9aUklyI41
539Vsvuk9H4ywwmyjS2Hbuw+WAhS5TDWT3xxy7OCIDvWeVQUzaxPHQ8lyEqf
fr614pkXSJUj4ahvULs6iQAvxauViuaBPfMMAx2ZXFDa7m1GXmER2PfV7TXx
vBCUbyr1+romDhSLfG0o+ygK1LX8M+/ajEJQ0qta1WNFAmiwLLd+wtsQkH64
e5a/tj1ItT5st612rq/SCLJU/R5qcuNil8QTZG2Oc8V3Gr0Gx3rdqUreN/Wh
k0gIQXasOcIWn0fbTWIIsjSdsyrmCeYgT3rxIZk9b0APl6qX9ZwIUCzs1fpm
2Rh0/rS/N69HgFYTOd/YUkmg7/YU+y/3OKBlbtHbDdeyQe3ru9M5fxkg7YfQ
MvPwBJSi1MZtND3wmEWQ3b7gBJFRFY8eVsh/R0P502pLe094g2O9XhFc7+0i
098QZMeck52bZ2AVSZBVef9G8sIPZ1DYRUyWERMJDqyR2i4WVAyya/8cP1zg
Cvracg+anQ0GVcT27r2qbgMKBC9yml2LQGbZT6ejV8PAsa6D9svKpOVVgQRZ
G/HGqBnnk0CqnNOXnUoIKRZBNqAo3b6kIxmkylFhTR6xkXhNkNUO67Ia9yoM
pPXf/z4l3xilKMaPd1O2GT4myHIXetdOSc0BqXLkHaereK30IsgGmFgPHfDK
Aqly+Lb8RhFhH4IsVf//quyE/mRYH0kmyLJXdATrlsSA/6vjxgXdUX6bxSfI
UvXTyxKMjnfnEOBo0xu5tBdgc2q3ab9UBqj7/sCval4c6By9c7HoKBMc63lp
b/m8t0f1JUGWql/QceaCzqJ0gqzV3R+7XwrlgIKbwTZDZmxQ947GhMteOeCY
5+etENkeFkuQlWwwP+444Q0o5iER8YXvDUpcSC+fmZcJ0rodSnNy0sHGWAXX
z+X54Fjnp6o277cvLu/PJcj2Pywb5Z5MAnveXg4+tLUQpMrnOdreYPjmEmTH
Omd/btq+Oe4MguxYc9icjXU+G+4QZMXqE+RTi3JBdot7nv42Nvh0IOv1JONc
0DLCQd1NPx3s9w/bKv85CmSFNv/oassEqeZ3yr1lHng1kyDLrFNz2bY0B+wX
8Z8nmpEE0gsveA21BYOWMx1OybmkgQGuybLPotkg1Zx9TrtXmsZlEGSp+g0e
bXkbm/vv63SSwsdVbBOFwkEh+W7VQsVCcOE6kSWOwgkgfZIRLUUpA2R2Gy19
UMoAqeZUvViYX59YT5DVXrPr8da0INDgQ29NXFMYSB8Xbpdacx30SH1zMFfb
C6SLxFXM3HkHtJlQNOHdrWBwcDVfP+VJIqi4x8+mcWUuKGYqW+8THQnKTvD7
MKE+DqSt1J3gZW8PqmzQZykl3gL/70/of0tIQ1EqmcUmyLYl2F45cyQOHGs+
VWktPjep4EsCQZaqXzc3z6/9JZMgS9Uvu8PuU9iEJIIsVf9py08LzslnEGSp
+msEXSOpk/IIslT9gqTVwRdH4wiyrIlL4oZLw0GqHKq6dLCld3o5hyBL1e8x
KXVyJPvffU/S5NVfozevS0FhaVu/omUskMl2Mkl4mQV67Kg0WyiTCw4f37ZM
gVcIru1tFbd+xgTpDm7pjKkvQOf63zS57EJQ0uXEBqfjbJBqHST9669XPEsh
yDJnxv3V+cMGPSSO/vuKqgBkfrOViP3tBco0yPbYW6eDA7YWoiLLssDOD3/0
/I9ngHLXX5x83M8HGXFa865dcQYFRm0H2BKZoMEdI8aHcXkg3fDbBONzIeCg
DV/rvWU5ePDSfRdp51xQ9tPtyxEnmSDV+tOfyVrsl3EkyPpuyTidfycTpMpR
DL+85Evcv32XJJ9f92iqIAmUnD59shg/GxSub7RTPF8C/t+fxP/WwJeV0WLn
cwmy3l3WBju0s0GqHBXZBSor1XgEWefXcVZJoxmgmLXGDLOOFFBU7YfcHpFc
kOq4jOcRcfu80wmyY12HsZZk3/HHGWsjCbLaei9drk1lgv00sxj3KTkgVb7v
sewngsjXBFnLy5Pn9Btkg1Q5uvU0Nav2RIIsVX/b74W84S2eBNkIzQNqne8z
Qaocvq9kxxtnD4KsiOCE/7TeNJAu/DhVd8E9UGjJRNfJU/PA//uV+m+pxM0R
PhoZTJC15m0e2KZTCuprrl/q7VYAhl2QEPH4gO7do9kSGMEHCzjxn9w+o3ql
X/I67leBbSldvA1bc0DhD6XnDlW8BnW9ZUIzlvNAbYGmjKgKB1SZW55r8JsL
Rt9w0bNfVA5qZ/3anbmMAyr/SZEv9akE+29fW9lu7gMaBYdbG7rkgoVnzqXt
OFgJin2b0iUtlQi+UEkYmn+SD1Jd9/m7umSO0vIIskJqXZ3G3CJQ5/XW849o
OaDlu4yAI8wykGfi4fR3fgnYptbxyak+CeQ9cJ/62rUIbBYd3N3lUwWWJ91I
8x8qBL3fDpQHBHJA1Q+igoAT1WCPMcH/pP0a9N39JvHsWS7I3yxXYdmZBVqy
j1ltk/MBnbfFezHoOWCN1tWPfr/TQdmpzgcD8oNAemBz7JrpFuBYn/f/f1dA
gsWu07/zCLKUf6DszvJDuscIkKKkZedGPLgWTJBVMV7VNPVeIihfdf7bIxEv
UDoxQPxGlxtIdVyZ6U9HLeakEGSp+tcqvhVM68siyNL8RWt4N/aBBneOhM43
54CWLyfNfvzuJTh4N5SjXs4GFY80M0f1EkHaVuNNzSftQLfI0KuaA0Wg2ZFN
gcEXUaGsXZGbLheAhP+tIzsvVYPXXKrrRFtKQPbliI1t+zNBqvVUlJWUGj3J
IcjSGDVZowcywF83HKb2RFSB3pNr543srwB5XYs396mxwMxZygoJ1mUgY2l1
2nJuKGj3zWqyz7/PE7I2zTN/lI0rAg9amg7pXeaB8uzoQ3YPAkDZJ9NNdaQ4
INW6DdAVV1/kFBJkZQvSFAKUssHMD493MW3KQPZg/dHDt/PAQVOe9Ph1TJBq
HssZiS6h5vEEWTWhj5uO7ywFqXKYLQWdqpsrCLK9k6c3lIrXgsK6j7ROq6eB
knrjmm5d54CCK8q07aVloHT0odVBRREg1Zzn516zWXkwiSDr9LnM8/R3JkiV
Q1Vmn2c5hx/kEWSp+rWt7e6/eexBkB3rccdag3faQ1p2sgiyPReG1Teeiwep
crxPpog5zfr3OU9S+PPFoMDj4WDP/JZn/eMyQbGNp165isWDQntOHH15JBXU
vuA2y3j7M3Cs62D2n29n8hIIslT927fMXRgTlUqQpepfezthmaQHkyBL1c8r
TbKYeTmMIEsTUYt5Od8UzOzqLy3Q4YBU+c0+HKnOBxUEWbrDna6tb3LB7bKb
3HxGy0Edabkzg3os0JnVm6yjEw2u1zeIZhlVgq6THnOi0stAqvl/fjP9rvK8
iiArGDE78vtMBUiVQ1XDt7dN+nutnCDbd2eo9F1+BcgY+v1JUzgYVGG0+TIj
I0G1nsnusUI5IGvR41d3lueDIpstbU9MKQZ7Vt1RKtVDA6ppP5UfcEH22ZNR
p7ZlgoK32TOMQlngoKpEt9DHEjDd0WXJ2VtFoMEBJYXIIVTN4nHNLsVCsH/2
ofKLjwtAqutCH++2SDKeQ5BlRM7+JGGWAqqEXBYvUSoAqfK1D9VfkTmTRpD1
veFpqNWcCzbu2fcucSoXHOv9pn1Wflm1+UuCLFX/wAfnwQ9sJkFWOsCx8Fq6
H8j0CZi/LsQTtImXWe5YngdSHVdDmt362TeKIEtfMDj9xZTXoEec5WWLl8Hg
QrEjS3WVOaD8UYORA1IeoElh7oQAdijoXKSmVzWcAEo/N92UIJYBUp2Xpd6E
cTGiIQTZ/gWq5+bdzQHHen2Fl0mxvVyKCLIqq9dU5AWywIAlXknX/r0fkD3v
5CboGeSAtNd3Ku41Z6MUJTlv14LsL6UEWTV6RS27gQNS5VhtVhyVSucRZPuf
HN1emxsHLpqWt/GiOw90N5k5+Ni6EpS45rOvhhUPOm9OuWZtVwza+DUsinKs
Aeu+N1Y/XMkHm6U+/Lh+rBTM9JvXpTG5DBTcOztV7EQWaPQg1kjnQyEos7Pn
wx52FjhHwNS6sroIVGJPDy/v5YBmbjIPr2+pBA02m/06uVkAljq/yu0yrgYD
itP3KuypBFlVyz0vBZaB0Y63YusTOeAmv2dOP7iVYL/fkgLbX/mgTtOu9cG7
2SDj5YFpjFCUxp3w1aaKCYp5spT7LBLB/3x3piY2GYyoGxo69CMFZJzoSft+
3QfUPr/20oWwNJBZ4zVxyb/7l6yWm9jAhMpykFcj87L/eSxI9RwtfGIn7TOU
QJBVOu5lObefA451/9H2XXVo0ackgmwP3atbMCUFZD6v2vv8uR841uNSVcDn
Uak3ZUkEWap+m89iExjFSQRZy/fLtFJbI8A2G9ltnDk+oG9xQpDq0hxQWbDG
4xAzF6SN79QIPMZGKUonY/Zg871cgixVf1/k/e/rz6UQZBVTcs881CsE6RGm
xpI/ncH+UU/HnzvCQcH4qnV7/s1LVinr9MkDK4tA51UjHNP3CWDmoqLmadZs
sFnd28HjWCLorXXAcnVXOUh/9ubH1bIUkO3Gso/OuweyXN0Oe/7mgM6jux2F
p0eA6S360S4aPJAt73Uzco8lKNiyzKItMA6k1W75JfsuCxxmVKS4cfngeY3W
iX+HSkDugag3w275YOeCqGurv1aBrlPMaP7bi0CPpxXvTk/JBwWbX8pUrUwE
l66bHJhW3ggO7nQx6z1VBNpFXPGrsEsFZU3vrD75kg2ujU5ZJROQC7Ib6bsS
/waAws9Gru6zSAFpcTmF+oGloOzQrBVz85mgk9Ina6WvXDBioP6Jz0MmONZ9
Kfrlub+xpwoJsjzPUZ+kdzEgVc6g6Ovb12UyCLJjnYdRaF439XIoQdb58mWP
S3HRIFWOc1CpwetjYQRZ9qxaB9p0J1BJV/n101VMUCZnU2PNlQRQ0H3myZeo
YDDW9KrnXws2KP3Q7XRGfxzYZufJsS9gg1Tn1eMycuqEQRhBlqpfUoPZ0yLC
I8hqh1gqJArSQe7yk/cVFhaBd/TONNy8VweyVx5kDD5MBgXznkpu3pEDvrz/
SWlZfS3IHr9cU0M0DWSVjlMcMEkE5Rl9fqNVceDgksxXjZxcUNf49E5maz6o
8aL75eeGClB4kVS5p28BOGy4aZX5v+eVrIlOoElvZTZIdV1Ot79e+LOQSZCV
z2HJ3E8IAB0CVNYdLskD1SYG5i25xgMZtzeLJDJ8QEHvg5WWwlkg/1za0a9R
DFA4/NvjrLVloPLxIG+3CRyQ4eyktPltHui94WJOZX0VaLP+deUX93JU3fbp
lrI0MCB4OM2npQSUUEgT1l5ZBzra/3p52Y4PWrbcvb5pMBUUYTkVPE8tBV20
hdo3FNaAvQ/89l8tLQDb+g5rTKm/DyoZve7+dTMBjNiq2p2gGgSOf+GwPW9S
MciuOcvSGWGBSnk1zw/GZ4IqP9USr3oEgIOPM49trUwEz5tG/QlfygVV/Gau
TulMRoMaYn7S3cEh7fMNsaockJZ5gL/USBW0UZp79YIbC2yrDBG6sM4P/L9/
svy3+D7Hr3/78+/+Jqly+t2sx2vdQF21yeO2uGSAdCNbw+mrTMDMxF3Jm9PT
QPrO2+EaG66CId+F2u9FpYHMDSv89U2DQYby78H7Q+Fgm83LD7tmJ4FddqVr
vr2tBeN+ixIBDS3gkGD6Q2tzASh3SvRSmn8t6PLRJcAuqwFMzrC2eV3WCGb+
DkjcnV8LBm6b1BucUQUeYdsw+LIloMkFXcneG+ngoNa7hI2N8aCBuMSRPx08
0GNmTb3fYD5IW7cqtNs7DZTuMPMroLHBp2+T01hlhSBvtGDy0MI0UGj94m6J
TRVoiONqm8xcUHrl9dmPqjNBo+snRqTja0C6cHbJp7xi0Opr4Jm8WC7YemiC
aVdhEehbFrf27Ow0UCumbdVvEzZoduXHbR+VPFBM2Sj4XWoR6Pv8ssbs/DLQ
+YbKxCKRDPDVQT/3YLcS0Hb1B8t5c/hg3En3rXcMasCAr4TJfM0ycMrZ5Ytv
eVWDPLG5JwWvmGCVAd1ZeFEe2HaoiiHt/Ay02zt372VDDij3iy7tJFsKlrKf
jRgeZIE0+aoDNooJKEXJyFs4pfrlEmQZm/LM3zcXgfLtj3ekDEaCVPnyBtrq
qd4hBNmx7s/eVet/CaKTCLJKPxuE6RNzwZ8SD/ImupSBKlWZZT4ltqDzt3u3
Fk4OBQdDLugx/sSCtHpHgh5yCWQktcc9ffgalGfriD9dFwqyrTuWn7jxGtR9
5SrmEhEOBmSZf5vkwgFZ+coLGiTyQKr13NO7dWYkUUCQtb8y/fL56HpQ/s3X
0eLPreCzAb2PEgl1oNUTnb8u6kWg8ModraUqCSDT0lE8ILMCLJ2qGzerKh+U
jDs/0Tw3DVQy0nWwupMHhkziDJoc4IKyMWYXAquSQW+5kfF2j0vB7ftuKnCW
54JKzhry9YNFYMSKmN3f00JBLdnIpPL1BaD0zL25hT9YoM5F0YqM05mgsprG
ije/+OBplklI05paUN4vPjJjXCrIc00+X2+TBXpvnG1RQysAM8379E9KoQYn
HN5I/tv/yPbNfyCvv5oDJn2a8UnhQgoY8P2Gj9POLHBRqT89dkMlyJhR4F02
kQ/G3XUJSF6NjnCPBvVKFYNfFXa61wrVgVV5s5iTXpSBWpX9O9aqJ4PsDKFP
Gmnl6ODlJZJLI8Gx7oe7NFwVx6lVEWTHmsO75NXXIfmGIKtSpj1NecFNUJJu
OsN6KQd0rWNUW5XlgHzt977TJ2eCjNkTTPWsY1Ezd79RvRiw/97y8zKCFHCs
52tg4MBNXhhKkB1rTtv7cRbDf50IsoIu0cTa9lywc6vqVaHcfHCsx2VqhT+f
OD2FIGvZ8dRgksNTUGz12+PvgxNAlXa71LOaxeD54JfLco0aQP/vvmeVA5tB
ZS/dBrFqLjgQkZPZ9bwI1DOIcU8PqwNFHnnMc78kAPOlVec1hlWCYXc3P72r
Wwv27X622evf/ke2rVUp/+i6IJAWHVmw5pozSnX/XHSxsrPLJcgKhzbQG9aU
gmbrdB+4/dsXyS4cKvS/3FEOemanRQ6aVIJK+dnOUjeSwaTHJYEHE7JBycaw
JwHFBSDVebHVExoOnOMQZKVnL132ySwDPDH5g+JHST6oqmP+xPXfPkRW5WHL
yUDLQlBa0rz7vHoIyH5+vXHTeDbIvzbU9+hoNui2lHn40N8a0O+N+/u8yXxQ
2+L+7aW2JSD7V6qX1udSUDv+Q1nTCz4ofX1HnXZeIaiovP3bnq1sUPjntIzL
//m5KiTj1OoMO+UqQfrispv0s04g1XUsd+tN/9BbQJD1/kuz+3UlD6SfSshi
HDMDqfJ131T+PNMaSpAVtPmJH/3GBYUzp1o0nswAO6Wmit9KTALpfPsR9Qt+
YNuSTq0tPz1BFb/ZD2b33gcpN9DjLk9X7I8jyDqd3XN4WT8bjMh+rpPxJRKU
PzZ3te/H5yBdeO2f7qpnIOU8YyzmercnersZBFk2c9UknUc8UNo42Fzh2AOQ
Y8xhDXg1gE1PabVecu9Ao9H5S7/JtIGD5eVP3NJKwcavckvUk/hgxXihMqM5
qLB/oJvRuAaQfmPzuXkb88GQ+ytLCQsuSPNye3+KzgPb7pd/32mYB/bf0k/d
lpUDyk5tXr9yXjZol3r65p6JaWD0tkR7z0Ml4NBRTXapQiV4uliQnK1cBCpE
nr1wxj8flM/7uS2gJQk0+bK69PzmWHBkysyU1YMl4JVK2oq134tB6b7apo9C
PJD1uWeXVVwl2L95uYqebhlIv/1etEKaCfLPLFl85N/7EFnZavfmB7tyQMbK
k2srilBuuFyW22AlKJnZZhWTWQbazDi9bNYzPliqu1QowpkDyldGpx2SLgdF
jk1W9d2RDlI9p1qPtu48KJ5IkLUUfXTg5LZnoMycig0b4nNBZ/0rS/c3RoMa
mYZx5ed4oNC0lndJnfFgf7Su4oxJHqBHzD4ju6xsUOn1UQnBMQYouU7qe/ii
XFDeSd7EPiEd9J6aottXim6+muAmY1gEyu7YTf8WmALSZk7+oOfyAKUoj+iZ
49NuxhJkddvmCi52MkBZflQR3TkUZG50dz1wpBSkOu5ASW1su0M+Qbb/QMdx
hSlskCqHrRa3rYKXSJCl6u/hCS1MaE0iyPKGxtHN1IvAfU/2X4k8Ug2qTrl4
zEDqHXg20/DAl6IGcKmx1VEpyTaQuGuT9HH2O3Df2jL7m4GoqiUr4+8i9FZ4
+jShfe2gfM9tXsqCNvAUu9xhgUIVaDPraIWxQwUoVy8Z8bWsFLQ0/6wQ/ikB
jNmyoCXHqBqU93vbZ5P1CjQ5f/Ha0HIeyL4w14H3IAlksgJYytuiQXmCaWY4
kA3S0kQzZ/fEgGbrj+1Ri2GCDPtdxTdnsMHStf5SYae44GD8/C0+JwtAqvuw
/5byHLmmDIKs0+qrOzy9qsGFb3nXhv25IFeQatb7PAU06Tk0fZpPGSiZfHBR
/awqMFr/1tnGiiIwTfP+qsP2fJDn3XBsgTUPVJrdt/JqWB4o0RNYEvycC1Kt
T8gCOW+TQ2yCLHdn27NtF/NA4ekuXZOnBYE2O0OPXFiQDqY31fnrpFaBst1h
Og4r0kElcf+uq61lYObnGx6JxlUg6/yhPzFHkkFpTwf1/h1MkGodztsNp0b1
ZRJkqfot81WfHz8aQJCl6g/YMierPpdFkPVoWtS/0ygFpMqhKhOJFFpcRyJB
lu3r5a/s7gv6bp28Ts46CZQ85buHnZQCjnUeQYLd9/N1CQTZmIG96Qe1asCF
e//cSz/RBFqJuHRs/N4Gvji8VPW5UC1oqSe+XGZpGRh2r7xm8YIWUFLIefey
7CZwSPPepO+/m8FncYbPhHc0gUOCjcvVJtaBAa9GX0Qtqwf5DT0Bm19HoCN5
rMebSsFn5oVvEj4VgxHawrZVvjngatOajm3XqkAtteSyU0pFIFPXtnTeUC5o
IHphS/XVN6DQnXcr9qrlgX3amrOcj2WDVPeJa8D2yq/5eQTZLX6mFxk7qkGR
rQFSLlu54IoTj/c42BWAfbfn9FtHcsGKvwo/bhhVgsKuy45lBGeBYkGaWovs
OKC+8cXU1K0CcLurYsLGrZXgf+cqB6Xbpb245vngsJuvuME8NhgxX3m+IY8D
yu8wl1QJLgNVjmbzff/6gVTXxfnjyqyOR0kEOK9GkGNQANKKzphtuv8QpMsK
9hhPvAQq36ebjDK5oI3j/YAn7jzw/MWoi42nOKDsBu/Z3rOqQQOjksvW3oVg
25e5s5aYvgZl6eKD3/+GgWLXGx13Rj4FqdaN7tA15C1hRpAd6/7J3ptr0psd
TJCl2RkVKxBpKEVJTxZaZOmSQJClnH9ZjXmiezxB1iPpY+KSPyiLez17xew0
kCpfxcvvY5KeFUF2/ekD+4T4VeAi04yFs++3gyYiW+J0g+rAZuvksKU6bHBA
+OkLr3/v32SZ12aU0jJLwIPDJmcHbdtBx7n0cxf39ICHhM88vLSnCxwS4Y/L
8G8DZ3ZFskW920HlsgO1qvvbQLfr3kce+NWCBu6uLl7OqeBa/oKfWw+UgVxt
1vqeOXmgbYGTX9G1OpBx0GFB2av74FjvZ/q1F6xn13IJsoMhLc1KG8pBqhyG
sNyzws/5BFmNnCuK6R9rQUXlZbflR1NBqny7m9rqx5JTCLJU/d7bPVNszesI
sh7uGW8/eKaDvKvjbScYZoJU+Zc+9Jd8GS4hyA5ygtdwmnJA1hrFNbPDM0Cq
/KS0Z41X5TkEWcYJ0fDKbHfQ+avOM4ZxJagdceLdlrW5oN2D5w8WlWSD/b9O
+S77mQA6WXjIX2awQY2C9J8y1UlovZrrDGUuyO745H/ruyVIP/W7wGnEF6Ra
n7FWknXBY8nD6QRZmt22Y9NXvATb5p6ZqejABE0qDd+e+RoEGkgtqy11DgC5
ohUb3xpkgRKnU6ZMdE0EGQmNATsq40Cq8xKsfFahdoFDkGUelV2YHBgOCq8e
90eRzwajrQO+Fx9IBNs+HlslvrYEjFh31flnXT7o1Jy7cc1BHsh/oitt96wC
FN0uyHQZqQatr6vy/X0awVszFm6pV+0AI4v1zwoUP4AtywuPaHn2gPYPNSV6
R7rBOe0t9wzkO8Cl/edWLSppA+WulB1LuV4DXhsWmZ1TzgfP9HDNbrfVgqcn
2uZZqRSAtVcbjsmp14NmBu5dfV0NoLSCrH78pXxQY1HisktWOWDb6xMG211d
QO3G5wPWmytAmYN/J+3PZ4N9tMNb0+YVgQGvtrXczGaBjN+Fm1jyMSDVfS58
kWt85W8eQZa9hhGtn8gH+4LvbykUzQUt12SWzyd44OCm+E+Nq7kg81a2KDc9
GAyYt1JhQjcHNJF3iX74MAv03a/+wD4mAVSZtPP+HpkckGodyvlOYYRyNUGW
HjZQk2afCwpGNnapDcWAKwpbXoo5FIGtm/7znQAuGMEM/DQtJAGUvX4vrXRL
Ftg2K/mG13AuKNQU+WRopACkOl/J4/NX/1zMJchS9buO6gQRdSyCrI3Dvr+u
xQkgO6/q4BGDGJAqf2BabdqCq9kEWe3u6A+tMU9B1y4t3hetDPCnxsOjcs75
4NShL88FRTxQe0/So0r7FyDP44SuhmsIyLAdaXf+lQ8uPD6DNnozExS+LVyw
pIwJ/t0vlXA3qhpsaJxVp+rSBM7Ja6+s+VEJthOfNTtym0H3j/zj2onvwSdi
yZ/7+rpAItxNOTkPDbNWsNj16wPI/rvRPksedV75UT9Zpxu8Ki/34v6vdjBL
3y7qjVIHuHN13Zz2YgE46/C9Z7MPV4P5n5LH+U1pBYMu9FmOD2gBF8rrZmgb
oePOqc3VnFMN7homXo0frAHZU2sLVGXtwKnx3YuNFNggY+dNzQ9rUkE2T9Nf
TTgbpL/7UKpy3xCMXTTl1pY5dWCP5YodTYM8MLou5v1ptTRQ9llPxu37bJDq
OdVeNGV8sn0xQfZmKcf8+Ds+uNAveLrrv/dLstLt5bG/K4pAxVs6Vs//fZ1F
llfySfzsZTZINWdSrl6iqgSLIGvst85otkUBSJUzyVd0XHcxlyDb2bB5edBW
Pjgn65D6BWY+yG190SJzOwXkveBsW3sjDKSaR9rpQUT4MWeCLCPKbPP9LFR6
m1GmXrkXSJWve0M/90JSOEGWqp+qbDjPrWMPcAiy7OEIw/qSFNBj+Rfuxd+l
ICP8zNZ7Fc5gv2T1iFdhLMgU+vLT5EcUSDno8bmsrLtPCbKDm7IlnjpngFQx
Mm937u36t6+THX40Z/aT9XywtmZgyMu1DjxpP75pwzQ+uP3TXWftuFxwRvnZ
U7/WNINyfaaDufo94G6Rt5vW2feCIf5r227we0Bj8637Gns+g/89635wguxS
xTNJ78GdPh3vJ87vBv9Os7fbIPkerCI8eOE+LaD+oSMSXXb1oNf8F053Z1WD
1Y7uF+MO1oPfz4tfaUquAVUX3HgY+bsE9CW8Zl45UADOGx3UUfh3HLJWVYN+
iV0CMCIjx1NiVj1osezcgqfP+KDQidv6DuUFILOgZtqKxiJQ97yUz4h6HKjW
LnZ/xbcS0JJZXHk2kgdqRS98rc/IBTM3fb4VU8gEtX5ovHvkywM9KnqbPFSL
QZFpu7PK76aDg0mRnqwdPHC8aVjCgZdckD5PnLdtJAWUPihjZ9HKBYtb9h87
FYvqvroktaYoGpTVXvJ405Iw0JLNsxJZzQEp95lm9duTb/377yST1jabOI4k
gBpxi2JUy2LA/Y9KRI9N4IBOG777+oajjKViVfva8sGkrl2PV2WngZ3tD06/
254FUp2W0jHl3fqjyQRZqn76pYawvvBMgixLbv9ajZpwUHfDzfWHPvFA5mGj
0u9ZsSDl+lOUR1Wnp89IPEGWr5k4dX2gJ9infFKo6jQLLL3vzEnYGg/SDN7q
3NjkDN5jtLwaCqkGz9D/379hD+6+s+Hj94h6cPXBaI33p1rBGNOQ43cvvAed
zJ+ple1tA/+s1cm/bdwJnlxum7Rj6COoKa9wkvusB6WHu+wmPoB3l//m/TT7
CAodYvJd9XvBy6IZsxfdbgdH52zbxdBpBt2iml4lv38Hrp9Dt3T72w72irDE
++QE4MK2/eIv9MrBiAXzP68azwf5GYXLNmkXgnuK7vR2vnsL7pw+x9LZrQQc
fNl8Z+ZgDMgKXLe3P4IDus2z1LReUwfSQhRYXRkO4Potys+PnOSDNJ2Mvvu/
UOWF1ZtXyxSB9K0Vg8x1VaBE0IJT8VlcsKfHt3HXv09vsmsPzx3/90w2yJ4y
qrBfrhBkLnafdXyXJ0j1XEvaca7XMgoJsj20zfkdq/JArZeDqzQ/5oPO3zVj
VzijSzcEEo8z2KD0qnEVn6sCQBr/1A+1h/dBsedFvNuNkeB2U/uStAOZoH/F
nYocKQ7It42bPvdMDtic4vk+rKsEbOOrr7crZ4AGl22K+797guwBG2nFbzww
4rHKaPbfWJApUXnwvVAA6O1+xJFnwQWl753/2CGeDVJd37VpJ0UfxSUQZMe6
/xssbOLtN0wjyA5uSTrGlg0Fx5ofMTjr13BcMkHWRIxO3JStBhNZS4welTeD
qp7T14vN7AAtmu/UppxpA2uLTGSOcBtAplxsmueUOlC81fjWx8OV4M9BV9uz
WjVgyQyb54l9lWBCosS+yjt14OTeReKOfD5onb/KQru0DVx8uyPf6kUrOPS9
zaQnthn8fiVJKlmqDTQuunf3fjIfvLrqXP1QrwAcvmnJCPOoBueITTNxUmsH
GZxA4YpH1eCB67WPeJ87wPcfJkf9VkCXzQjobp7QCrZyiPg9T7rAb2cKoizL
20F1KY2RJVsbQYtuv8mr/jSDOzsnXjrKqQUHZCd4mGcWgXznlx+fdFWBPScl
rkhfLwApH4xtjOkpE/MIss72DSFPhPPB0wevqSzcnQyaPBxMD7PNAhn20ctP
vk8Dqcbhjmi+79BiEmRptuzEXzdOgBGu64Z2+vBAX9UHGh/nhYI1jEnKR06y
QLMOyfaYp/Egj3lJcnBmErgn2M70xas80ExL7nziskyw09GRxVyaBLKN3sut
fBUP8rdk+E7SegGOdd9zmjpL8tXZf+8hJAebEw6OpqI19cYbNzhkgW1HRabz
hlLBsc5jGftNsFg+mCDr/ZBt8PhcKjjW/LFW/1qBxrn8eIKsYTzv0M/gFnDB
vov7OTcFoKZtnZQLtxIUNvru5rivHUz2mB80Yeo78HSMjraCXy0o2bm+4Oxg
C1jtXOvYW9gA0qPpab916kCu/2p+98YyULI/NG/KEi5Ifxuy7+rhUtBqrr9R
/kEuaFJkJrx+QwFo5vuSe5HPBsP/7N7zyrcN5JrfGL9qYSs4Ueqc77Of7aDv
mrMxLuJN4OHYW6bH29+BoY6/ErYs6wYPK/+QCTndAbqJTp01/k8PuCNJz5MW
9gF0os/aWz63AXzuskZb+d/7Ctkfd2cOOKysBVV6vx2v3VcDDm/YKXFHJw90
mHn4yYekElDkMr/V5CITXKvoFWCZWQxGLF202PRaJkj1HClepyvmJ8YTZKn6
5XWusXeXZBJkdbN3+5WbhoHsv9t/C9VxQL33vANOm/JAO2+7Re/3l4LDHq8O
njmYB679tMNubWYhqCF72Vr1LRNUISwrNuk8BCWbFOiNzHiQdjtT2bo3CKWo
UouPl97OziHIUvW3vddozFHJJMjSXkz2vHskFGwzNF25ipkJUuUPXCcMN4tx
CbKU83QHBFXbPyHIUvXz26a/uJzJJMj2NMiu9NKLBllLbcsfm8SB2l875LsX
J4NCu1onR71JB1/EnIw+NbEdtA0q6+lZ1gbK3r4600q4Gpyo+y4utqoF/D1h
OYP2tQtMkFqi7X65G3TJm+sosaQD7B7SjLYRdII2z9aE7vrRBDKF5pi5iTaD
kr7HphZfrwW3x+9X+ttdBqquu5f2rZYNNvdMfnp3IRdkPKpjlu9OAAuO797B
NysG6ZevfnC51Aq+cb8rdty7AwyNF83Oe44GPdeyeVvRDt7lf6290lEPzviw
aaZjiADUGT7aYRjFBhM3zSlcbVQLvpn/d9yO6BZwv/2xvWo3q0HTC4k2wyw+
aFveaKPcWQlaWiYvW5lUCF6ofdcs31QHivf3yZWdawC1lS2O9Xn7glTPI1VN
WiPX0Z9eTJAN0M7iOmzJBaXnvmY16nqDnVdKNP58zgeFFba53+TngVqu28M2
ipWC8uun3DkxEgWqcb5azfXggHazFMZfrU4F5a90l5bG8EEdtfHyZwPyQKvC
6awvS4pA17Tlvesrc0Eu4bRKaVIxKP/44PvVrcGgburqgJ6bmeBYr5eJ5AzX
gL//3s9IUvWzSvaODBawCLIJXQWKtofZYN+evU4SGTmgZOJL/8zEUlDI1Lhg
5n4WSNsTv8ak8AxKVZs45kdn/Ps8I+la3TPJbH4paJO+Jjt0ewkofme4z3wD
HxR5tGtK84QWMOVTmNvM3VXgHvVTosKNaEdZSHNRYD341XXC43M3a0D7lyPT
M5c3gdNWve84Gy8AdY/JKtHK0V/Kn3/RlOrBo9UH1pcKtYFimyaEnS15B86Z
2G7ZHPsWvPj9P38xrAFcMf/BV4097eDbaXsWixyuB/vfzd1quUIANsy/1jdi
/Q50krucNZzQDLLeGn0sKHwLPsvNKD8aXQMGd71e9P0hH2zb21Bx9XQuuO6c
0oR1k96Cl2eNC3i8rgHkXuzeVzmdBwbNnmg8f20dGN8vtjRHrBoUSvpcfaOs
Fjx7vutAwhx0O3Nkw5+jJaBZnUS22QY2SNNYr9VSkgsm2d6KidcsBDXSwwQS
LamgYFJ06ixNFpjkYef4cjsb1JZ/oHyoNw9kjwZYRM9LAY0IqXFq/75OJ2ug
ue3a90v5YM+cXZpxp/PA069NQyZfSwdbV7x26DpdBY51v5Vm+zyYfaiQILvf
Ry8tdnwuuF1eS3dpYCbIv8Jdc9SvAlSREB+ubwwEqeYZcnSzd+5mE2RpuQu0
bt08DvKHJt7qY7JAqnwT/19P34a+Ich6dN17OBCTDDorHbxzK4gDUuXbZVoo
rc8tIciWKmxacWZPFkjXuWgZeywQnHpfMnRgNxsUTHt5/5UsD3RdVbz8iWUO
WL5GptzYpgLUFlzNbapngVq+irazfUpB/q2VenN+poGSoUFnf8ij/VkqI8ve
54PyZjcVYo/XgnVGA99HDOtAOdvjum1CLeBcd3H5hksCsHuep8fnK2WgSVMb
13GwGBSzJ+YNDBSCIQtv+V/qSALlV/VrCiySwU9y7ybJKvLBVZUXRm+vrgFv
uDcohwcKQCWn0saN9jxQ8WjfjU1HS8HtNoVt/v7p4L1VS8/dLBKAa4P/lPqf
KQUHnxjrle7igYzVn+WWLiwFw2TZYeFafPBHxI73MdtawPZ0uZPaObXgWPer
7QE/Z0ksZhNk6xafEdfrLgAzn0S6l2vlgc67z45OG2GDVMdlNJhsNb/NJ8hK
N+wSc/rrCK5NNLH2vZIPWvk6DGxoygUtG1XWTsxPBtkPX0Ve0c4B+3syvk8+
GgJSzW+5g5nw42w0QZYRNys6a2o4SLkOKe9UpIVSCLJU/SohV7o7LNgEWap+
3eFPJ3TZNQRZg8j8NRGH08HYOyN940a5IFW+qPsl87y8MoKsWZmvdSE3H+zY
k/s4yYoPLnLdnJtbWwAKiyssvXi1DPT4un7RtgkNYOE4Ew/1njpQS/x7d2fl
W9Bl5XzbYs8OcImhleGClbXg4fH3jd2JNvDEaOUlfVt0xvC6SwrtnWDOjFVK
/VXtYJajRXV/dgd4MuLhsuSX78DKJQu97y3vBDWU8ztXfKwCS5T+8xPrGsFN
x60OV+5tAku0b6mY2baCX/TX1wwerQeTevu4Gv/ee8h2Crj0KtEO0G3HyuHj
t+rAHxoLB7WY7aC+TraSdGE3+DfnKLNn7Qfw/g2dqMl6XeClgs0z9RvbwBuj
csaHBZXgQSVN6Zl9DaB+VngU53MFqLglaU6UWjVYfLh7u8jmNrB/q8O49hlo
uNK16Wkvu8CvByTUz9p3gubD8imlzEZwrb3ol0MLqsBv/c/seCdqQL0VxnFZ
ntXgs4F7Z4boNaCwMP1mtlUj6MswvfDtCQ8UsrAf5i/NB2WdVGcO7ysEn23w
ixnRrAXZ4YZ3Z31OAYXFrG76JEaD8rnLXfenZoGshCxJgVoxKLOjyq79ZAHY
dqJxz2aJfPD0FZNW9boSkPJzpNVrRt7V1wTZFaH1lvvd+WBP5u1DS3q5YPuE
3xkdTlWg9vxHgt/FmeDp3SLCEeJJIPOQ55Ftir4gf/9P2sICD1CkQjGFNZUH
XsuZzHbxzQP3fjq91au4GjwQXjf/6yc+mLk9U1x7Wjl4ZOXtn+l59WDpyOOl
649WgPwV5VqrN5SD/30fbQZ1crO+xq/ng+wMl2e+WrVgB33eRfqiJjCs8YFm
7sQOcEioeVznqVaQF8T1mXW+DZw7tdWtwKQOfNmp58+SqwY/Xw2TK06uBbOu
193Mu1IHPoqWtZsxLADTHXvWtt+oAVe0bHA1iOSB04LWCckfawC/fsrMNMyv
BptUjt1887QK1IuZ4bXoZCU4Q938tnpoJ+hk4rJG4vc7sK8wdaducTtoO9zJ
26XYCvrbvRKt/loGqurufCHuUwmWVr9eMXS8GDQQpAXNHZ8Nrqy26O6ZKwCJ
0dAHKtPrwQm93s9PareCHbMjOiIvoFzl5WuT5tWBHaXzOO+Uq0EhGcm0pbQy
0GbK+v3H0ovAGne9+CmzCkCR3Lb2ifoloK91/JLDprWgh1dAz86bZeAy3kB7
2YVK0OrcxV/BN1CD+Ru4qf3FYF1WSlcTjQ0Kfcn6oyKWAbJbDa4zDStAE72m
C4s5BaC0WMFvemo1+OHahMnf9avAYcGqqpDWYvC/P+85BeQ/eB7nwUwE02M2
jIzwS8C2Uyq/G11zwaXCQcI70svBgepI1nzvbJDqc+p/VQZXbbbs8wknyFL1
h63c9JjzPp8gy7d/3fNU1xekZdRkFszxBhXtHJenJ3LBQeU7X+PCc0HXFxal
M3TLQJnhTCHVcQWg7J798+aKVoErNm7dd+h5BZiySSndeVcx2D3t0ozV3ZXg
T993Is9/NoAPtx9yMI+vBjm31qTc+INmaoco+80RgAt9ppmnV9SC9PMM+4ov
beDsq1PlPh+tBHXWP97Fvt4MyhpoaW5ZlQPKnDGd4fK1BJTVWJ26JyoZzGqa
dsbPqAGU1ixJ71lRA7qmPtw0vL0SDJD58VUlNQUcfrip7lVMLsjqvDN6MKoC
lO13UpdZ1QL2Nxy/pD2HBbKyuOrFtlzw3h93H+G4WjA7+fqWDT+qwHM2Hmfq
J7aA8kbLMtfX+IJjfU4tPzjmvzLzIshS9Sc5/Z0cfaWQIOvRoL3/1YxiUPih
xur1RRxQYmo0w28AjahczM+bnwGO9byE2ivey38sJcjKHhtO5vxJBv3nBmil
SOWCBhrCh5Q1WeBY59l8O+1rnAKPIEvVr3LIXOsW4y5B1qnXadxO83JQK0z1
Xt67fFDp3Ibq5KJoUKzt/MzfRulghNC325a2kaBO0WMXnes54FjXQdrkXEHi
7DCCrOs+dl7KBB7ooeAUlb0uFaTKl913QPOcBYsg65Zd/ctYpgZU3XVDsWly
HRjH0r8V21sDhp2TsMldyga5vxkxefINoPGI7rO54nUg46ay+8OSGlB95/jl
3d4CMNV7evD7rU1gwaZxfiF70JTuj/nHSjrAF4cdD8yjtYG6K/fqtWqh4p67
XS9fbQYPDzdvXvKrAbwxqTL15+x68IF3wDmflVXg9WZ+x6pb9WDQ6rvDPbkt
4Kr7k/yfibeDH/e8nHVoZhUY8X6BwjzlOtC4VKcgJKgcjI723x3ZXA/abJY+
+dasBryoEq5etaEeZPbOEX2wugScVFsvcci4Cnw1q21q/UE+6Jpw8cDppU1g
krDm8St7y0Gq58L3rLyW+tEggqzDizs25VvZoNKIYZ3UxzxQ5IvUujUq1WD/
9glTLpQlgDv3fzsi+JELuqV0lIQv5IHNnuuXqwqXgh4J85VNr3JAXq/0qHpq
DKjCeBXQlXYDpFofD7d92+ZfjCDICpksIZ6HscEAeV1pIYkKkK4yoP7zjz9I
C/xjkj0hAuQvyln5JDkAHPO+auW1/ptdMEFW/hKX1vn9KUiV43zQemVZYRBB
1iPA+0xfZQY6Y983LflXIFW+Q6OqTe06LkFWsOUyTWTuG5A+Z5fTwplxoM72
e63C//n/ApJsu3br3DKDFNDIWawuo6MCHDj3aMV0Zz5o43xUUb66AjStF1ay
YgnAvors6XNq34FdRXLrjz/tBOc6BEqoO3eBym4HvS0yOkFt6z190892gfn7
j3y4Ud8Kjv5KW6C/rBF0Ul8QIzUpF1TqPTetrjkVZPbZOH5aVgKyQ79na0nG
gsJSQ1tv1GSBlxPP1H9TrwcLBImcW2+rwRWBU4JF49rA1eu+LVlGQ98uZizJ
XlYDJktNHr+EWQ9uaSg+bGVUDd4Infx41cY6MCHa7NBwdSMofUZnd4dFMUib
5KsYmFgOrlxTfWWGZxVYc+eksvqpEvDu9HJW9r4GcDcjjv/RtA4URHrbPhBj
g2L3/nxmPPIGfZ99OtqdxQA95GeYWprEg/QJlRFVr6JAquddJWixqpEqmyC7
wn6CtQa7BPT9ebzmGjsJFHiEtiXK8MD0w75JjJfFoEhT3mpb82xQ/OHtndyr
9aDNo1hZsZZY0MAnUOJdhB/YuvFruOxhPki5DqdcFYJCAgiyVP2+nf2z1wvS
CLImXty9jwc5YEjND583u7JBqvz/Va39palP2OcQZFUMFwR8GL0JOp+6JXHD
NRhss9HYcFaFB/J3OIqdyygCaUYeLnc6LMHSlymh470TQfdJusMr8qtAgdSd
q70jjWDruqgTOttqwQTTvRrsxY1gU9RsEcWENnCDjZtM3T00ZO01n/cDnaCB
+Te3Sd87wJuRv1J/rOkEJb4sOupl1QqObHs5YaJCKdh5QOLnweJ89O8yi8XJ
qaDW+tEiwY4EkOp+sNw4+27w+xyC7Ce3uB1hvZXg+iN/7X9MbAJ9/t8fmNAO
9mp6Jn9d3gZWCByX6i/qAU3f9IjW8rrAp9kjxiKRH0Cxb4RD1r4esH3n3AED
uRaQZhM1dcGbRlC+fXli9PQ2UH/yMt7keD64I+zacukvlaDUGbeHn3WqQFm7
vJzQKbmgIMbklIxvEUi/M1+/fMcNkD914kB/QihoM9TEWsvLBadKqZYwNHlg
5wNVn/JdiSDjJ/9oSVQyaNc81XqPOBNkC7I/Xn1YAtIMPi3OcVcE2fcI68OF
PLA3+mOTuU0BGFDza7eeGgfkiqd0nktigSpPDnxn1qWDSY2+Tw0nlIJtZWIz
Jvz2Aj20GnzHmTBAqudINtrTKPZ+FkH2f7Vvs7cffHd8+AVBllER5vXjQxo4
1nyNo2UDM/59nU62bfwrT9PWJLAnYNzbUbUgkP8pYtU3/TjQNaBmn+zydFC3
S+qa3+4wUNlL5OWN4AYwo1KQKPa4DVT28D8viEfph5a9p52sBSVjl9xOqHkL
ymddGV+aXQKGWTYcejC7CPRoN8/Uk+KDi3TsX6xmV4BhVVIvL/HKwSq3R4IZ
VwrB3yfnpPc3VYGfr1769Hc+H1SkLWDOzUTN8qqHtwzXgfyep95fLzWDQl+K
lw6aF4B3ffUPhJxvBEX3+z8KkKoCkyJuawpO1oC3hB+KfDBqA3W2zHfr0mgH
X+8uK11+vRFcI/k9eeH0btDq786yI2GtoFPmfnaRfgU4bJW7YodQJTh0caBq
g1khmOT4c3W/TilI+XydbReXnlxAkNXm+BrUJueDYhdEDV3PZYEykVtu5/gV
gi11/09xdx5V0/v+DbwIqeRIKIoQQiiiJO0iJElkSKbMkSEJoXLMzZKiSU6j
5k7zaT6dTqfTfJpTURRCKkpo8viu71rPs9Z+P/u3vj2/z7N+1z+vf671vq99
n3vvzl6raF6ftF0AsqanZne554IiCttNSuWTQRXR/d1FNsUg3Sjts3lAEvhA
een6Xp8SUOdsQPKp/TyQan+uXi2OXuNcRpAVWbZg4GozCxS4dC9ziy0Gu6J2
KA748kDGqdUhnT+DwAY15pEvyuEgf1mgp921RJBqfsbHYsVw+ZcEWf24M/pz
ZNJBqhxaivoeq+YMgmyzzc9B46eZINvQdtaUNc9BqnyfJydtDYrSCLIKX+RD
mDJhIFXOaEvnZvmcNUbWBFkJbqBr/awsUG/DhrXZV3igU/y9KXGfq0Gfpcdu
B22tB5eKefS6fKoDM/qruqILW0Hnm1NeyinWg8JS0o22Bk3gi4hPzcwxLaBv
v521jmkdOL616fziE2/A1V5NOyZIvwYX6aSwHj2uBY8oPE/cH/gKdJp+YK7/
rTpwzmBbvFBaA/ir9LNe9/FksL5F+kXAYA1If5ccbEPjg6UjF+uF3jWAaiOf
l7xeUwZGST+e6j9SA3pxnFoXajSAVOfKb+3MIekNAoKsaf3wxYNRtSBz+iFx
VyM22PlOz/WwQQF48vjjbwKpSjBC9Pe8J/0loKdYnZFzfyV4z02StVw9HTR+
/i0qf5ALBnhmHX/QkwZ6dCV5jnxORW84309dEgdq/WBdmv+TCZYv+zVLfS0H
PHzYyaxluALkN/xycJ/DB3Wmj83U1i0FzyVf1jON4YAeHnen9kmlgIYDhvQh
3XJwleiFTKu/+0fWwnesbMPsLDCmzdup7lkaSLdZsWyAdwH8p55vVNX64dVE
0e3lBNlkcy0R5d9lIGN1Xq564z2QKp/1qetnkHIIQda0sHnMAD8PbFVNHlxz
4Rk42utysLCYLOmfR5DtVOnJizFNBlmTiqw1mjmgTpn7mp/3boAGwmOCHLfl
g6ciO7tfy1eCth8kRAf6i8HfGtEhLR9qwZZ+HfG67kYw7dzWkOQ/TWAnS/Rq
wdQG8JOulKBs9huwxa1lWoDnO/CiR2bWnObXIC/60B/t/HqQGXzQavGhFnBX
vGrJWsNyUFHuvKRQdRGoIuqeIKlQAfoeV+89LWgEqyNmHIx3bgP7WWPkw03L
QR9T1sbXJ4tA5RgbHaUnAnCqggp975t6UG5f3cGEa+WgkMw8rx77MND45+mn
gRNqwIaCX7MlF+SDs60VvasXcEClScpXTi3lg7SRzPnPWtmgdHKC2LETqeDu
80/UbPSKQM89jE2f75SBGlFJtB07+eCFu4XFm2OqwGb5wjHTr5aBnlnSV9e/
54FC3qtl6tO5oMgUT81G5zxw/NyGC4l3+KBjedGP+bdZ4Mq9tkM6QgLw0ZWh
8/LCVaCCwbn3fwpLQNeAgY8/sorAM1VVMbV+NWBzW33c1PPJ4Ik3k3TEo7JB
17otVvN0ckG2D//gLc10kL7lhmOc1zFQtN2ckL6fBTqaytSHr0CFvuTe3nM/
Dow5t5nuOq0A1Gmc4fBmsRtI9RxWETu0fEJfEEGW/rXL64umCzja5zxV6cz5
8l5itwNBlqn/4Z7R3/NL9lzMI8J4DBOkyq+ZKtZycnY5QdbKv6q9NawSXLOc
bq66owKUGfh1TGWeAIzoXi3IppWC2x/lxaaVvQPTlK6mNt+vBDVmLzZbqdsM
thEfS82qm8BqBSPW1jX1YPH6sASr56/Ab1PbJhy1rARPuDT6mbTWgW4nfpk2
xlWCR0P3HBw2agQ1VulNOR32BmSfd4o4faYUbJL87p+yqBH0CfX8Y/25DFT7
pH3j9zFUrr108gU9Ptg+HOT70bQQVDm0/3jxZFTGouJX54VSMIY98NVZvgj8
RRzqMUlngULfJlR8MnYDjadvmLOKxwI9rMI7W/8+R8mOv7Jv5rmWSpCxoMT6
bHEhGOG5RWR6WAV47uZ0l/yfxaCib5t+AycR9JnESmqN4YNGU44aXrMvBoW8
3BM4bbkoRVmIfjGY9z6MICszdFff/nMJeON0plDx3lLwjkjrU+Y0tFnBcnFr
Uyqo0k3rDR0sA+mqFltkw+NAfvODUvZ7VOfxuvnZsi/AhuLURdKTWODQieEe
vY/pINX+iLrLPv20MZ4gy5jVtnxB0ENQyHp4pX2vG6i5bKNDeEUBqJP7rXVr
EQukmqehaW4gq4RBkLVRq0gLdGKB//mT/9+l8FTO1HToGUHWfNGqsczEQDDi
S+lW4aOpIFW+Y6AObcWmNIKsg0x1Rw+/Eiw3Y3DW95aAm53sxZ9kNIOXu6Tj
Jt9tASuap3fPqKkHVSqCq96trAEfzhp+Y93fDDIUop2L41tAoVOdHffUmsCe
+ZqS5tfLwRPRK2VmhBeDSjavpC5844COAy8tzUVqQP739klM9Vrw3lTvCZc1
a0CFCr837w4UgvfaUs/4L64FqyzrCmLTy8Get6dS9vBCQX0fZrj83RhQRt9v
U8tEDqh1M7qXYcIFa8aM7RfzTgGzb0dLZ+8XgA1sq/jQM2ngmLPN03YuywOp
zueDlxlm0kN5BFm7GOLlnjIeKOPv0Nh2rgTsW6pAU3qVCB48M/Ft3qcysG6b
rgqvngtyV5sN9VcXgLsamxOcr6K2bmcZjvpJYGfOJ6mO3DJw3iLaEZ85FaB5
LEvZ9XY5WJOl8S3mNwe06J2xQPZfvwdD0mbcT5dDBmngwcXWh3b68EFBJneH
vGwe2BEhvZCVngzKFfZ+GylLBEXTo8cpqoWC7dcYvd87WKCt2IXFjO4ccLTP
T48Q+np7recEWap+ZpC+0L2YWIIsI/SaS8CACzjaeYS8jj9eJnWRIGuhu/Sd
ystgUNSnwOdYVRCo9zYuzDWXB56aOT503pwakO5dPDfyCRO0Ds/qNuwoBecX
fauX83wHskMlzg11NYCiCUHHjL6XgG9uu757WVwNKuQ/YFedTARXrptZtCO7
BpRZrPV519om8FF8E8/4Ciqp53HTK7gZ7OUZT/UYqAZtnaWTZP/1+xwkrRa+
NxqRKwCr9vbdXJZeBNqeU7UNLawBK19X/1oS2wDqic3QyPIpBfkHwiTPefBB
iV+S83dGC0Cq4+Z4slD83Jwigqxpf2x8kgwPbK0wOa5oEA027HriZ76sHAyI
2jH4MLkENJo7SXy/eRFo3vLjTNLuCnD22Y0n2hILwBjR9DX7QopAquu105g8
64F8BUGWObkp/p4mG+woLGl/OqMYZDpHvnO6yAH1b5atnvwhEwxwzzzx5G02
eOPPudDXSkWg6+MPTwyXCEAhw+gg+hYmyF22V3inEB80rX0cuceZB3o56G4q
z+WDo31ctZ6xlw+UYRJkfdonum2SEoAn5LkyB3TKQauQDVLsqniQal2dqdqF
Dip/3x9IjnZ+qjqntb4jW6iAICtRK6qsuD8LZHjaXTN4HgYKHb34fV7NcZSq
DhgHF+y1IECKasgqIDqZKQTZDjPXjDkSmaAWnT9hsToXpMo/E/Pr+SVFAUF2
0eaqpw4N70Chiyvyr6xvBm+YSHWdkEcNencFH/z1BjxKs/6+72kjOOL48J4g
7hW4ampNb/vCt+DYaSyhjcxmUOXsDetfvAYw48hs3Y9zK0Ba0IL2T3QuqHQ8
Mz6rrQDc3lxZavyuGrwXsudWoUgBqKi3u6HjPAeUXuugGF2QDNLrsio8XQpB
C8OtTtfNS0D60cbEtENuYM0VgfCdZaWgT8XlW+a6GaDowSKnplAe6L1fvOhU
RwNY/NVLLeQwG5Q2nfb1y28+aGh5RnT/jQqQkTP8htuYCf43b/P/XRpF73by
2tkEWdq3s/OHznqCVDkRiQr09E2RBFmd11ohjmeDQaqcAfXFIrqLOARZL9va
vcp/n6Nkmf5R81OcM0Ab2tkvjg2Z4J+G6g1nHatAkaiDcywH8sG+Amuth3/f
V8haXbqjNHGeJ6hp32Tb1FAACk2SP5EzEgWGxqsHNL3IA6n2h73KUtN4fhJB
VtTn0BRf1USwTS1D2H98FWjM+LNnBssX/O+ep//X0ujb+dPAhkWQNb80L0KS
eAbSnu8cY/g7GKTKpwellFVnRBJkA8ZvU6TPzAAP3xtJeSxWDwZpjEuZQfsA
zsltMp4Z+wa8w6eFOVxsA3cL5FuXyH0EXd7tkvri0QaaLX8vJF3VDvI/OZyZ
WN4KOjU3Vn8aXwOOX2iwTn7dO1DN3D9qYEMZqGK2Zl3rvUJw7kzTOBfnSlDz
cqBdUmMZ2Fc+GNWmg3IGN711SK4Ac3TNyz6ql4PGblEvntypBWnX/ljt2J4O
dlR9n7DoaiZIdU5EDl/Rmi3DJ8jSFy5kJu4rAa18TXb0prPBez0O066ZFIPu
5T813mpxwM93lsjdj2OD/bKzl2u/4oBU83sKv7tnuLuKIHu1YsaBguNF4GcD
ufVi3GrQtfetbWw7D+zRzG5duqkA1FF+vn5gGRN0vMJpFDoTD5ouLYjRdUCF
xk9Y17MxG/TQEdMYl1gC6n8ttnB9lQ3WcXhVMQ/YoMYeRcaRoRSQaj/PucZY
TVqXT5Dd6ClUlTtdAOrQF9MsO3LAdQoaUtdmCUD9oeAQkSNJoHFF50hXQQpI
NafV0QGx1XNDCLIKu2d7RHADwZ5gySkqUSywVfH7T+dEJuia3l8x0ysZpJqH
su6eVJy53I0ga3qTN84nMgXMke9Q/ZJRCCo1lesGLU8GqZZVchs+f98xmyBL
1a8y796TisMlBNnepHlzNzxuB1eWx5k2Rb8FDzEycyxjqsBlPeorVW0rwa7Z
i7ZfyyoEjbvUXbyKeWBD1GoNS9tyUCPlw11tVx4YbBI83KlYAGptuy27fKoA
lLE3kdz4gwvShIMm/ZjpDfbvCB28u7IGXDnF22CVezHYX+QzpsdfAJZmH2+K
WF4Eytx+dC1KvhS0jJ7Ra3ymGuzx//XxaHcxqOk++ZbLJw5oJzKYeXVXCSgR
Jf16xxo2aDxzN3EoMA3U2cVOfhuQD3qenSka9K4UVMvUW5D3kgO2jx1kBWty
QfMg9v6ooXRQrUxwu2pRHqhS4TZeKyEG7LjUal3nlw0OzIjuiC8qBm1CR/Ru
LuGAtjPPVrhmhIFZXa9n2E8oBiMMglea748FG6TGPr1Wkg3SLOd2Nt3NB/mH
717f0JQCimhf7+dOzwS17w3If9Ngg/rGci/dt3PB/tlJ3MPf80CfaX8uNIpl
gn1btBTvXS0Dua6mE8bRq8EhXoh8fikfHO1j1Wa6KH/fQCpBdrQ57Agj+yf3
EwmyXpEXhPdtZoOjzacq1w0tB5f1/f25QrI9fX2S+cV8cMBzifgYnwJQ9LOv
her6OJBqXZWsLtpr4ccE2ZW8l07yQfWg1PCVAm5mDajZtK19rkgj+P1n5+Oq
k6VgVMLCw3eMeeA9f4ZXzbNkcEP9nsNrjEvBycmaR+YyK8FyPj3a99QrUIle
ptmazQJjlr9f/CAtFxTZadpwRLYQjMjVffRxqBQMZU//HNHEASN8n8sqJOWC
0hkHJTvaqkC9HfLJtyyLwCmGkRve/qwGXW3Fis3FmODsccurW6Q4oEqEyu23
v/PBwg53v0t/qkCh8IhVlgEJoCBqp5rTmgww9Pf5wUnzWKDF7QZRxmAZ+Mbm
dey7Rh7It884EumZAzo0PAv4/Pd7KFm6q9/0F3sLwA0pNDnXR/ngaO9T0Zvq
rWvEIgkw5WbnrI4E0IJjZ79ckgle13C0uVojADvWx/bRF6WAKne8Hx7dg/KV
tT7dfJsO0uZM9vskFwV2sHeo5l7KAKmut4ffHTiLxiHI0prGniq4/BLMMiq0
us1MBJnnDhiuehYOttoFZRkeiAI7TvJinq5JBFv/OLn1n+KBVPPzZexXyYQl
EWSp+mXcsiQqtycRZEd7Tnyi9Qw/ZuUQZD12M6/uSi4EVdzS617ZeYGtm9e9
D12aBfpEvFXPe5MBUs3TYDG3LGt9CEGWNnWXql1CBsgz1GrU868F/ehbHVyi
0IE/YVc3abeCqxi/2akqb0FxuaFz5QsF4PGbr+Y/UmoE7+v/0gmoqAHV5r2Y
EG5UBFLtg8XplZKfQ2MJsiKZs7clbiwGjxWtvCLlWw0u2aqjGDMlD8x6O5l7
6WIx+Ibv42dRVQSGesvOcZvKAb37dG1GrjWDlv7ZMpqKdeAdpvmXfpYAjLMu
1KzVK0Pp8eEpg8WgkVvQfMPXbHBlW/Ob/qZCsPSrjfa41WhxlbeE2oxyMNE5
ZeWnbUXgveumDlKMCjBUdpx7SnoeaBqmfWj4Bhdstby6sr07CDy43Xb2++1Z
YLWIywSdhZXgiyO397MuolTnanyGK1Ovm0OQFZ3nbVtwIBKs9rymyl1RCXbs
DW/9vjYRbPdNtJJJTgap5jG+KeE31tKLIMtw3vWmTpUONshMGN7RkAGG1pu9
9KgtAq2U5xqukigE3euuOqvbV4L/+ZPz3xVKZ1V3fv17P5C0cnwQFTrNC3TU
dzzem50GMk/+/lAUEway33MaZA09wT7HSKXZTUkg1Zzm2k+yUs6mEGSTp9N+
+TxPBKlyRGuUx5bUlxJkR7tvfOLBwl+Zf78HkBTY5Tzi+EWBVDl9Roubzh3L
I8gyTllYXPraDKYp0JoDbtWAr5wbPzy6ibIFa79/aSgEn9QT7ZErq8FMD78i
l+M1oISLvfTkMVzQ8aZVYuAcBvj5z+lPEZpsUOWD+1iBQiboFHB884yWSjAr
74N5/gcO6FpiIjWjvgacb5qyf55KKxg+aeBLp8Ur0FZb2Lmi5Q2Y2V/LyR8R
gFlNN45//l4IqpheP31KPxo05tx5uH56IWglYyk140oueDDyUOgbJhOUHJ9c
/rq+BJSqHjv9kSkX5Pkt/u2eyAM7B75dKi9KAJtlfo/o/GaDgor37TMdy0Hb
Yy7yB14GgwqlwqoKO6NAwwtdk1+rc0Dbk+s3qHUWgBvnHiwdnCoA2SOrtih6
ccBEyY+r7ZOKwDJpQk74Ri1oc8N6S714LijkM9wSJ8wHNSec22jmkQeaatv1
Gq1iglT3O+udf2r8njSCLCNeYtmaWYGgUO/chAXVTLDOpcT1VgkX3J0kXWn0
kQ12vL9XV14YC1LNaWy0a/D8qUiC7Gifk5T5JzrtF5skEWQFIeIzjbJTwH9q
XX1zyYGmbwUEWaHD20IF0pHgwsUS+v3LikDjyNIDc9xjwJ4Za77MlkkHqeZR
zLGMFNPgEGQb1luvGzLLB5+WXN5XkMQFlzw6OKnWIB98Kq64y5DggnadHk/N
DqWB5rdoWbNPpIAGJ+1m1X/jgaYnz/gLvUoBrZbf2GhizgOP8e4NRkjkg+o/
ut/OCBOA+oMsu4CREvBqbEembDgX1Diz+PPygVKQr8F3UpyESnikXi7Yywf7
bghHXr9WDtLqFJ5uvVIA2sXPmdxZlgfu5S6YtPUZFwzYNLibsQHtmd7EDrsU
C/bRYtZqPKkFAyzknw2OKwAb5lx1slLIBk949DXmuzLBmNj8Wz8kq8HO9w+j
Poxkg8x9nteLBGmgh12hasSkEJDuoL5bchUPtLvNi1OdgZ5I9veo3ZwP7i6U
614tlwx+mbH95JWAelDo45pxg9FpKEUpODQIJr5IIsiWZ25esOdKHqgjdqDi
dGghaOv13k70fCpIjzu9IM/rDGj1QV3pET8XpJqzU71SaY3F38+D7OFl9RqB
haCX2vcL98eyQcXvPrdU1heD9BO8s7GaD0GhnEDBhcIj6CgruX5gaqF4JkHW
sXpx8Z+uKNBu+sSu3OVskHIB52vfHNusCbJsxY+tx755gaOdn6qMK84PlzN8
CbKtYm+Deu/eARnN3HLxv+8xZJkDzmvElwaBVOuy990pE+v++35F8p+6Lqpq
XVlsEVATQJDlCsRHtAU5oOD6mevR/qVgDOPUisGsItB4lW7TxZpMUCtVfNqs
8QngUmn9zSd214CxC9bIH9xTBUqyb29I9a8EZzob2x0vrgItJJcXvslngTIu
HTlCbjngysrM17xVJaCjweWlM8fGgr9aOnuIwnRQibOtaUIAD+w8e/eN3vM6
cEyVzjStwzzQaZmiY5WEAFS2eVTtea0a1Jz/uHq4qhhU9soU26+eBIoeW21r
vysfTF3m0W+4shDs6rup4vYjD6Q8cK5j1qZsCiPIZtClI6/JVICLlb/vywqo
A5UMHo0UNIWAxjv8l5lyosHpjt0tJn+vg6xV/568V9ZFINX4PYmrF3J+exFk
bWuPROxfEQPaKN1RblzBAa3cj754ZvICHO39y2bv23Zo+l2CbA/xwpmYzADZ
xy1L7k+9BVLll05cPevnpASCrGPFs8pDVmnoJpFVhbcTQKp8ujwnPbPHhSDL
UJva6C99G6TKUZGye3437e97PEmu9MPDctopoOihOW12h1ngaPefqmqKT84M
6uETZNlPO3J2PC8CewixDwofvUHKBR5rcE2O/73PyFJU55XeM6Z9bIIsVT9t
6qcqs0cRBNlOVu6kDbPSwYMf/VVWxCWCShE3n0n/yAflFv65PPCdDXInqX/T
DSwAGbsHl4RPqwRPdn9fLbq7GnygYOz6bHwNuMKNcSR/QxXIKwvwTZ9WDLav
PdAxcygbZItX02d2V4AWH3XmLJsdCSYOiRiovuaBQmxV5ceBmqD5HceAL/nl
4AZFk7gOnzxQ4qf4/Soa+q1RKMxufiXYyg/Y1OAcCI6x40aWXioGNWoc5tfr
poB8p72DCiZM0KhPaf4D8XJQq0srZ9vOBNB2wbbDCfu4oIxi1CKDfaWg6I91
7y6JloDtS1raJdblgTFLXpy/ZVECasy67fhrXgYodPeNvdj7GFR1+4VHIgko
RfW8GKee3BhJkKXqt3JfFf3ZIJQga5y98HCleRJIlfPLI/WF+G4mQdbiVYxX
fUYwOOTUE2OqlgmeVex33XeODdKa6z8tr/QD+0IPpTDr2aC+2Kq7nyfGgwxV
8fprPGfQnPMh8WWCH6hl8rH3vGweyEhTVhyIuQ9S7Y/dPamtwpfyCbL6U0S6
Q+9xQaocurew53PdqwRZ08Y711pPs0CPk/KfU5XYoHmhj6VRNhO0k+jO3P44
HVR6rLusdC4DpJpTTcrBb+P5EoKsK2O4LeJ2Cti6tOXI8S/+oN2eWSPXnQrA
mi+LvUQuc8GOSW9uKCxJA41DpQf1pXNAodDgt8UWe0C6WLmZ85wSUGbutAU/
RRLBDg1J8byPXLDmRwqjpT4fpNq3Zye1x2c/EBBkqfqp6pTjB1cHz0KCrKP6
lSVrTWNAqpyGCfphCrwogqxWzaJsvbM5YM3YC7NMBHyw7+sytrV4KWhhu2fD
5RdRKHeNvcdUDkhrffpnQf1TUC3P3ujNkWKQ8Smls/QYA9SsPbvlzz4+qHBr
1gGuawLIc2jqHxdUALZ+tZxSvuE2GGA7zdNWpgRUeFXfKGYWDVLtP2Poi9qA
1t/nC0mqftrpSN0IdhRBVuX9t26zS4/B3Sd8OePVEsDRnje5ZX6bZXT/fs8i
qUFzNfHWiAR1Zli79Kslg1T5AievtbEhKQTZ0c5JVR5/luwf84BDkG3XyzG8
9iMRZDSONZ53hQFS5bOLRHtPe10iyJobGonr+oWDVDnmS4J0yzR4BNnRXm/7
/sOxg51/v6+QZN1gpYT+SQcjtuiWfrJngD1dovnHTTlgwPsnldU/SkCqeZR1
ueHnRZkEWZUw0xxN+TDQQubCs9m/E8HdZyLj69PLwL4bk343mBSCEU9jWo4F
5IAbPgibJFQUgHf3fJ1YRq8D2WHsqLSLVuA4bflcs111YISDoOV1SxqYbHT0
2WkpDijka2369Hgx+ObsQ83QYA44MPHTzOdRArDvt9WvZ9q5YMbWnp4T7oWg
Hi09d8A6GQxY9qw+KZMN/lppOahJpIAOA6/E7AsKwKzfku4xrhxQ59FGtZar
AaBQs423XFoayJxGF2/algh2eFl7Nl5MAF9EHD2yVUMAKs2fa6p2gAd23vl4
QFWxFIz4w5LLUMwF7y36dPRHIAfc8KxpaNu3PHC09+8/VWrCZo+OfcsnyFL1
eyzOHqmVyiDIin46dGhEuwj8/34Bou3BSrSrBFmfBBPlQsVw8J9a1uPpl70L
RV8SZEebo89/MV0uKowgKzJXUnRHfAGoEzGv6l1ZMdjj29Js35UCCj0P5C3/
GQ2y37o88st/CNoxlYXEHrFAnR9HxR/PSUVFls7zfIxanTmoOe5iBdhudiDE
QDYf1Le8Nt5ifwroGuRffiUxH5xNe9ZieaMMfJhlbPG7tB50n6/hK7+0DOyI
yhUOic4DA24wrb2usMHgESm34Qq0b8WtjZv+9ftYJC0ctFdfyYoEW9Vd5aSu
BIP0j4KWUOtMUGntpNyM93kg1bmKOGdePiAoIMie3VPT593KBpnBb2Wv97wA
FQyCHQL6UkFz4U1/htaVgHaKTlV1ehkgrURZQ1uiFuRWL4h6m1IBam8+f/tr
TTEo5KBiVf34Pkgf51gjd/4lyFDrnHZKPxGUqWX0nrVMB38ZPp/Nl6kAO3jC
yaWtBaCEtF5c/p0iUC3u1vbh5DzQVma77FphFihS3f5SYzgVlLEfdhB9EQMy
nnpuaF8WC7L3zLm7zSYGHIg+2XoxiQPS6zUKhV8ngxpjSxbqjoSDTMdIo6yI
IJC/8Kuc+cJgkDltZHVI9zOQ6txmZcUKT/JkEmSNkx7emaySCnpI6sQELooD
[truncated: 471,508 more chars]
